# Supplementary material for: Genome-wide identification and expression profile analysis of TALE superfamily genes under hormone and abiotic stress in maize (Zea may L.)
Source: Front Plant Sci. 2025 Feb 21;16:1489177. doi: 10.3389/fpls.2025.1489177 (PMC11885238; doi:10.3389/fpls.2025.1489177)
Supplement: Supplementary file 6 [file Table1.xls]

## Sheet: Table S1
Supplementary Table 1 Primers used for qRT-PCR and protein subsubcellular localization.

## Sheet:  Primers
Gene ID	Forward Primer (5'-3')	Reverse Primer (5'-3')
Actin 1	GGGATTGCCGATCGTATGAG	GAGCCACCGATCCAGACACT
ZmBELL02	GTCCAACTGGTTCATCAA	CGAACTCTTCCCTGTACA
ZmBELL03	TCTCCAACTGGTTCATCAA	CCTTCATCTCCTCCGAGTA
ZmBELL06	CCAACTGGTTCATCAACG	GGAGAACTCGTCCTTGTA
ZmBELL07	CCGATAAACACCTGTTGG	CCTGCTGATACATCTCTTC
ZmBELL09	CAAGGATTCGGACAAGATC	GTCTCCTCCAGGTACATC
ZmBELL11	GTACCAGGACCTCAAGAG	CTTCCAGCTCGCAAATTC
ZmKNOX01	GGAAGACGATAAGGCTAA	CTTCGATTTGAGGGTTGA
ZmKNOX03	CCTGAAGCAGATCAACAA	CCATGTAGAAGGCATTGG
ZmKNOX05	GAAGCAGATCAACAACTG	CTTCCATCATGACGAATG
ZmKNOX08	GCGTTCTCGTTATTAGATG	GGTTCTTCAATTCGTTGTC
ZmKNOX09	CAAGCTCATTCCAAGTGG	TTGCGTTGGTTGATGAAC
ZmKNOX11	CCGATGGTAAATCAGAAG	TAGCCACTGTACTTCTTC
ZmKNOX13	GGAAGAGATATTGCGGAA	CCAGTTATTGATCTGCTTC
ZmKNOX14	CAGCATCCTCAAGCAATG	CACCTTTTACGCTTTGATTTG
ZmBELL11-localization	AGAGAACACGGGGGACTTTGCAACATGGCGAGCGATCCGTCG	CAGCTCCTCGCCCTTGCTCACCATAGATCCTCCTCCAGATCCTCCTCCCTGGCCACCATCTTCCAGC
ZmKNOX05.1-localization	AGAGAACACGGGGGACTTTGCAACATGGATCAGAACTTCGGGAACCT	CAGCTCCTCGCCCTTGCTCACCATAGATCCTCCTCCAGATCCTCCTCCTGAACCGAGGCGATACGTC
ZmKNOX05.2-localization	AGAGAACACGGGGGACTTTGCAACATGGATCAGAACTTCGGGAACCT	CAGCTCCTCGCCCTTGCTCACCATAGATCCTCCTCCAGATCCTCCTCCTGAACCGAGGCGATACGTC
