# Supplementary material for: Genome-wide identification and expression profile analysis of TALE superfamily genes under hormone and abiotic stress in maize (Zea may L.)
Source: Front Plant Sci. 2025 Feb 21;16:1489177. doi: 10.3389/fpls.2025.1489177 (PMC11885238; doi:10.3389/fpls.2025.1489177)
Supplement: Supplementary file 7 [file Table2.xls]

## Sheet: Table S2
Supplementary Table 2 Basic information of maize TALE transcription factor family members.

## Sheet: identification and rename
id	protein name	cdna name	chr	star	end	protein sequence	protein length	gene length
ZmBELL01.1	GRMZM2G327059_P02	GRMZM2G327059_T02	Chr01	5080780	5086049	MAHDPSLGFADYFSAAAAAGATAMDDDVGAPELYGLHADDMEFLGMRGLAAMPPAAAHHQHHHHHGHSKAGALLDDDDAGVGPDVSGSADDATMRFLSEQQQQQHQAPLSLSLCRPDVATTLHEQQHLAGGGSSSRYHQEQQPAAWVQQQHDYSPSPQQHAWHLRSSRFLVPAQQVLQEFCSLPVDSSSAAASSKRAKAANKPASQQQQQQEDGGGAEGSSSSASWAPSPQIQAMDALELQRLKDKLYIMLEEVDRRYRRYCEQMRALAGGFEAVAGERAAAAYTALASRTISRHFRSLRDGVVAQLQAARRALGEKDVAVPGMTRGDTPRLRVLDQCIRQHKALTQAAGMMESHPWRPQRGLPERAVTILRAWLFEHFLHPYPSDVDKHILARQTGLS…	620	5270
ZmBELL01.2	GRMZM2G327059_P05	GRMZM2G327059_T05	Chr01	5081148	5086704	MAHDPSLGFADYFSAAAAAGATAMDDDVGAPELYGLHADDMEFLGMRGLAAMPPAAAHHQHHHHHGHSKAGALLDDDDAGVGPDVSGSADDATMRFLSEQQQQQHQAPLSLSLCRPDVATTLHEQQHLAGGGSSSRYHQEQQPAAWVQQQHDYSPSPQQHAWHLRSSRFLVPAQQVLQEFCSLPVDSSSAAASSKRAKAANKPASQQQQQQEDGGGAEGSSSSASWAPSPQIQAMDALELQRLKDKLYIMLEEVDRRYRRYCEQMRALAGGFEAVAGERAAAAYTALASRTISRHFRSLRDGVVAQLQAARRALGEKDVAVPGMTRGDTPRLRVLDQCIRQHKALTQAAGMMESHPWRPQRGLPERAVTILRAWLFEHFLHPYPSDVDKHILARQTGLS…	620	5557
ZmBELL02.1	GRMZM2G004641_P07	GRMZM2G004641_T07	Chr01	13640026	13641835	MQMVMSSFDAVAGAGAARPYTALALQTISRHFRSLRDAVGAQVQSLRRSLGEKDGSAQGGGLPRLRYIDQQLRQQRAMQQFGMMQQPQHAWRPQRGLPESAVSVLRAWLFEHFLHPYPKDSEKLMLARQTGLSRGQVSNWFINARVRLWKPMIEEMYREEFGAEMDSHSSSENAAGNKGKDEAISSEDHEEFQSPSSAAAAAVPLPGHLSAFKSEAIGVMDAAGIGASSSLDGAVIGPYATSLNLGGGGGILQEALAHHHHHHGGADARFVQAYGDMAGFGGYDGGSVSLTLGLQHCNEAGAGAGPAEPQALLYGSAGDFDFISGSEDRQRFGSSQLLHDFVA	343	1810
ZmBELL02.2	GRMZM2G004641_P04	GRMZM2G004641_T04	Chr01	13640026	13643796	MATFFSTSTNQRDLAGGGGDMSSFHHYAYSDPPAGGLMPFPATIVSSEGHVAHGGDDGGRGAFVDVNARDGPTGGAEMGLQTQLLMANAASAVQHQGLSLSLGTQGVPVSLYQYRQAEAGMAAAAFLSPNQASVAATRSAQSIYVQNSRYLKAARELLDEVVNVQDAIKRKGDKSQQGKDSGGGGGGGEGKDAETSDEKAGEHEGNSSAPELSPSERQDLQNKVSALMALLDQVDRKYRHYHHQMQMVMSSFDAVAGAGAARPYTALALQTISRHFRSLRDAVGAQVQSLRRSLGEKDGSAQGGGLPRLRYIDQQLRQQRAMQQFGMMQQPQHAWRPQRGLPESAVSVLRAWLFEHFLHPYPKDSEKLMLARQTGLSRGQVSNWFINARVRLWKPMIEE…	587	3771
ZmBELL02.3	GRMZM2G004641_P03	GRMZM2G004641_T03	Chr01	13640026	13643872	MATFFSTSTNQRDLAGGGGDMSSFHHYAYSDPPAGGLMPFPATIVSSEGHVAHGGDDGGRGAFVDVNARDGPTGGAEMGLQTQLLMANAASAVQHQGLSLSLGTQGVPVSLYQYRQAEAGMAAAAFLSPNQASVAATRSAQSIYVQNSRYLKAARELLDEVVNVQDAIKRKGDKSQQGKDSGGGGGGGEGKDAETSDEKAGEHEGNSSAPELSPSERQDLQNKVSALMALLDQVDRKYRHYHHQMQMVMSSFDAVAGAGAARPYTALALQTISRHFRSLRDAVGAQVQSLRRSLGEKDGSAQGGGLPRLRYIDQQLRQQRAMQQFGMMQQPQHAWRPQRGLPESAVSVLRAWLFEHFLHPYPKDSEKLMLARQTGLSRGQVSNWFINARVRLWKPMIEE…	587	3847
ZmBELL02.4	GRMZM2G004641_P02	GRMZM2G004641_T02	Chr01	13640026	13643872	MATFFSTSTNQRDLAGGGGDMSSFHHYAYSDPPAGGLMPFPATIVSSEGHVAHGGDDGGRGAFVDVNARDGPTGGAEMGLQTQLLMANAASAVQHQGLSLSLGTQGVPVSLYQYRQAEAGMAAAAFLSPNQASVAATRSAQSIYVQNSRYLKAARELLDEVVNVQDAIKRKGDKSQQGKDSGGGGGGGEGKDAETSDEKAGEHEGNSSAPELSPSERQDLQNKVSALMALLDQVDRKYRHYHHQMQMVMSSFDAVAGAGAARPYTALALQTISRHFRSLRDAVGAQVQSLRRSLGEKDGSAQGGGLPRLRYIDQQLRQQRAMQQFGMMQQPQHAWRPQRGLPESAVSVLRAWLFEHFLHPYPKDSEKLMLARQTGLSRGQVSNWFINARVRLWKPMIEE…	587	3847
ZmBELL02.5	GRMZM2G004641_P01	GRMZM2G004641_T01	Chr01	13640026	13643872	MATFFSTSTNQRDLAGGGGDMSSFHHYAYSDPPAGGLMPFPATIVSSEGHVAHGGDDGGRGAFVDVNARDGPTGGAEMGLQTQLLMANAASAVQHQGLSLSLGTQGVPVSLYQYRQAEAGMAAAAFLSPNQASVAATRSAQSIYVQNSRYLKAARELLDEVVNVQDAIKRKGDKSQQGKDSGGGGGGGEGKDAETSDEKAGEHEGNSSAPELSPSERQDLQNKVSALMALLDQVDRKYRHYHHQMQMVMSSFDAVAGAGAARPYTALALQTISRHFRSLRDAVGAQVQSLRRSLGEKDGSAQGGGLPRLRYIDQQLRQQRAMQQFGMMQQPQHAWRPQRGLPESAVSVLRAWLFEHFLHPYPKDSEKLMLARQTGLSRGQVSNWFINARVRLWKPMIEE…	587	3847
ZmBELL03.1	GRMZM2G064466_P01	GRMZM2G064466_T01	Chr01	82921613	82926989	MAHDEPGFAYADYFAAAAGAVATFVPEVDVGGGGEEGLHLYGLQPHHQQPGVEMYGARGHMPPAAMMAAHGGKAALGLDVASPVVGGHFGDDHLRQALQAPLSLSLHDDGTADAAPLALHHHHHHLGGVPQAQQHQPPGAWPQPQQQGAWHLRGSRFLRPTQQLLQEFCTLPVDTVTSTPAKPASVEDGVGSSSSAAAPSQQIIQAMDAAELQRLKAKLYAMLQEVERRYRRYREQMRAVAGSFEAVAGERAAAAYTRLAQRTISRHFRSVRDGVAAQMQAVRRALGEKDADDGGVVPAAAGMMANKGETTPRLRVIDQCLRQHRAYQTGVVLESQPWRPQRGLPERAVSILRAWMFEHFLHPYPSDVDKHILARQTGLSRSQVSNWFINARVRLWKPM…	612	5377
ZmBELL04.1	GRMZM2G099319_P01	GRMZM2G099319_T01	Chr01	179614336	179618197	MATYYSSQGSEREPSQNMYSRDPGNGTASYPPLPSALGNLLYLNSPASGGPYTDFGGVQQDCIEMPEPGHPSVMSHDSSAREIEPDMLGQQRRSFGLARGMKDEVLMRMMDGSGSHSSAADAIHDDAPNGIQLDFGVLGSHGPPAQGGQGSLSLSLNTHIMAPALPYWPVVKADMLSPHSYDHGCGGGSGGLGSEPSRAIRNSRYLKAAQELLDEVVNVWNSIKQKAQKEQVEAGKTEGKENEGGGPKSEGPQESGANAAPELSTAEKQELQNKMAKLMAMLDEVDRKYKHYYHQMQSVVSSFDMVAGAGAAKPYTAVALQTISRHFRCLKDAINDQISVIRKKLGEEESSSGREGRLTRLRYIDQQLRQQRAFQQYGMIPQNAWRPQRGLPENSVTIL…	668	3862
ZmBELL05.1	GRMZM2G011588_P01	GRMZM2G011588_T01	Chr01	256543119	256549354	MATYYSSPGSERDSQTMYSAESGNVSYPVPSALGNFLYTNNASSGPYTEFSGIVQPQQNFMELTGHPSAMSHDSSSNEATNMGSSLTEQRSFGPLKDMRNEMLMHLMDGAHSSGSDLIHNDAHSTVQLEFGMLNNHNSTSVPLAPGQGLSLSLNTHILAPSYPHWSAKQDLLTPNSYQGDDNRMKNMQSEASQAIRNSKYLKAAQELLDEIVSVWKCVKQKTDKGPAEAGKADGKETDGGIKSEGVSSNPQESGANAAAELSTAEKQELQNKMAKLMTMLDEVDRKYKHYYHQMQLVMSSFNMVAGAGAAKPYTAVALQTISRHFRCLKDAINDQISVIRKKLGEDDNTSGKEGKLTRLRYIDQQIRQQRAFQQYGMLQQNAWRPQRGLPENSVSILRA…	651	6236
ZmBELL05.2	GRMZM2G011588_P03	GRMZM2G011588_T03	Chr01	256543219	256549354	MATYYSSPGSERDSQTMYSAESGNVSYPVPSALGNFLYTNNASSGPYTEFSGIVQPQQNFMELTGHPSAMSHDSSSNEATNMGSSLTEQRSFGPLKDMRNEMLMHLMDGAHSSGSDLIHNDAHSTVQLEFGMLNNHNSTSVPLAPGQGLSLSLNTHILAPSYPHWSAKQDLLTPNSYQGDDNRMKNMQSEASQAIRNSKYLKAAQELLDEIVSVWKCVKQKTDKGPAEAGKADGKETDGGIKSEGVSSNPQESGANAAAELSTAEKQELQNKMAKLMTMLDEVDRKYKHYYHQMQLVMSSFNMVAGAGAAKPYTAVALQTISRHFRCLKDAINDQISVIRKKLGEDDNTSGKEGKLTRLRYIDQQIRQQRAFQQYGMLQQNAWRPQRGLPENSVSILRA…	651	6136
ZmBELL06.1	GRMZM2G163761_P01	GRMZM2G163761_T01	Chr01	256573454	256575135	MRPAQELLGEAVRVADLAAADDEDEDQAAERLEGGGHRAARRAAGNDGDGVQAKLLYLLSELESRRERYFGELERVVSSFEPALGGGAAAAYTTLMARAMGRHFGNLRRAILRRLRLQAAAAARRSLRRGGEDQDDDDDDDGDGDGEVTEELVDRLARRTKLAAAARAEQAWRPLRGLPDGSVAVLRAWLFDHFLHPYPNDGEKLRLAVTTGLSRRQISNWFINARVRLWKPMIEEMYKDEFSDGSAVSSYDDASASGASSSS	263	1682
ZmBELL07.1	GRMZM2G396114_P02	GRMZM2G396114_T02	Chr01	273157848	273164737	MQMVVNFFDSVMGFGAATPYTALAQKAMSRHFRCLKDAIAAQLRATCELLGEKDAGTSSGLTKGETPRLRAIDQSLRQQRAFHHMGMMEQEAWRPQRGLPERSVNILRSWLFEHFLHPYPSDADKHLLARQTGLSRNQVSNWFINARVRLWKPMIEEMYQQECRELDGSSAGGGGPESVNDPSGADDSHSPTTTGAAQLPQQQHHLGTVPGVMPHKPDPGAAGPSAADAAFVGIDPVELLGGGADDLYGRFEPGVRVRYGPAAAGAAAGDVSLTLGLQHAGAGNAAGPDSTGRFSLRDYSGC	302	6890
ZmBELL07.2	GRMZM2G396114_P01	GRMZM2G396114_T01	Chr01	273157848	273168093	MGVAAPPYETTTYVSQRTKINIAAISAAAATRAATAASMSHSQGFHQGSAGVYGYSSDGFDRPDDSGHQDHHQQQQHVAQQSRRDKLRVQGFDPAAGGGHGLLPIEGDEHGGPGSMYEHAAAAAGASNMLSEMFNFPAPPSGPSATELLASQMGANYRFGGLRQQQQQGPGGVVAGLSGDGGWFVGAGAAGRAAGLVLGGGANMGSLGETSSPKQQGSMAGLATDPAAAMQLFLMNPQQQQQSRSSPPSPSDVQVQHHEAAFQAFGNAGAPFGGGAGTGVVEGQGLSLSLSPSLQQLEMAKQAEELRVRDGVLYFNRQQQQQQQQLPMALHGQVGALGQQLHVGYGPAGVAGVLRNSKYTRAAQELLEEFCSVGRGQIKGGGRGASASNPNNNPGNKGG…	755	10246
ZmBELL08.1	GRMZM2G154641_P01	GRMZM2G154641_T01	Chr03	179564866	179569662	MSSAAGGYGGGGGAGSGAEPHGHADFLLHHHAQHVAAQQLYHVPQHSRREKLRFPQDDAPPHASASVPQQHGGAVAWPPPPPPPAFYSYASSSTSSYSPHSPTLAQAQLVVAHGLAPPLSSQIPTQNFALSLSSSSSNPPPPPPQPRRPHAAPFGPFTGYAAVLGRSRFLLPAEKLLEEICDVGGAASRVDRSASDEGLLDADPMESIDHEMDGADRVANDAGPISGAEQQWKKTRLISMMEEVCKRYRLYYQQVHTVINSFETVAGFSNAAPFAAMALRAMAKHFKCLKGMILSQLRNITKAPAGKEGLSKDIAMFGLAGGSAAALQRGSSVGAFGQPHNIWRPQRGLPERAVSVLRAWLFEHFLHPYPTDGDKQMLAKQTGLTRNQVSNWFINARVR…	587	4797
ZmBELL09.1	GRMZM2G458728_P02	GRMZM2G458728_T02	Chr04	212853641	212859099	MAAYYHGGAGTDIQASTDGLQTLYLMNPSYAGGYADDGGASTPGAANMMLLNSAVTTMTPASFAHHHQQQSPPAAQQHFVGIPLQVQAPPPSGYNLWTPAMAGGAADMSPQAQAQTPGAAGAAGVSAVLSLSSREAPPVTVAAVAACTDEGKYLGVSATPQGQMVMSSKYLKAAQELLDEVVSVSKGVEDAKTAAAAATKSLAAVKKKEDSEGASGGGTDDGAGAKSGGGAAPEMSTAERQEMQMKKSKLLNMLDEVEQRYRQYHGQMQAVSSSFEAAAGAGSARTYTALALRTISRQFRCLRDAIASQVRAASRALGEDADAAVAGGRTVGSRLRYIDHQLRQQRALQQLGMMQGGAWRPQRGLPERSVSILRAWLFEHFLHPYPKDSDKIMLAKQTG…	671	5459
ZmBELL09.2	GRMZM2G458728_P01	GRMZM2G458728_T01	Chr04	212853641	212859163	MAAYYHGGAGTDIQASTDGLQTLYLMNPSYAGGYADDGGASTPGAANMMLLNSAVTTMTPASFAHHHQQQSPPAAQQHFVGIPLQVQAPPPSGYNLWTPAMAGGAADMSPQAQAQTPGAAGAAGVSAVLSLSSREAPPVTVAAVAACTDEGKYLGVSATPQGQMVMSSKYLKAAQELLDEVVSVSKGVEDAKTAAAAATKSLAAVKKKEDSEGASGGGTDDGAGAKSGGGAAPEMSTAERQEMQMKKSKLLNMLDEVEQRYRQYHGQMQAVSSSFEAAAGAGSARTYTALALRTVGSRLRYIDHQLRQQRALQQLGMMQGGAWRPQRGLPERSVSILRAWLFEHFLHPYPKDSDKIMLAKQTGLTRSQVSNWFINARVRLWKPMVEEMYLEETKDQDAG…	635	5523
ZmBELL09.3	GRMZM2G458728_P07	GRMZM2G458728_T07	Chr04	212853808	212858547	MAAYYHGGAGTDIQASTDGLQTLYLMNPSYAGGYADDGGASTPGAANMMLLNSAVTTMTPASFAHHHQQQSPPAAQQHFVGIPLQVQAPPPSGYNLWTPAMAGGAADMSPQAQAQTPGAAGAAGVSAVLSLSSREAPPVTVAAVAACTDEGKYLGVSATPQGQMVMSSKYLKAAQELLDEVVSVSKGVEDAKTAAAAATKSLAAVKKKEDSEGASGGGTDDGAGAKSGGGAAPEMSTAERQEMQMKKSKLLNMLDEVEQRYRQYHGQMQAVSSSFEAAAGAGSARTYTALALRTISRQFRCLRDAIASQVRAASRALGEDADAAVAGGRTVGSRLRYIDHQLRQQRALQQLGMMQGGAWRPQRGLPERSVSILRAWLFEHFLHPYPKDSDKIMLAKQTG…	671	4740
ZmBELL09.4	GRMZM2G458728_P06	GRMZM2G458728_T06	Chr04	212853808	212859095	MAAYYHGGAGTDIQASTDGLQTLYLMNPSYAGGYADDGGASTPGAANMMLLNSAVTTMTPASFAHHHQQQSPPAAQQHFVGIPLQVQAPPPSGYNLWTPAMAGGAADMSPQAQAQTPGAAGAAGVSAVLSLSSREAPPVTVAAVAACTDEGKYLGVSATPQGQMVMSSKYLKAAQELLDEVVSVSKGVEDAKTAAAAATKSLAAVKKKEDSEGASGGGTDDGAGAKSGGGAAPEMSTAERQEMQMKKSKLLNMLDEVEQRYRQYHGQMQAVSSSFEAAAGAGSARTYTALALRTISRQFRCLRDAIASQVRAASRALGEDADAAVAGGRTVGSRLRYIDHQLRQQRALQQLGMMQGGAWRPQRGLPERSVSILRAWLFEHFLHPYPKDSDKIMLAKQTG…	671	5288
ZmBELL09.5	GRMZM2G458728_P05	GRMZM2G458728_T05	Chr04	212853808	212859095	MAAYYHGGAGTDIQASTDGLQTLYLMNPSYAGGYADDGGASTPGAANMMLLNSAVTTMTPASFAHHHQQQSPPAAQQHFVGIPLQVQAPPPSGYNLWTPAMAGGAADMSPQAQAQTPGAAGAAGVSAVLSLSSREAPPVTVAAVAACTDEGKYLGVSATPQGQMVMSSKYLKAAQELLDEVVSVSKGVEDAKTAAAAATKSLAAVKKKEDSEGASGGGTDDGAGAKSGGGAAPEMSTAERQEMQMKKSKLLNMLDEVEQRYRQYHGQMQAVSSSFEAAAGAGSARTYTALALRTISRQFRCLRDAIASQVRAASRALGEDADAAVAGGRTVGSRLRYIDHQLRQQRALQQLGMMQGGAWRPQRGLPERSVSILRAWLFEHFLHPYPKDSDKIMLAKQTG…	671	5288
ZmBELL09.6	GRMZM2G458728_P04	GRMZM2G458728_T04	Chr04	212853808	212859099	MAAYYHGGAGTDIQASTDGLQTLYLMNPSYAGGYADDGGASTPGAANMMLLNSAVTTMTPASFAHHHQQQSPPAAQQHFVGIPLQVQAPPPSGYNLWTPAMAGGAADMSPQAQAQTPGAAGAAGVSAVLSLSSREAPPVTVAAVAACTDEGKYLGVSATPQGQMVMSSKYLKAAQELLDEVVSVSKGVEDAKTAAAAATKSLAAVKKKEDSEGASGGGTDDGAGAKSGGGAAPEMSTAERQEMQMKKSKLLNMLDEVEQRYRQYHGQMQAVSSSFEAAAGAGSARTYTALALRTISRQFRCLRDAIASQVRAASRALGEDADAAVAGGRTVGSRLRYIDHQLRQQRALQQLGMMQGGAWRPQRGLPERSVSILRAWLFEHFLHPYPKDSDKIMLAKQTG…	671	5292
ZmBELL09.7	GRMZM2G458728_P03	GRMZM2G458728_T03	Chr04	212853808	212859163	MAAYYHGGAGTDIQASTDGLQTLYLMNPSYAGGYADDGGASTPGAANMMLLNSAVTTMTPASFAHHHQQQSPPAAQQHFVGIPLQVQAPPPSGYNLWTPAMAGGAADMSPQAQAQTPGAAGAAGVSAVLSLSSREAPPVTVAAVAACTDEGKYLGVSATPQGQMVMSSKYLKAAQELLDEVVSVSKGVEDAKTAAAAATKSLAAVKKKEDSEGASGGGTDDGAGAKSGGGAAPEMSTAERQEMQMKKSKLLNMLDEVEQRYRQYHGQMQAVSSSFEAAAGAGSARTYTALALRTISRQFRCLRDAIASQVRAASRALGEDADAAVAGGRTVGSRLRYIDHQLRQQRALQQLGMMQGGAWRPQRGLPERSVSILRAWLFEHFLHPYPKDSDKIMLAKQTG…	671	5356
ZmBELL10.1	GRMZM2G148098_P01	GRMZM2G148098_T01	Chr05	13673081	13677600	MATYYSSPDSERDSQTMYSTESGNASYPVPSALGNFLYLNSASSGPYTEFNGIVQSQQNFMELTGHPSAISHDSSSNEATNIGTSLTEQRSFGPLKDMRNEMLMHLMDGAHSSGSDLIHNDDHSTAQLEFGMLNNHNSTSLPSASGQGLSLSLNTHILAPSYPYWSAKQDLLTPNSYQGDDNRMKNMQSEASQAIRNSKYLKAAQELLDEIVSVWKSVKQKTDKGPSEAGKSDGKETDGGTKSEGVSFDPQESGANTAAELSTAEKQELQNKMVKLMAMLDEVDRKYKHYYHRMQLVMSSFDMVAGSGAAKPYTAVALQTISRHFRCLKDAINDQISVIRKKLGEDDDASGKEGKLIRLRYIDQQIRQQRAFQQYGMLQQNAWRPQRGLPENSVSILRA…	639	4520
ZmBELL11.1	GRMZM2G161435_P03	GRMZM2G161435_T03	Chr05	152442185	152444940	MASDPSTFSPIGVDAMGGGYFMAGSSSYGGGGIMSAEVPHFHHPGVLLDQGGFGFGGLGNAAVVGGAATAADLGAHYAANNIVLASFASQLLANAPAPPRDDRAGGRTPPDEMDEELYGVAGCDSRVAASLRCPSQSGAMAVWSSPSSSKKPYGIWTSAGGPAHEPYHLAAAGLSDAGGLRYPLAACSGGNASAAAASELSLTLCSNSIASSDSALNATEQCSSGASRSALTELPRARSRMALHFAAVVARSRYAAVVQDLLNDVVGHMLDGVADVTDDSCSGIGSVGAPSAVSSNRFMASTEDAGARWGQAQRVRSNLLKTLQLMDEKYNQCLDEIQSTTARFNTLMHSPPGGGGGGGGICAPFAHRAVSTMYRGLRRRLAGEIMAAASRASCWGESS…	539	2756
ZmBELL11.2	GRMZM2G161435_P02	GRMZM2G161435_T02	Chr05	152442185	152445157	MASDPSTFSPIGVDAMGGGYFMAGSSSYGGGGIMSAEVPHFHHPGVLLDQGGFGFGGLGNAAVVGGAATAADLGAHYAANNIVLASFASQLLANAPAPPRDDRAGGRTPPDEMDEELYGVAGCDSRVAASLRCPSQSGAMAVWSSPSSSKKPYGIWTSAGGPAHEPYHLAAAGLSDAGGLRYPLAACSGGNASAAAASELSLTLCSNSIASSDSALNATEQCSSGASRSALTELPRARSRMALHFAAVVARSRYAAVVQDLLNDVVGHMLDGVADVTDDSCSGIGSVGAPSAVSSNRFMASTEDAGARWGQAQRVRSNLLKTLQLMDEKYNQCLDEIQSTTARFNTLMHSPPGGGGGGGGICAPFAHRAVSTMYRGLRRRLAGEIMAAASRASCWGESS…	539	2973
ZmBELL11.3	GRMZM2G161435_P01	GRMZM2G161435_T01	Chr05	152442185	152445449	MASDPSTFSPIGVDAMGGGYFMAGSSSYGGGGIMSAEVPHFHHPGVLLDQGGFGFGGLGNAAVVGGAATAADLGAHYAANNIVLASFASQLLANAPAPPRDDRAGGRTPPDEMDEELYGVAGCDSRVAASLRCPSQSGAMAVWSSPSSSKKPYGIWTSAGGPAHEPYHLAAAGLSDAGGLRYPLAACSGGNASAAAASELSLTLCSNSIASSDSALNATEQCSSGASRSALTELPRARSRMALHFAAVVARSRYAAVVQDLLNDVVGHMLDGVADVTDDSCSGIGSVGAPSAVSSNRFMASTEDAGARWGQAQRVRSNLLKTLQLMDEKYNQCLDEIQSTTARFNTLMHSPPGGGGGGGGICAPFAHRAVSTMYRGLRRRLAGEIMAAASRASCWGESS…	539	3265
ZmBELL12.1	GRMZM2G013617_P01	GRMZM2G013617_T01	Chr06	56969090	56972316	MAIHHPHLLDFSPPPNTVAMEEAPPPPHFDHGLLGLHVDGMPHRVLADDAPVAAWAPQAVVSHSLYGYDNTAAGASSLFGHHEASEAQFSVLPPAASSFALLPNHHHQQQLPTTTAASSMQQPFQLRSSKYLGPAQELLAEFCSLEGDLLHATNKQGASGAAAGNSRWDDVETSSSSSAGLWGHLSLSSMDLLELERRKARLLSMVEEVDRRYRRYREQMRSVEVSFEAVAGAGASQVYTRLALRAMSRHFRCLRDALVAQVRALRKAMGERDGGPAGAAAGATKGDTPRLKVLDQCLRQQRAFQHPGTIDNYPWRPQRGLPERAVAVLRAWLFEHFLHPYPNDVDKHILARQTGLSRSQVSNWFINARVRLWKPMIEEMYTEEVNPKPADDTSQNPSA…	498	3227
ZmBELL12.2	GRMZM2G013617_P02	GRMZM2G013617_T02	Chr06	56970742	56972316	MRSVEVSFEAVAGAGASQVYTRLALRAMSRHFRCLRDALVAQVRALRKAMGERDGGPAGAAAGATKGDTPRLKVLDQCLRQQRAFQHPGTIDNYPWRPQRGLPERAVAVLRAWLFEHFLHPYPNDVDKHILARQTGLSRSQVSNWFINARVRLWKPMIEEMYTEEVNPKPADDTSQNPSAGGGVGVGVAIKPEQQVSTAAAGATIGGGGGDHLFGPSYPSMYGSHGGAVSLTLGLQQQPFASTMMHQRRPLMTFQGDEQEPALPYRDLMGSQLLHHFAG	279	1575
ZmBELL13.1	GRMZM2G125976_P01	GRMZM2G125976_T01	Chr06	151227594	151231779	MSSAAGGGYGAAGGAEHQHLLLGQASGQLYHVPQHSRREKLRFPPDPADSPPPTAWPAPPPFYSYASSSTSSYSPHSPTLAHTQLVAHALPAGAGAQIPSQNFALSLSSASSNPPPAPRRQLAAGVAAGPYGPFTGYAAVLGRSRFLGPAQKLLEEICDVGGRPPHLDRRSDDEGMLDMDAAGGVDHEMDGGDCATAEAVAVSGAEQQWRKTRLISLMDDVCRRYKQYYQQLQSVISSFETVAGLSNAAPFAFMALRTMSKHFKCLKGMVMSQLRNTSKVIANHGIIAKDDMANFALMGGGAGLLRGNSVNAFSQPHNIWRPQRGLPERAVSVLRSWLFEHFLHPYPTDSDKQMLAKQTGLTRNQVSNWFINARVRLWKPMVEEIHNLEMRQLHKTTSV…	576	4186
ZmBELL14.1	GRMZM2G074645_P01	GRMZM2G074645_T01	Chr08	95285620	95290526	MSSAAGGGYGAGGAEHQHLLLGQAAGAGQLYHVPQHSRREKLRFPPDDAADSPPPTAWPAPPPFYSYASSSTSSYYSPHSPTLAHAQLVAHALPAGAGVQIPSQNFALSLSSAPSNPPPAPRRQLAAGVATGPYGPFTGYAAVLGRSRFLGPAQKLLEEICNVGGRPPHLDPLSDEGMFGMEHGMGGVDRATAEAVAVSGAEQQWRKTRLISLMEDVCRRYKQYYQQLQSVISSFETVSGLSNAVPFASMALRTMSKHFKFLKGMIMSQLRNTSKVAASDGIGKDDMANFALMGGGADHLRGNSVNTFSQAHNIWRPQRGLPERAVSVLRSWLFEHFLHPYPTDSDKQMLAKQTGLTRNQVSNWFINARVRLWKPMVEEIHNLEMRQQLQKNTSAVDKT…	549	4907
ZmBELL15.1	GRMZM2G076272_P01	GRMZM2G076272_T01	Chr09	58196208	58198580	MTGNASYQHLGLGVDATMRSCFASGDGSVISSADAPFFHVPEYTLHGGGGFGFGEPAADVAASSFLADGSVLLAGQLLRATALQSVSPEERHGAYYGVTGGSSSYGPSPWDVTVAHAPSRMTKQPVAGEPEGGWIHESSYYCPATWFSGDGFRDPFAGAAASELSLRLRAGSSPTAGAASVSLPDQSSEVSCSGLTHWSSGGGPGMFQLPCGGAGQVAVAARPGPMHFSQVLSRWSGYADVTQQVLDEFVIRLLQDVAGFAGGGEASCPLPSSSYCSKTTSSNPNPSVFVSSEEHHNELKNDFQKLLQIMDQRCKQCLDEIQNAASKYGSLVRPGGGGGALSTLFAQRAVSATHRRLRARITGEIAAATRGGNQPSSSSSLSLADRERSWESAFIQKHW…	491	2373
ZmBELL15.2	GRMZM2G076272_P04	GRMZM2G076272_T04	Chr09	58196479	58199144	MRSCFASGDGSVISSADAPFFHVPEYTLHGGGGFGFGEPAADVAASSFLADGSVLLAGQLLRATALQSVSPEERHGAYYGVTGGSSSYGPSPWDVTVAHAPSRMTKQPVAGEPEGGWIHESSYYCPATWFSGDGFRDPFAGAAASELSLRLRAGSSPTAGAASVSLPDQSSEVSCSGLTHWSSGGGPGMFQLPCGGAGQVAVAARPGPMHFSQVLSRWSGYADVTQQVLDEFVIRLLQDVAGFAGGGEASCPLPSSSYCSKTTSSNPNPSVFVSSEEHHNELKNDFQKLLQIMDQRCKQCLDEIQNAASKYGSLVRPGGGGGALSTLFAQRAVSATHRRLRARITGEIAAATRGGNQPSSSSSLSLADRERSWESAFIQKHWALRQLRRGDQQSWRPQR…	474	2666
ZmKNOX01.1	GRMZM2G159431_P02	GRMZM2G159431_T02	Chr01	5003070	5007708	MAVVQAQYLMLLCSFREQLQQHVRVHAVEAVMACREIEQSLQDLTGATLEEGTGATMSEDEDEAPMLEVGLDMGSDGHDMMGFGPLMPTDSERSLMERVRQELKMELKQGFKSRIEDVREEILRKRRAGKLPGDTTSILKQWWQEHSKWPYPTEDDKAKLVEETGLQLKQINNWFINQRKRNWHNNSQTSTLKSKRKR	198	4639
ZmKNOX01.2	GRMZM2G159431_P01	GRMZM2G159431_T01	Chr01	5003070	5007708	MQRGGDQAGASLGMEMGVGYAGGGGGGECSSSSAAAAAAAAAEGEERQLLKGEIAVHPLCEQLVAAHVGCLRVATPIDHLPLIDAQLAQSSGLLHSYAAHHRPFLSPHDKHDLDSFLAQYLMLLCSFREQLQQHVRVHAVEAVMACREIEQSLQDLTGATLEEGTGATMSEDEDEAPMLEVGLDMGSDGHDMMGFGPLMPTDSERSLMERVRQELKMELKQGFKSRIEDVREEILRKRRAGKLPGDTTSILKQWWQEHSKWPYPTEDDKAKLVEETGLQLKQINNWFINQRKRNWHNNSQTSTLKSKRKR	310	4639
ZmKNOX02.1	GRMZM2G061101_P02	GRMZM2G061101_T02	Chr01	257512113	257518778	MEIYCHMLVRYRQELTRPIQEADEFFKSMEAQIDSFSLDDNGYEEGGGSSDEDEQETVDLGGLPVPETGSPSGEGKELKNHLLNKYSGYLSSLWRELSRKKKKGKLPRDARQKLLHWWQLHYRWPYPSELEKAALAESTGLDAKQINNWFINQRKRHWKPAPPTMALGTPDYRMGQHGGGASSSSASAGLRVQGQYFTGGSSYPRGP	207	6666
ZmKNOX02.2	GRMZM2G061101_P01	GRMZM2G061101_T01	Chr01	257512113	257518809	MHSSIPQTIKYPQIARWLARMEKQLPALTGGSKAATTTPFYLALDHRAAATSSSPPAEAPTLPPSAAAVSDPSRQSNSDRGSEIIKAKIMSHPLYPALLRAFIDCRKVGAPLEIVGRLSALADDVETNSDGRQEEQPADPELDQFMEIYCHMLVRYRQELTRPIQEADEFFKSMEAQIDSFSLDDNGYEEGGGSSDEDEQETVDLGGLPVPETGSPSGEGKELKNHLLNKYSGYLSSLWRELSRKKKKGKLPRDARQKLLHWWQLHYRWPYPSELEKAALAESTGLDAKQINNWFINQRKRHWKPAPPTMALGTPDYRMGQHGGGASSSSASAGLRVQGQYFTGGSSYPRGP	352	6697
ZmKNOX03.1	GRMZM2G017087_P03	GRMZM2G017087_T03	Chr01	271407490	271414796	MEAYHEMLVKFREELTRPLQEAMEFMRRVESQLNSLSISGRSLRNILSSGSSEEDQEGSGGETELPEVDAHGVDQELKHHLLKKYSGYLSSLKQELSKKKKKGKLPKEARQQLLSWWDQHYKWPYPSETQKVALAESTGLDLKQINNWFINQRKRHWKPSEEMHHLMMDGYHTTNAFYMDGHFINDGGLYRLG	193	7307
ZmKNOX03.2	GRMZM2G017087_P01	GRMZM2G017087_T01	Chr01	271407490	271415210	MATASTTIITTTTTRGHPPLSAVVAPLPPQPPSAGLPLTLNTVAATGNSGGSGNPVLQLANGGGLLDACVKAKEPSSSSPYAGDVEAIKAKIISHPHYYSLLTAYLECNKVGAPPEVSARLTEIAQEVEARQRTALGGLAAATEPELDQFMEAYHEMLVKFREELTRPLQEAMEFMRRVESQLNSLSISGRSLRNILSSGSSEEDQEGSGGETELPEVDAHGVDQELKHHLLKKYSGYLSSLKQELSKKKKKGKLPKEARQQLLSWWDQHYKWPYPSETQKVALAESTGLDLKQINNWFINQRKRHWKPSEEMHHLMMDGYHTTNAFYMDGHFINDGGLYRLG	343	7721
ZmKNOX03.3	GRMZM2G017087_P02	GRMZM2G017087_T02	Chr01	271407490	271415210	MEEITQHFGVGASSHGHGHGQHHHHHHHHHPWASSLSAVVAPLPPQPPSAGLPLTLNTVAATGNSGGSGNPVLQLANGGGLLDACVKAKEPSSSSPYAGDVEAIKAKIISHPHYYSLLTAYLECNKVGAPPEVSARLTEIAQEVEARQRTALGGLAAATEPELDQFMEAYHEMLVKFREELTRPLQEAMEFMRRVESQLNSLSISGRSLRNILSSGSSEEDQEGSGGETELPEVDAHGVDQELKHHLLKKYSGYLSSLKQELSKKKKKGKLPKEARQQLLSWWDQHYKWPYPSETQKVALAESTGLDLKQINNWFINQRKRHWKPSEEMHHLMMDGYHTTNAFYMDGHFINDGGLYRLG	359	7721
ZmKNOX04.1	GRMZM2G135447_P01	GRMZM2G135447_T01	Chr01	281887974	281894959	MDSFGDLGGGGSSSSRAASAPFLQLPLPASTSSAQQQVLFPLPDGPQQQHHHHSSRIPLRQLLLLADPSSAAQHSASHRTKDMATVQGEMSSPAVDGDADAIKARIMSHPQYSALLAAYLDCQKVGAPPDVSDRLSAMAAANLDAQPGPISRRRGPTTTRADDPELDQFMEAYCNMLVKFHEEMARPIQEATEFFNSMERQLGSTISDSNCEVAGSSEDEQDASWPEEIDPCAEDKELKHQLLRKYGGYLGGLRQEFSKRKKKGKLPKEARQKLLHWWELHYKWPYPSETEKMALAETTGLDPKQINNWFINQRKRHWKPASEDMPFAVMEGGFHVAQGTAALYMDRPAVPPFMADGGMYRLGS	364	6986
ZmKNOX05.1	GRMZM2G452178_P01	GRMZM2G452178_T01	Chr02	237298075	237304344	MDQNFGNLGTGAGSSGGCGGSNSNSKAVAAVSSSSFLQLPLSTAAAASPAYYGAPLALLHHGTTAGPSSSQQQQHQSPYAKHGAEMSAAEADAIKAKIVAHPQYSALLAAYLDCQKVGAPPDLLERLTAMAAKLDARPPGRHGPRDPELDQFMEAYCNMLVKYREELTRPIDEAMEFLKRVEAQLDSIAGGGSSSSARLSLADGKSSEGAGSSEDDDMDPSGRENEPPEIDPRAEDKELKYQLLKKYSGYLSSLRQEFSKKKKKGKLPKEARQKLLHWWELHYKWPYPSETEKIALAEATGLDQKQINNWFINQRKRHWKPSEDMPFVMMEGFHPQTAAALYLDGGAFMADGMTTYRLGS	360	6270
ZmKNOX06.1	GRMZM2G087741_P01	GRMZM2G087741_T01	Chr03	53883227	53893066	MEDLYSIHPGISRVVGGAASEASVAGAGAGGPSPSDLTELMKAQIASHPRYPSLLSAYIECRKVGAHPHVTSLLEEVSRERRPDAGAGEIGVDPELDEFMDAYCRVLVRYKEELTRPFDEAASFLSSIQAQLSDLCSGGSSPAATATHSDDMMGSSEDEQCSGDTDVPDMGQEHSSHLGDHELKEMLLKKYSGCLSRLRSEFLKKRKKGKLPKDARTVLLEWWNTHYRWPYPTEEDKVRLAAMTGLDPKQINNWFINQRKRHWKPSEDMRFALMEGVAGGSSGTTLYFDTGTIGP	295	9840
ZmKNOX07.1	GRMZM2G433591_P01	GRMZM2G433591_T01	Chr04	235745133	235749930	MEKTNPKSQTCVAFQPNQPTPSSSVNPSIRLSLPPPPTKTPNRRGHRRLRPRRAAPRREDVVPLPRPRAVHGRRGGGGRRRRVVAEPSGFSPGIGGEREKAAIAAHPLYERLLEAHVACLRVATPVDQLPRIDAQIAARPPPLAAAAGAAAAGAAAAGGPSGGEELDLFMTHYVLLLCSFKEQLQQHVRVHAMEAVMGCWELEQSLQSLTGASPGEGTGGTMSDDEDNQVDSEANMFDGNDGSDGMGFGPLILTEGERSLVERVRKELKNELKQGYKEKLVDIREEIMRKRRAGKLPGDTASVLKAWWQAHSKWPYPTEDDKARLVQETGLQLKQINNWFINQRKRNWHSNPTSSAEKTKKKR	363	4798
ZmKNOX07.2	GRMZM2G433591_P02	GRMZM2G433591_T02	Chr04	235746829	235750283	MSFHYHDHGLSMDAAAAAAAAAASSPPSGFSPGIGGEREKAAIAAHPLYERLLEAHVACLRVATPVDQLPRIDAQIAARPPPLAAAAGAAAAGAAAAGGPSGGEELDLFMTHYVLLLCSFKEQLQQHVRVHAMEAVMGCWELEQSLQSLTGASPGEGTGGTMSDDEDNQVDSEANMFDGNDGSDGMGFGPLILTEGERSLVERVRKELKNELKQGYKEKLVDIREEIMRKRRAGKLPGDTASVLKAWWQAHSKWPYPTEDDKARLVQETGLQLKQINNWFINQRKRNWHSNPTSSAEKTKKKRAELAACFVAHICAELPPPSHWRAED	328	3455
ZmKNOX08.1	GRMZM2G002225_P01	GRMZM2G002225_T01	Chr05	13957726	13980235	MEVEEELPASADLTGGSKQATTTTPFYLALDHTASATSSPPPAAPLPCAANSERGSEIIKAKIMSHPLYPAVLRAFIDCRKVGAPPEIVGRLSALADDVEMNSDDKQEQRRAADPELDQFMEIYCHMLVRYRQELTRPIQEADEFFRSMEAQIDAFSLLDDNGYEGCGSSDEDEQEAVDLGGLSVLETGSPSGEDNELKNRLLNKYSGYLSNLWRELSRKKKKGKLPRDARQKLLHWWQLHYRWPYPSELEKAALAESTGLEAKQINNWFINQRKRHWKQAPPTMALATANYMLGPHDGGGSSSSASAAGLRVEEQYFTGGSSYPRGP	328	22510
ZmKNOX09.1	GRMZM2G370332_P01	GRMZM2G370332_T01	Chr05	94481164	94484870	MSFHYPDHGLSMDAAAAAAAAAAASSPNPSGFSPGVGGEREKAAIAAHPLYERLLEAHVACLRVATPVDQLPRIDAQIAARPPPLAAAAGAAAAGGPSGGEELDLFMTHYVLLLCSFKEQLQQHVRVHAMEAVMGCWELEQSLQSLTGASPGEGTGATMSDDEDNQVDSEANMFDGNDGSDGMGFGPLMLTEGERSLVERVRQELKNELKQGYKEKLVDIREEIMRKRRAGKLPGDTASVLKAWWQAHSKWPYPTEDDKARLVQETGLQLKQINNWFINQRKRNWHSNPTSSGEKTKKKR	300	3707
ZmKNOX09.2	GRMZM2G370332_P02	GRMZM2G370332_T02	Chr05	94481651	94484795	MSFHYPDHGLSMDAAAAAAAAAAASSPNPSGFSPGVGGEREKAAIAAHPLYERLLEAHVACLRVATPVDQLPRIDAQIAARPPPLAAAAGAAAAGGPSGGEELDLFMTHYVLLLCSFKEQLQQHVRVHAMEAVMGCWELEQSLQSLTGASPGEGTGATMSDDEDNQVDSEANMFDGNDGSDGMGFGPLMLTEGERSLVERVRQELKNELKQGYKEKLVDIREEIMRKRRAGKLPGDTASVLKAWWQAHSKWPYPTEDDKARLVQETGLQLKQINNWFINQRKRNWHSNPTSSGEKTKKKRYHNESCFAVA	310	3145
ZmKNOX10.1	GRMZM5G832409_P01	GRMZM5G832409_T01	Chr06	24181173	24192653	MEDLYSIHPGISRHGAAATSEASGVAGGPGSPPPPPPPAADLTELVKAQIAGHPRYPSLLSAYIDCRKVGAPSEVATLLEEIGRERCAAASAGGEVVGMDPELDEFMETYCRLLERYKEELSRPFDEAASFLSSVRTQLSSLCGGAASLSDEMVESSEDEPCSGDTDATTDPGQEHSSRLADRELKEMLLKKYSGCLSRLRSEFLKKRKKGKLPKDARSALMDWWNTHYRWPYPTEEDKVRLAAMTGLDPKQINNWFINQRKRHWKPSEDMRFALMEGGVSGSSSGTTLYFDTGTIGP	298	11481
ZmKNOX11.1	GRMZM2G028041_P01	GRMZM2G028041_T01	Chr07	3667975	3674168	MDQSFGNLGAGAGSSSGGSNSKAAAAAVSSSSFLQLPLSTASPAYYGAPLALLHHAAAAPSSSQQHQQQQHHHHYARHGAEMSAAEAEAIKAKIVAHPQYSALLAAYLDCQKVGAPPDVLERLTAMAAKLDARPPGRHEPRDPELDQFMEAYCNMLVKYREELTRPIDEAMEFLKRVEAQLDCISGGGGSSSARLSLADGKSEGVGSSEDDMDPNGRENDPPEIDPRAEDKELKYQLLKKYSGYLSSLRQEFSKKKKKGKLPKEARQKLLHWWELHYKWPYPSETEKIALAESTGLDQKQINNWFINQRKRHWKPSEDMPFVMMEGFHPQNAAALYMDGPFMADGMYRLGS	351	6194
ZmKNOX12.1	GRMZM2G094241_P01	GRMZM2G094241_T01	Chr08	130383323	130388889	MEDLYSIHPGISRAGGAATAASEVSGVAGGPGSPPPPPSQPPPPPPADLTELVKAQIAGHPRYPSLLSAYIECRKVGAPPEVATLLEEIGRERCAAASAGGEVGLDPELDEFMEAYCRVLERYKEELSRPFDEAASFLSSVRTQLSSLCGAAASLSDEMVGSSEEDEACSGGDTEATEPGQQEHSSRLADRELKEMLLKKYSGCLSRLRSEFLKKRKKGKLPKDARSALMDWWNTHYRWPYPTEEDKVRLAAATGLDPKQINNWFINQRKRHWKPSEDMRFALMEGVTGGGPSSGTTLYFDTGTIGP	307	5567
ZmKNOX13.1	GRMZM2G055243_P01	GRMZM2G055243_T01	Chr09	93868786	93877183	MAFNYHDHALAMDPAAAAAVGAAANPSFVSGGGMAGGPGWEREKAAIAAHPLYERLLEAHVACLRVATPVDQLPRIDAQIAARPPPMEAAAAAAAAGGAHSGGEELDLFMTHYVLLLCSFKEQLQQHVRVHAMEAVMACWELEQTLQSLTGASPGEGTGATMSDDEDNQVDSESNMFDGNEGSDGMGFGPLMLTEGERSLVERVRQELKHELKQGYRDKLVDIREEILRKRRAGKLPGDTASTLKAWWQAHSKWPYPTEEDKARLVQETGLQLKQINNWFINQRKRNWHNNSASSSSDKSKRKRNTAGDGNAEPAW	316	8398
ZmKNOX14.1	GRMZM2G060507_P01	GRMZM2G060507_T01	Chr09	154007940	154011643	MLLCSFREQLQQHVRVHAVEAVMACREIEQSLQDLTGVTLEEGTGATMSEEDEDEAPMLEVGLVDMGSDGHDMMGFGPLLPTDSERSLMERVRQELKIELKQGFKSRIEDVREEILRKRRAGKLPGDTTSILKQWWQQHSKWPYPTEDDKARLVEETGLQLKQINNWFINQRKRNWHNNSQTSTLKSKRKR	191	3704

## Sheet: Protein characterization
id	protein length	molecular weight	theoretical pI	instability index	aliphatic index	GRAVY	subcellular localization
ZmBELL01.1	620	66061.1	6.16	49.11	68.18	-0.486	nucl:14
ZmBELL01.2	620	66061.1	6.16	49.11	68.18	-0.486	nucl:14
ZmBELL02.1	343	36691.9	5.99	50.81	70.44	-0.346	nucl:13,chlo:1
ZmBELL02.2	587	62181.8	5.82	49.04	67.31	-0.439	nucl:14
ZmBELL02.3	587	62181.8	5.82	49.04	67.31	-0.439	nucl:14
ZmBELL02.4	587	62181.8	5.82	49.04	67.31	-0.439	nucl:14
ZmBELL02.5	587	62181.8	5.82	49.04	67.31	-0.439	nucl:14
ZmBELL03.1	612	64715.2	6.34	47.69	69.69	-0.338	nucl:14
ZmBELL04.1	668	72679.9	5.76	57.87	64.64	-0.627	nucl:13.5,cyto_nucl:7.5
ZmBELL05.1	651	71815.7	5.68	49.81	63.16	-0.686	nucl:13.5,cyto_nucl:7.5
ZmBELL05.2	651	71815.7	5.68	49.81	63.16	-0.686	nucl:13.5,cyto_nucl:7.5
ZmBELL06.1	263	28889	5.22	54.94	77.76	-0.582	nucl:14
ZmBELL07.1	302	32348.2	6.25	43.72	67.02	-0.415	nucl:13,chlo:1
ZmBELL07.2	755	79167.8	6.49	51.69	62.07	-0.495	nucl:13,chlo:1
ZmBELL08.1	587	63158.8	7.29	54	68.07	-0.441	nucl:14
ZmBELL09.1	671	69914.6	6.06	43.61	62.43	-0.413	nucl:14
ZmBELL09.2	635	66172.5	5.93	43.69	61.18	-0.427	nucl:14
ZmBELL09.3	671	69914.6	6.06	43.61	62.43	-0.413	nucl:14
ZmBELL09.4	671	69914.6	6.06	43.61	62.43	-0.413	nucl:14
ZmBELL09.5	671	69914.6	6.06	43.61	62.43	-0.413	nucl:14
ZmBELL09.6	671	69914.6	6.06	43.61	62.43	-0.413	nucl:14
ZmBELL09.7	671	69914.6	6.06	43.61	62.43	-0.413	nucl:14
ZmBELL10.1	639	70848.4	5.46	49.61	63.87	-0.71	nucl:13.5,cyto_nucl:7.5
ZmBELL11.1	539	56452.1	6.73	61.11	68.78	-0.251	nucl:14
ZmBELL11.2	539	56452.1	6.73	61.11	68.78	-0.251	nucl:14
ZmBELL11.3	539	56452.1	6.73	61.11	68.78	-0.251	nucl:14
ZmBELL12.1	498	54229.1	6.68	50.59	73.78	-0.381	nucl:14
ZmBELL12.2	279	30422.5	9.51	47.24	72.11	-0.384	nucl:14
ZmBELL13.1	576	61910.3	8.29	55.5	68.87	-0.45	nucl:14
ZmBELL14.1	549	59386.7	9.27	51.78	67.61	-0.457	nucl:14
ZmBELL15.1	491	52469.7	7.19	56.18	66.86	-0.317	nucl:13.5,cyto_nucl:7.5
ZmBELL15.2	474	50752.8	7.64	58.57	66.58	-0.326	nucl:14
ZmKNOX01.1	198	22989.2	6.01	67.21	70.91	-0.82	nucl:13.5,cyto_nucl:7.5
ZmKNOX01.2	310	34336.8	5.73	59.64	75.61	-0.555	nucl:14
ZmKNOX02.1	207	23395.1	7.03	43.9	58.5	-0.929	nucl:14
ZmKNOX02.2	352	38968.7	6.53	52.76	66.93	-0.707	nucl:14
ZmKNOX03.1	193	22580.5	6.8	54.37	67.72	-0.934	nucl:14
ZmKNOX03.2	343	37818.7	6.36	54.82	77.14	-0.536	nucl:14 similar to seq HKN1_MAIZE of class nucl
ZmKNOX03.3	359	39826.7	6.41	52.36	73.43	-0.635	nucl:14 dientical to seq: HKN1_MAIZE: nucl
ZmKNOX04.1	364	40276.3	5.91	56.65	62.88	-0.642	nucl:14
ZmKNOX05.1	360	39215	6.23	40.51	64.72	-0.626	nucl:14
ZmKNOX06.1	295	32493.5	5.51	42.82	68.51	-0.554	nucl:14
ZmKNOX07.1	363	39958.3	9.78	56.66	69.15	-0.733	nucl:13,chlo:1
ZmKNOX07.2	328	35578.1	5.86	48.75	73.38	-0.458	nucl:14
ZmKNOX08.1	328	36438.7	5.25	51.37	69.45	-0.655	nucl:14
ZmKNOX09.1	300	32669.8	5.89	45.88	70.73	-0.544	nucl:14
ZmKNOX09.2	310	33792	5.84	47.32	70.03	-0.524	nucl:14
ZmKNOX10.1	298	32662.7	5.32	44.76	65.91	-0.579	nucl:14
ZmKNOX11.1	351	38800.6	6.4	45.6	64.7	-0.677	nucl:14
ZmKNOX12.1	307	33326.4	5.27	54.08	66.22	-0.572	nucl:14
ZmKNOX13.1	316	34522.6	5.69	46.69	69.05	-0.563	nucl:14
ZmKNOX14.1	191	22232.2	6.01	69.67	73.98	-0.862	nucl:14

## Sheet: Secondary structures
id	Alpha helix(Hh)	310 helix (Gg)	Pi helix (Ii)	Beta bridge (Bb)	Extended strand (Ee)	Beta turn (Tt)	Bend region (Ss)	Random coil (Cc)	Ambiguous states (?)	Other states
ZmBELL01.1	0.3758	0	0	0	0.0806	0.0274	0	0.5161	0	0
ZmBELL01.2	0.3758	0	0	0	0.0806	0.0274	0	0.5161	0	0
ZmBELL02.1	0.4402	0	0	0	0.0496	0.0583	0	0.4519	0	0
ZmBELL02.2	0.3612	0	0	0	0.0698	0.029	0	0.54	0	0
ZmBELL02.3	0.3612	0	0	0	0.0698	0.029	0	0.54	0	0
ZmBELL02.4	0.3612	0	0	0	0.0698	0.029	0	0.54	0	0
ZmBELL02.5	0.3612	0	0	0	0.0698	0.029	0	0.54	0	0
ZmBELL03.1	0.384	0	0	0	0.0997	0.0474	0	0.469	0	0
ZmBELL04.1	0.3548	0	0	0	0.0898	0.0374	0	0.518	0	0
ZmBELL05.1	0.3333	0	0	0	0.0707	0.0261	0	0.5699	0	0
ZmBELL05.2	0.3333	0	0	0	0.0707	0.0261	0	0.5699	0	0
ZmBELL06.1	0.673	0	0	0	0.0342	0.0722	0	0.2205	0	0
ZmBELL07.1	0.4801	0	0	0	0.0397	0.053	0	0.4272	0	0
ZmBELL07.2	0.3788	0	0	0	0.1073	0.0728	0	0.4411	0	0
ZmBELL08.1	0.2913	0	0	0	0.0733	0.029	0	0.6065	0	0
ZmBELL09.1	0.3979	0	0	0	0.0924	0.0313	0	0.4784	0	0
ZmBELL09.2	0.3732	0	0	0	0.1071	0.0425	0	0.4772	0	0
ZmBELL09.3	0.3979	0	0	0	0.0924	0.0313	0	0.4784	0	0
ZmBELL09.4	0.3979	0	0	0	0.0924	0.0313	0	0.4784	0	0
ZmBELL09.5	0.3979	0	0	0	0.0924	0.0313	0	0.4784	0	0
ZmBELL09.6	0.3979	0	0	0	0.0924	0.0313	0	0.4784	0	0
ZmBELL09.7	0.3979	0	0	0	0.0924	0.0313	0	0.4784	0	0
ZmBELL10.1	0.3224	0	0	0	0.0814	0.025	0	0.5712	0	0
ZmBELL11.1	0.4564	0	0	0	0.102	0.0594	0	0.3822	0	0
ZmBELL11.2	0.4564	0	0	0	0.102	0.0594	0	0.3822	0	0
ZmBELL11.3	0.4564	0	0	0	0.102	0.0594	0	0.3822	0	0
ZmBELL12.1	0.3534	0	0	0	0.1145	0.0221	0	0.51	0	0
ZmBELL12.2	0.4444	0	0	0	0.0538	0.0358	0	0.4659	0	0
ZmBELL13.1	0.3368	0	0	0	0.0885	0.0365	0	0.5382	0	0
ZmBELL14.1	0.3169	0	0	0	0.0692	0.0291	0	0.5847	0	0
ZmBELL15.1	0.4745	0	0	0	0.0774	0.0387	0	0.4094	0	0
ZmBELL15.2	0.4684	0	0	0	0.0823	0.0422	0	0.4072	0	0
ZmKNOX01.1	0.601	0	0	0	0.0455	0.0354	0	0.3182	0	0
ZmKNOX01.2	0.6129	0	0	0	0.0355	0.0258	0	0.3258	0	0
ZmKNOX02.1	0.4589	0	0	0	0.0531	0.0435	0	0.4444	0	0
ZmKNOX02.2	0.4261	0	0	0	0.0455	0.0398	0	0.4886	0	0
ZmKNOX03.1	0.4974	0	0	0	0.0622	0.0622	0	0.3782	0	0
ZmKNOX03.2	0.4548	0	0	0	0.1079	0.0671	0	0.3703	0	0
ZmKNOX03.3	0.415	0	0	0	0.1086	0.0474	0	0.429	0	0
ZmKNOX04.1	0.4643	0	0	0	0.0495	0.0302	0	0.456	0	0
ZmKNOX05.1	0.4056	0	0	0	0.05	0.0667	0	0.4778	0	0
ZmKNOX06.1	0.478	0	0	0	0.0441	0.0576	0	0.4203	0	0
ZmKNOX07.1	0.4353	0	0	0	0.0551	0.0386	0	0.4711	0	0
ZmKNOX07.2	0.5884	0	0	0	0.0213	0.0427	0	0.3476	0	0
ZmKNOX08.1	0.436	0	0	0	0.0457	0.0335	0	0.4848	0	0
ZmKNOX09.1	0.5767	0	0	0	0.02	0.02	0	0.3833	0	0
ZmKNOX09.2	0.5742	0	0	0	0.029	0.0194	0	0.3774	0	0
ZmKNOX10.1	0.4463	0	0	0	0.0503	0.0604	0	0.443	0	0
ZmKNOX11.1	0.4644	0	0	0	0.0513	0.0598	0	0.4245	0	0
ZmKNOX12.1	0.4495	0	0	0	0.0391	0.0521	0	0.4593	0	0
ZmKNOX13.1	0.5316	0	0	0	0.0316	0.0285	0	0.4082	0	0
ZmKNOX14.1	0.5236	0	0	0	0.0366	0.0628	0	0.377	0	0
