# Supplementary material for: Genome-wide identification and expression profile analysis of TALE superfamily genes under hormone and abiotic stress in maize (Zea may L.)
Source: Front Plant Sci. 2025 Feb 21;16:1489177. doi: 10.3389/fpls.2025.1489177 (PMC11885238; doi:10.3389/fpls.2025.1489177)
Supplement: Supplementary file 8 [file Table3.xls]

## Sheet: Table S3
Supplementary Table 3 Collinearity analysis of TALE genes in maize.

## Sheet: intra-species covariance
TALE1	TALE2	Ka	Ks	Ka/Ks	EffectiveLen	AverageS-sites	AverageN-sites	cN	cS	pN	pS	Note
ZmBELL01.1	ZmBELL03.1	0.283358	0.519712	0.545221	1680	421.417	1258.58	297	158	0.23598	0.374926
ZmBELL05.1	ZmBELL07.2	0.644683	NaN	NaN	1722	414.083	1307.92	565.667	326.333	0.432494	0.788086	High Sequence Divergence Value (pS>=0.75)
ZmKNOX02.2	ZmKNOX03.3	0.498711	1.60208	0.31129	951	227.417	723.583	263.583	150.417	0.364275	0.661414
ZmKNOX04.1	ZmKNOX05.1	0.177322	0.639536	0.277267	945	219.417	725.583	114.583	94.4167	0.157919	0.430308
ZmBELL05.1	ZmBELL10.1	0.0441278	0.173739	0.253989	1917	435.25	1481.75	63.5	67.5	0.0428547	0.155083
ZmKNOX02.2	ZmKNOX08.1	0.0657546	0.22025	0.298545	963	229.667	733.333	46.1667	43.8333	0.0629545	0.190856
ZmBELL04.1	ZmBELL10.1	0.198397	4.39442	0.0451474	1872	428.333	1443.67	251.667	320.333	0.174325	0.74786
ZmKNOX04.1	ZmKNOX11.1	0.150966	0.797319	0.189342	918	207.417	710.583	97.1667	101.833	0.136742	0.49096
ZmKNOX01.2	ZmKNOX14.1	0.0113789	0.201972	0.0563391	567	124.25	442.75	5	22	0.0112931	0.177062
ZmKNOX05.1	ZmKNOX11.1	0.0371363	0.233433	0.159087	1044	250.5	793.5	28.75	50.25	0.0362319	0.200599
ZmBELL08.1	ZmBELL13.1	0.196187	0.912857	0.214915	1665	404.083	1260.92	217.667	213.333	0.172626	0.527944
ZmKNOX06.1	ZmKNOX12.1	0.110062	0.706209	0.155849	864	212.75	651.25	66.6667	97.3333	0.102367	0.457501
ZmBELL08.1	ZmBELL14.1	0.183086	0.902816	0.202795	1572	382.417	1189.58	193.25	200.75	0.162452	0.524951
ZmKNOX07.1	ZmKNOX09.2	0.0544224	0.31614	0.172147	885	211.917	673.083	35.3333	54.6667	0.0524947	0.257963
ZmKNOX07.1	ZmKNOX13.1	0.104276	1.16193	0.0897435	891	211.333	679.667	66.1667	124.833	0.0973516	0.590694
ZmKNOX09.2	ZmKNOX13.1	0.081568	0.834539	0.0977401	915	214.167	700.833	54.1667	107.833	0.0772889	0.503502
ZmKNOX10.1	ZmKNOX12.1	0.0381788	0.222199	0.171822	888	225.333	662.667	24.6667	43.3333	0.0372233	0.192308
ZmBELL13.1	ZmBELL14.1	0.0662045	0.264551	0.250252	1596	394	1202	76.1667	87.8333	0.0633666	0.222927

## Sheet: Inter-species covariance
plant1	plant1_chromosome	plant1_gene name	plant1_class	plant2	plant2_chromosome	plant2_gene name	Subclass
Zea_mays.AGPv3.22	1	ZmBELL03.1	monocotyledons	Hordeum_vulgare.MorexV3	1H	HORVU.MOREX.r3.1HG0052320.1	BELL
Zea_mays.AGPv3.22	1	ZmBELL01.1	monocotyledons	Hordeum_vulgare.MorexV3	1H	HORVU.MOREX.r3.1HG0052320.1	BELL
Zea_mays.AGPv3.22	1	ZmKNOX04.1	monocotyledons	Hordeum_vulgare.MorexV3	2H	HORVU.MOREX.r3.2HG0154270.1	KNOX
Zea_mays.AGPv3.22	1	ZmKNOX03.3	monocotyledons	Hordeum_vulgare.MorexV3	4H	HORVU.MOREX.r3.4HG0339120.1	KNOX
Zea_mays.AGPv3.22	1	ZmBELL07.2	monocotyledons	Hordeum_vulgare.MorexV3	4H	HORVU.MOREX.r3.4HG0339810.1	BELL
Zea_mays.AGPv3.22	1	ZmBELL02.2	monocotyledons	Hordeum_vulgare.MorexV3	4H	HORVU.MOREX.r3.4HG0402730.1	BELL
Zea_mays.AGPv3.22	1	ZmBELL03.1	monocotyledons	Hordeum_vulgare.MorexV3	4H	HORVU.MOREX.r3.4HG0412330.1	BELL
Zea_mays.AGPv3.22	1	ZmBELL05.1	monocotyledons	Hordeum_vulgare.MorexV3	4H	HORVU.MOREX.r3.4HG0334360.1	BELL
Zea_mays.AGPv3.22	1	ZmBELL06.1	monocotyledons	Hordeum_vulgare.MorexV3	4H	HORVU.MOREX.r3.4HG0334350.1	BELL
Zea_mays.AGPv3.22	1	ZmKNOX02.2	monocotyledons	Hordeum_vulgare.MorexV3	4H	HORVU.MOREX.r3.4HG0333990.1	KNOX
Zea_mays.AGPv3.22	1	ZmKNOX01.2	monocotyledons	Hordeum_vulgare.MorexV3	4H	HORVU.MOREX.r3.4HG0412370.1	KNOX
Zea_mays.AGPv3.22	1	ZmBELL01.1	monocotyledons	Hordeum_vulgare.MorexV3	4H	HORVU.MOREX.r3.4HG0412330.1	BELL
Zea_mays.AGPv3.22	1	ZmBELL04.1	monocotyledons	Hordeum_vulgare.MorexV3	4H	HORVU.MOREX.r3.4HG0334360.1	BELL
Zea_mays.AGPv3.22	1	ZmKNOX04.1	monocotyledons	Hordeum_vulgare.MorexV3	5H	HORVU.MOREX.r3.5HG0513530.1	KNOX
Zea_mays.AGPv3.22	1	ZmBELL05.1	monocotyledons	Hordeum_vulgare.MorexV3	5H	HORVU.MOREX.r3.5HG0420480.1	BELL
Zea_mays.AGPv3.22	1	ZmBELL04.1	monocotyledons	Hordeum_vulgare.MorexV3	5H	HORVU.MOREX.r3.5HG0420480.1	BELL
Zea_mays.AGPv3.22	2	ZmKNOX05.1	monocotyledons	Hordeum_vulgare.MorexV3	2H	HORVU.MOREX.r3.2HG0154270.1	KNOX
Zea_mays.AGPv3.22	2	ZmKNOX05.1	monocotyledons	Hordeum_vulgare.MorexV3	5H	HORVU.MOREX.r3.5HG0513530.1	KNOX
Zea_mays.AGPv3.22	3	ZmBELL08.1	monocotyledons	Hordeum_vulgare.MorexV3	1H	HORVU.MOREX.r3.1HG0073900.1	BELL
Zea_mays.AGPv3.22	3	ZmBELL08.1	monocotyledons	Hordeum_vulgare.MorexV3	3H	HORVU.MOREX.r3.3HG0302040.1	BELL
Zea_mays.AGPv3.22	4	ZmBELL09.1	monocotyledons	Hordeum_vulgare.MorexV3	4H	HORVU.MOREX.r3.4HG0350220.1	BELL
Zea_mays.AGPv3.22	4	ZmKNOX07.1	monocotyledons	Hordeum_vulgare.MorexV3	6H	HORVU.MOREX.r3.6HG0568300.2	KNOX
Zea_mays.AGPv3.22	5	ZmKNOX08.1	monocotyledons	Hordeum_vulgare.MorexV3	4H	HORVU.MOREX.r3.4HG0333990.1	KNOX
Zea_mays.AGPv3.22	5	ZmBELL10.1	monocotyledons	Hordeum_vulgare.MorexV3	4H	HORVU.MOREX.r3.4HG0334360.1	BELL
Zea_mays.AGPv3.22	5	ZmBELL10.1	monocotyledons	Hordeum_vulgare.MorexV3	5H	HORVU.MOREX.r3.5HG0420480.1	BELL
Zea_mays.AGPv3.22	5	ZmKNOX09.2	monocotyledons	Hordeum_vulgare.MorexV3	6H	HORVU.MOREX.r3.6HG0568300.2	KNOX
Zea_mays.AGPv3.22	5	ZmKNOX09.2	monocotyledons	Hordeum_vulgare.MorexV3	7H	HORVU.MOREX.r3.7HG0744200.2	KNOX
Zea_mays.AGPv3.22	5	ZmBELL11.1	monocotyledons	Hordeum_vulgare.MorexV3	7H	HORVU.MOREX.r3.7HG0717740.1	BELL
Zea_mays.AGPv3.22	6	ZmBELL13.1	monocotyledons	Hordeum_vulgare.MorexV3	1H	HORVU.MOREX.r3.1HG0073900.1	BELL
Zea_mays.AGPv3.22	6	ZmKNOX10.1	monocotyledons	Hordeum_vulgare.MorexV3	1H	HORVU.MOREX.r3.1HG0016370.1	KNOX
Zea_mays.AGPv3.22	6	ZmBELL13.1	monocotyledons	Hordeum_vulgare.MorexV3	3H	HORVU.MOREX.r3.3HG0302040.1	BELL
Zea_mays.AGPv3.22	6	ZmBELL12.1	monocotyledons	Hordeum_vulgare.MorexV3	7H	HORVU.MOREX.r3.7HG0636950.1	BELL
Zea_mays.AGPv3.22	7	ZmKNOX11.1	monocotyledons	Hordeum_vulgare.MorexV3	2H	HORVU.MOREX.r3.2HG0154270.1	KNOX
Zea_mays.AGPv3.22	7	ZmKNOX11.1	monocotyledons	Hordeum_vulgare.MorexV3	5H	HORVU.MOREX.r3.5HG0513530.1	KNOX
Zea_mays.AGPv3.22	8	ZmBELL14.1	monocotyledons	Hordeum_vulgare.MorexV3	1H	HORVU.MOREX.r3.1HG0073900.1	BELL
Zea_mays.AGPv3.22	8	ZmKNOX12.1	monocotyledons	Hordeum_vulgare.MorexV3	1H	HORVU.MOREX.r3.1HG0016370.1	KNOX
Zea_mays.AGPv3.22	8	ZmBELL14.1	monocotyledons	Hordeum_vulgare.MorexV3	3H	HORVU.MOREX.r3.3HG0302040.1	BELL
Zea_mays.AGPv3.22	9	ZmKNOX14.1	monocotyledons	Hordeum_vulgare.MorexV3	4H	HORVU.MOREX.r3.4HG0412370.1	KNOX
Zea_mays.AGPv3.22	9	ZmKNOX13.1	monocotyledons	Hordeum_vulgare.MorexV3	6H	HORVU.MOREX.r3.6HG0568300.2	KNOX
Zea_mays.AGPv3.22	9	ZmKNOX13.1	monocotyledons	Hordeum_vulgare.MorexV3	7H	HORVU.MOREX.r3.7HG0744200.2	KNOX
Zea_mays.AGPv3.22	9	ZmBELL15.1	monocotyledons	Hordeum_vulgare.MorexV3	7H	HORVU.MOREX.r3.7HG0717740.1	BELL
Zea_mays.AGPv3.22	1	ZmKNOX01.2	monocotyledons	Saccharum_spontaneum.Sspon.HiC	1A	Sspon.01G0001380-2P-mRNA-1	KNOX
Zea_mays.AGPv3.22	1	ZmBELL01.1	monocotyledons	Saccharum_spontaneum.Sspon.HiC	1A	Sspon.01G0001400-1A-mRNA-1	BELL
Zea_mays.AGPv3.22	1	ZmBELL02.2	monocotyledons	Saccharum_spontaneum.Sspon.HiC	1A	Sspon.01G0003770-1A-mRNA-1	BELL
Zea_mays.AGPv3.22	1	ZmKNOX04.1	monocotyledons	Saccharum_spontaneum.Sspon.HiC	1A	Sspon.01G0028940-1A-mRNA-1	KNOX
Zea_mays.AGPv3.22	1	ZmKNOX03.3	monocotyledons	Saccharum_spontaneum.Sspon.HiC	1A	Sspon.01G0027730-1A-mRNA-1	KNOX
Zea_mays.AGPv3.22	1	ZmBELL03.1	monocotyledons	Saccharum_spontaneum.Sspon.HiC	1A	Sspon.01G0001400-1A-mRNA-1	BELL
Zea_mays.AGPv3.22	1	ZmKNOX01.2	monocotyledons	Saccharum_spontaneum.Sspon.HiC	1B	Sspon.01G0001370-2B-mRNA-1	KNOX
Zea_mays.AGPv3.22	1	ZmBELL01.1	monocotyledons	Saccharum_spontaneum.Sspon.HiC	1B	Sspon.01G0001400-2B-mRNA-1	BELL
Zea_mays.AGPv3.22	1	ZmBELL02.2	monocotyledons	Saccharum_spontaneum.Sspon.HiC	1B	Sspon.01G0003770-2B-mRNA-1	BELL
Zea_mays.AGPv3.22	1	ZmBELL07.2	monocotyledons	Saccharum_spontaneum.Sspon.HiC	1B	Sspon.01G0026170-2B-mRNA-1	BELL
Zea_mays.AGPv3.22	1	ZmBELL03.1	monocotyledons	Saccharum_spontaneum.Sspon.HiC	1B	Sspon.01G0001400-2B-mRNA-1	BELL
Zea_mays.AGPv3.22	1	ZmBELL01.1	monocotyledons	Saccharum_spontaneum.Sspon.HiC	1C	Sspon.01G0001400-3C-mRNA-1	BELL
Zea_mays.AGPv3.22	1	ZmBELL06.1	monocotyledons	Saccharum_spontaneum.Sspon.HiC	1C	Sspon.01G0046220-2C-mRNA-1	BELL
Zea_mays.AGPv3.22	1	ZmKNOX02.2	monocotyledons	Saccharum_spontaneum.Sspon.HiC	1C	Sspon.01G0025180-2C-mRNA-1	KNOX
Zea_mays.AGPv3.22	1	ZmBELL01.1	monocotyledons	Saccharum_spontaneum.Sspon.HiC	1C	Sspon.01G0001400-2P-mRNA-1	BELL
Zea_mays.AGPv3.22	1	ZmBELL03.1	monocotyledons	Saccharum_spontaneum.Sspon.HiC	1C	Sspon.01G0001400-3C-mRNA-1	BELL
Zea_mays.AGPv3.22	1	ZmBELL01.1	monocotyledons	Saccharum_spontaneum.Sspon.HiC	1D	Sspon.01G0001400-3P-mRNA-1	BELL
Zea_mays.AGPv3.22	1	ZmBELL02.2	monocotyledons	Saccharum_spontaneum.Sspon.HiC	1D	Sspon.01G0003770-4D-mRNA-1	BELL
Zea_mays.AGPv3.22	1	ZmBELL07.2	monocotyledons	Saccharum_spontaneum.Sspon.HiC	1D	Sspon.01G0026170-3D-mRNA-1	BELL
Zea_mays.AGPv3.22	1	ZmBELL03.1	monocotyledons	Saccharum_spontaneum.Sspon.HiC	1D	Sspon.01G0001400-3P-mRNA-1	BELL
Zea_mays.AGPv3.22	1	ZmKNOX04.1	monocotyledons	Saccharum_spontaneum.Sspon.HiC	2A	Sspon.01G0028940-1P-mRNA-1	KNOX
Zea_mays.AGPv3.22	1	ZmKNOX04.1	monocotyledons	Saccharum_spontaneum.Sspon.HiC	2B	Sspon.01G0028940-3P-mRNA-1	KNOX
Zea_mays.AGPv3.22	1	ZmKNOX04.1	monocotyledons	Saccharum_spontaneum.Sspon.HiC	2C	Sspon.01G0028940-3C-mRNA-1	KNOX
Zea_mays.AGPv3.22	2	ZmKNOX05.1	monocotyledons	Saccharum_spontaneum.Sspon.HiC	2A	Sspon.01G0028940-1P-mRNA-1	KNOX
Zea_mays.AGPv3.22	2	ZmKNOX05.1	monocotyledons	Saccharum_spontaneum.Sspon.HiC	2B	Sspon.01G0028940-3P-mRNA-1	KNOX
Zea_mays.AGPv3.22	2	ZmKNOX05.1	monocotyledons	Saccharum_spontaneum.Sspon.HiC	2C	Sspon.01G0028940-3C-mRNA-1	KNOX
Zea_mays.AGPv3.22	2	ZmKNOX05.1	monocotyledons	Saccharum_spontaneum.Sspon.HiC	2D	Sspon.01G0028940-4P-mRNA-1	KNOX
Zea_mays.AGPv3.22	2	ZmKNOX05.1	monocotyledons	Saccharum_spontaneum.Sspon.HiC	2D	Sspon.01G0028940-4P-mRNA-1	KNOX
Zea_mays.AGPv3.22	3	ZmBELL08.1	monocotyledons	Saccharum_spontaneum.Sspon.HiC	7A	Sspon.07G0006620-1A-mRNA-1	BELL
Zea_mays.AGPv3.22	4	ZmKNOX07.1	monocotyledons	Saccharum_spontaneum.Sspon.HiC	4B	Sspon.08G0004940-2B-mRNA-1	KNOX
Zea_mays.AGPv3.22	4	ZmBELL09.1	monocotyledons	Saccharum_spontaneum.Sspon.HiC	5A	Sspon.05G0018950-1A-mRNA-1	BELL
Zea_mays.AGPv3.22	4	ZmBELL09.1	monocotyledons	Saccharum_spontaneum.Sspon.HiC	5D	Sspon.05G0018950-3D-mRNA-1	BELL
Zea_mays.AGPv3.22	5	ZmBELL10.1	monocotyledons	Saccharum_spontaneum.Sspon.HiC	1A	Sspon.01G0026170-1A-mRNA-1	BELL
Zea_mays.AGPv3.22	5	ZmKNOX08.1	monocotyledons	Saccharum_spontaneum.Sspon.HiC	1A	Sspon.01G0025190-1A-mRNA-1	KNOX
Zea_mays.AGPv3.22	5	ZmKNOX08.1	monocotyledons	Saccharum_spontaneum.Sspon.HiC	1C	Sspon.01G0025180-2C-mRNA-1	KNOX
Zea_mays.AGPv3.22	5	ZmKNOX09.2	monocotyledons	Saccharum_spontaneum.Sspon.HiC	4B	Sspon.08G0004940-2B-mRNA-1	KNOX
Zea_mays.AGPv3.22	5	ZmBELL11.1	monocotyledons	Saccharum_spontaneum.Sspon.HiC	4C	Sspon.04G0027350-2C-mRNA-1	BELL
Zea_mays.AGPv3.22	5	ZmBELL11.1	monocotyledons	Saccharum_spontaneum.Sspon.HiC	4D	Sspon.04G0027350-3D-mRNA-1	BELL
Zea_mays.AGPv3.22	5	ZmBELL11.1	monocotyledons	Saccharum_spontaneum.Sspon.HiC	8B	Sspon.08G0007230-2B-mRNA-1	BELL
Zea_mays.AGPv3.22	6	ZmBELL13.1	monocotyledons	Saccharum_spontaneum.Sspon.HiC	7A	Sspon.07G0006620-1A-mRNA-1	BELL
Zea_mays.AGPv3.22	6	ZmBELL12.1	monocotyledons	Saccharum_spontaneum.Sspon.HiC	8B	Sspon.08G0024350-1B-mRNA-1	BELL
Zea_mays.AGPv3.22	7	ZmKNOX11.1	monocotyledons	Saccharum_spontaneum.Sspon.HiC	1A	Sspon.01G0028940-1A-mRNA-1	KNOX
Zea_mays.AGPv3.22	7	ZmKNOX11.1	monocotyledons	Saccharum_spontaneum.Sspon.HiC	2A	Sspon.01G0028940-1P-mRNA-1	KNOX
Zea_mays.AGPv3.22	7	ZmKNOX11.1	monocotyledons	Saccharum_spontaneum.Sspon.HiC	2B	Sspon.01G0028940-3P-mRNA-1	KNOX
Zea_mays.AGPv3.22	7	ZmKNOX11.1	monocotyledons	Saccharum_spontaneum.Sspon.HiC	2C	Sspon.01G0028940-3C-mRNA-1	KNOX
Zea_mays.AGPv3.22	7	ZmKNOX11.1	monocotyledons	Saccharum_spontaneum.Sspon.HiC	2D	Sspon.01G0028940-4P-mRNA-1	KNOX
Zea_mays.AGPv3.22	8	ZmBELL14.1	monocotyledons	Saccharum_spontaneum.Sspon.HiC	7A	Sspon.07G0006620-1A-mRNA-1	BELL
Zea_mays.AGPv3.22	9	ZmKNOX14.1	monocotyledons	Saccharum_spontaneum.Sspon.HiC	1A	Sspon.01G0001380-2P-mRNA-1	KNOX
Zea_mays.AGPv3.22	9	ZmKNOX14.1	monocotyledons	Saccharum_spontaneum.Sspon.HiC	1B	Sspon.01G0001370-2B-mRNA-1	KNOX
Zea_mays.AGPv3.22	9	ZmKNOX14.1	monocotyledons	Saccharum_spontaneum.Sspon.HiC	1D	Sspon.01G0001380-2D-mRNA-1	KNOX
Zea_mays.AGPv3.22	9	ZmKNOX13.1	monocotyledons	Saccharum_spontaneum.Sspon.HiC	4B	Sspon.08G0004940-2B-mRNA-1	KNOX
Zea_mays.AGPv3.22	9	ZmBELL15.1	monocotyledons	Saccharum_spontaneum.Sspon.HiC	8B	Sspon.08G0007230-2B-mRNA-1	BELL
Zea_mays.AGPv3.22	9	ZmBELL15.1	monocotyledons	Saccharum_spontaneum.Sspon.HiC	8C	Sspon.08G0007230-3C-mRNA-1	BELL
Zea_mays.AGPv3.22	1	ZmBELL05.1	monocotyledons	Sorghum_bicolor_NCBIv3	1	EER91079	BELL
Zea_mays.AGPv3.22	1	ZmBELL06.1	monocotyledons	Sorghum_bicolor_NCBIv3	1	KXG37846	BELL
Zea_mays.AGPv3.22	1	ZmKNOX02.2	monocotyledons	Sorghum_bicolor_NCBIv3	1	EER91090	KNOX
Zea_mays.AGPv3.22	1	ZmBELL01.1	monocotyledons	Sorghum_bicolor_NCBIv3	1	OQU92243	BELL
Zea_mays.AGPv3.22	1	ZmBELL03.1	monocotyledons	Sorghum_bicolor_NCBIv3	1	KXG40303	BELL
Zea_mays.AGPv3.22	1	ZmBELL04.1	monocotyledons	Sorghum_bicolor_NCBIv3	1	EER91079	BELL
Zea_mays.AGPv3.22	1	ZmKNOX04.1	monocotyledons	Sorghum_bicolor_NCBIv3	1	OQU90921	KNOX
Zea_mays.AGPv3.22	1	ZmBELL07.2	monocotyledons	Sorghum_bicolor_NCBIv3	1	EER93512	BELL
Zea_mays.AGPv3.22	1	ZmBELL02.2	monocotyledons	Sorghum_bicolor_NCBIv3	1	EER92806	BELL
Zea_mays.AGPv3.22	1	ZmBELL01.1	monocotyledons	Sorghum_bicolor_NCBIv3	1	KXG40303	BELL
Zea_mays.AGPv3.22	1	ZmKNOX01.2	monocotyledons	Sorghum_bicolor_NCBIv3	1	KXG40306	KNOX
Zea_mays.AGPv3.22	1	ZmBELL03.1	monocotyledons	Sorghum_bicolor_NCBIv3	1	OQU92243	BELL
Zea_mays.AGPv3.22	1	ZmKNOX04.1	monocotyledons	Sorghum_bicolor_NCBIv3	2	EER95833	KNOX
Zea_mays.AGPv3.22	1	ZmBELL04.1	monocotyledons	Sorghum_bicolor_NCBIv3	8	KXG24130	BELL
Zea_mays.AGPv3.22	1	ZmBELL05.1	monocotyledons	Sorghum_bicolor_NCBIv3	8	KXG24130	BELL
Zea_mays.AGPv3.22	2	ZmKNOX05.1	monocotyledons	Sorghum_bicolor_NCBIv3	1	OQU90921	KNOX
Zea_mays.AGPv3.22	2	ZmKNOX05.1	monocotyledons	Sorghum_bicolor_NCBIv3	2	EER95833	KNOX
Zea_mays.AGPv3.22	3	ZmKNOX06.1	monocotyledons	Sorghum_bicolor_NCBIv3	3	EES00633	KNOX
Zea_mays.AGPv3.22	3	ZmBELL08.1	monocotyledons	Sorghum_bicolor_NCBIv3	3	EES03882	BELL
Zea_mays.AGPv3.22	3	ZmBELL08.1	monocotyledons	Sorghum_bicolor_NCBIv3	9	EES18336	BELL
Zea_mays.AGPv3.22	3	ZmKNOX06.1	monocotyledons	Sorghum_bicolor_NCBIv3	9	EES18954	KNOX
Zea_mays.AGPv3.22	4	ZmKNOX07.1	monocotyledons	Sorghum_bicolor_NCBIv3	4	OQU84501	KNOX
Zea_mays.AGPv3.22	4	ZmBELL09.1	monocotyledons	Sorghum_bicolor_NCBIv3	5	OQU82915	BELL
Zea_mays.AGPv3.22	5	ZmBELL10.1	monocotyledons	Sorghum_bicolor_NCBIv3	1	EER91079	BELL
Zea_mays.AGPv3.22	5	ZmKNOX08.1	monocotyledons	Sorghum_bicolor_NCBIv3	1	EER91090	KNOX
Zea_mays.AGPv3.22	5	ZmKNOX09.2	monocotyledons	Sorghum_bicolor_NCBIv3	4	OQU84501	KNOX
Zea_mays.AGPv3.22	5	ZmBELL11.1	monocotyledons	Sorghum_bicolor_NCBIv3	4	EES04785	BELL
Zea_mays.AGPv3.22	5	ZmBELL10.1	monocotyledons	Sorghum_bicolor_NCBIv3	8	KXG24130	BELL
Zea_mays.AGPv3.22	5	ZmBELL11.1	monocotyledons	Sorghum_bicolor_NCBIv3	10	KXG20197	BELL
Zea_mays.AGPv3.22	5	ZmKNOX09.2	monocotyledons	Sorghum_bicolor_NCBIv3	10	KXG20488	KNOX
Zea_mays.AGPv3.22	6	ZmBELL13.1	monocotyledons	Sorghum_bicolor_NCBIv3	3	EES03882	BELL
Zea_mays.AGPv3.22	6	ZmBELL13.1	monocotyledons	Sorghum_bicolor_NCBIv3	9	EES18336	BELL
Zea_mays.AGPv3.22	6	ZmKNOX10.1	monocotyledons	Sorghum_bicolor_NCBIv3	9	EES18954	KNOX
Zea_mays.AGPv3.22	6	ZmBELL12.1	monocotyledons	Sorghum_bicolor_NCBIv3	10	EER89055	BELL
Zea_mays.AGPv3.22	7	ZmKNOX11.1	monocotyledons	Sorghum_bicolor_NCBIv3	1	OQU90921	KNOX
Zea_mays.AGPv3.22	7	ZmKNOX11.1	monocotyledons	Sorghum_bicolor_NCBIv3	2	EER95833	KNOX
Zea_mays.AGPv3.22	8	ZmBELL14.1	monocotyledons	Sorghum_bicolor_NCBIv3	3	EES03882	BELL
Zea_mays.AGPv3.22	8	ZmKNOX12.1	monocotyledons	Sorghum_bicolor_NCBIv3	3	EES00633	KNOX
Zea_mays.AGPv3.22	8	ZmKNOX12.1	monocotyledons	Sorghum_bicolor_NCBIv3	9	EES18954	KNOX
Zea_mays.AGPv3.22	8	ZmBELL14.1	monocotyledons	Sorghum_bicolor_NCBIv3	9	EES18336	BELL
Zea_mays.AGPv3.22	9	ZmKNOX14.1	monocotyledons	Sorghum_bicolor_NCBIv3	1	KXG40306	KNOX
Zea_mays.AGPv3.22	9	ZmKNOX13.1	monocotyledons	Sorghum_bicolor_NCBIv3	4	OQU84501	KNOX
Zea_mays.AGPv3.22	9	ZmBELL15.1	monocotyledons	Sorghum_bicolor_NCBIv3	10	KXG20197	BELL
Zea_mays.AGPv3.22	9	ZmKNOX13.1	monocotyledons	Sorghum_bicolor_NCBIv3	10	KXG20488	KNOX
Zea_mays.AGPv3.22	1	ZmKNOX03.3	monocotyledons	Oryza_sativa.IRGSP-1.0	3	Os03t0727000-02	KNOX
Zea_mays.AGPv3.22	1	ZmBELL07.2	monocotyledons	Oryza_sativa.IRGSP-1.0	3	Os03t0732100-01	BELL
Zea_mays.AGPv3.22	1	ZmKNOX04.1	monocotyledons	Oryza_sativa.IRGSP-1.0	3	Os03t0771500-01	KNOX
Zea_mays.AGPv3.22	1	ZmKNOX01.2	monocotyledons	Oryza_sativa.IRGSP-1.0	3	Os03t0123500-02	KNOX
Zea_mays.AGPv3.22	1	ZmBELL01.1	monocotyledons	Oryza_sativa.IRGSP-1.0	3	Os03t0124000-01	BELL
Zea_mays.AGPv3.22	1	ZmBELL02.2	monocotyledons	Oryza_sativa.IRGSP-1.0	3	Os03t0165300-03	BELL
Zea_mays.AGPv3.22	1	ZmBELL05.1	monocotyledons	Oryza_sativa.IRGSP-1.0	3	Os03t0680800-02	BELL
Zea_mays.AGPv3.22	1	ZmBELL06.1	monocotyledons	Oryza_sativa.IRGSP-1.0	3	Os03t0680700-00	BELL
Zea_mays.AGPv3.22	1	ZmKNOX02.2	monocotyledons	Oryza_sativa.IRGSP-1.0	3	Os03t0673000-00	KNOX
Zea_mays.AGPv3.22	1	ZmBELL03.1	monocotyledons	Oryza_sativa.IRGSP-1.0	3	Os03t0124000-01	BELL
Zea_mays.AGPv3.22	1	ZmBELL04.1	monocotyledons	Oryza_sativa.IRGSP-1.0	3	Os03t0680800-02	BELL
Zea_mays.AGPv3.22	1	ZmKNOX04.1	monocotyledons	Oryza_sativa.IRGSP-1.0	7	Os07t0129700-01	KNOX
Zea_mays.AGPv3.22	1	ZmBELL03.1	monocotyledons	Oryza_sativa.IRGSP-1.0	10	Os10t0534900-01	BELL
Zea_mays.AGPv3.22	1	ZmBELL01.1	monocotyledons	Oryza_sativa.IRGSP-1.0	10	Os10t0534900-01	BELL
Zea_mays.AGPv3.22	1	ZmBELL04.1	monocotyledons	Oryza_sativa.IRGSP-1.0	12	Os12t0636200-01	BELL
Zea_mays.AGPv3.22	1	ZmBELL05.1	monocotyledons	Oryza_sativa.IRGSP-1.0	12	Os12t0636200-01	BELL
Zea_mays.AGPv3.22	2	ZmKNOX05.1	monocotyledons	Oryza_sativa.IRGSP-1.0	3	Os03t0771500-01	KNOX
Zea_mays.AGPv3.22	2	ZmKNOX05.1	monocotyledons	Oryza_sativa.IRGSP-1.0	7	Os07t0129700-01	KNOX
Zea_mays.AGPv3.22	3	ZmKNOX06.1	monocotyledons	Oryza_sativa.IRGSP-1.0	1	Os01t0302500-01	KNOX
Zea_mays.AGPv3.22	3	ZmBELL08.1	monocotyledons	Oryza_sativa.IRGSP-1.0	1	Os01t0848400-01	BELL
Zea_mays.AGPv3.22	3	ZmBELL08.1	monocotyledons	Oryza_sativa.IRGSP-1.0	5	Os05t0455200-01	BELL
Zea_mays.AGPv3.22	4	ZmKNOX07.1	monocotyledons	Oryza_sativa.IRGSP-1.0	2	Os02t0182800-01	KNOX
Zea_mays.AGPv3.22	4	ZmBELL09.1	monocotyledons	Oryza_sativa.IRGSP-1.0	11	Os11t0158600-00	BELL
Zea_mays.AGPv3.22	4	ZmBELL09.1	monocotyledons	Oryza_sativa.IRGSP-1.0	12	Os12t0160500-02	BELL
Zea_mays.AGPv3.22	5	ZmKNOX09.2	monocotyledons	Oryza_sativa.IRGSP-1.0	2	Os02t0182800-01	KNOX
Zea_mays.AGPv3.22	5	ZmBELL11.1	monocotyledons	Oryza_sativa.IRGSP-1.0	2	Os02t0226600-01	BELL
Zea_mays.AGPv3.22	5	ZmBELL10.1	monocotyledons	Oryza_sativa.IRGSP-1.0	3	Os03t0680800-02	BELL
Zea_mays.AGPv3.22	5	ZmKNOX08.1	monocotyledons	Oryza_sativa.IRGSP-1.0	3	Os03t0673000-00	KNOX
Zea_mays.AGPv3.22	5	ZmBELL11.1	monocotyledons	Oryza_sativa.IRGSP-1.0	6	Os06t0562300-00	BELL
Zea_mays.AGPv3.22	5	ZmKNOX09.2	monocotyledons	Oryza_sativa.IRGSP-1.0	6	Os06t0646600-01	KNOX
Zea_mays.AGPv3.22	5	ZmBELL10.1	monocotyledons	Oryza_sativa.IRGSP-1.0	12	Os12t0636200-01	BELL
Zea_mays.AGPv3.22	6	ZmBELL13.1	monocotyledons	Oryza_sativa.IRGSP-1.0	1	Os01t0848400-01	BELL
Zea_mays.AGPv3.22	6	ZmBELL13.1	monocotyledons	Oryza_sativa.IRGSP-1.0	5	Os05t0455200-01	BELL
Zea_mays.AGPv3.22	6	ZmKNOX10.1	monocotyledons	Oryza_sativa.IRGSP-1.0	5	Os05t0129700-01	KNOX
Zea_mays.AGPv3.22	6	ZmBELL12.1	monocotyledons	Oryza_sativa.IRGSP-1.0	6	Os06t0108900-02	BELL
Zea_mays.AGPv3.22	7	ZmKNOX11.1	monocotyledons	Oryza_sativa.IRGSP-1.0	3	Os03t0771500-01	KNOX
Zea_mays.AGPv3.22	7	ZmKNOX11.1	monocotyledons	Oryza_sativa.IRGSP-1.0	7	Os07t0129700-01	KNOX
Zea_mays.AGPv3.22	8	ZmBELL14.1	monocotyledons	Oryza_sativa.IRGSP-1.0	1	Os01t0848400-01	BELL
Zea_mays.AGPv3.22	8	ZmKNOX12.1	monocotyledons	Oryza_sativa.IRGSP-1.0	1	Os01t0302500-01	KNOX
Zea_mays.AGPv3.22	8	ZmKNOX12.1	monocotyledons	Oryza_sativa.IRGSP-1.0	5	Os05t0129700-01	KNOX
Zea_mays.AGPv3.22	8	ZmBELL14.1	monocotyledons	Oryza_sativa.IRGSP-1.0	5	Os05t0455200-01	BELL
Zea_mays.AGPv3.22	9	ZmKNOX13.1	monocotyledons	Oryza_sativa.IRGSP-1.0	2	Os02t0182800-01	KNOX
Zea_mays.AGPv3.22	9	ZmKNOX14.1	monocotyledons	Oryza_sativa.IRGSP-1.0	3	Os03t0123500-02	KNOX
Zea_mays.AGPv3.22	9	ZmBELL15.1	monocotyledons	Oryza_sativa.IRGSP-1.0	6	Os06t0562300-00	BELL
Zea_mays.AGPv3.22	9	ZmKNOX13.1	monocotyledons	Oryza_sativa.IRGSP-1.0	6	Os06t0646600-01	KNOX
Zea_mays.AGPv3.22	1	ZmKNOX03.3	monocotyledons	Oryza_indica.ASM465v1	3	BGIOSGA009880-TA	KNOX
Zea_mays.AGPv3.22	1	ZmBELL07.2	monocotyledons	Oryza_indica.ASM465v1	3	BGIOSGA013510-TA	BELL
Zea_mays.AGPv3.22	1	ZmKNOX04.1	monocotyledons	Oryza_indica.ASM465v1	3	BGIOSGA013637-TA	KNOX
Zea_mays.AGPv3.22	1	ZmKNOX01.2	monocotyledons	Oryza_indica.ASM465v1	3	BGIOSGA011746-TA	KNOX
Zea_mays.AGPv3.22	1	ZmBELL01.1	monocotyledons	Oryza_indica.ASM465v1	3	BGIOSGA011748-TA	BELL
Zea_mays.AGPv3.22	1	ZmBELL02.2	monocotyledons	Oryza_indica.ASM465v1	3	BGIOSGA011390-TA	BELL
Zea_mays.AGPv3.22	1	ZmBELL05.1	monocotyledons	Oryza_indica.ASM465v1	3	BGIOSGA010051-TA	BELL
Zea_mays.AGPv3.22	1	ZmBELL06.1	monocotyledons	Oryza_indica.ASM465v1	3	BGIOSGA010052-TA	BELL
Zea_mays.AGPv3.22	1	ZmKNOX02.2	monocotyledons	Oryza_indica.ASM465v1	3	BGIOSGA010073-TA	KNOX
Zea_mays.AGPv3.22	1	ZmBELL03.1	monocotyledons	Oryza_indica.ASM465v1	3	BGIOSGA011748-TA	BELL
Zea_mays.AGPv3.22	1	ZmKNOX04.1	monocotyledons	Oryza_indica.ASM465v1	7	BGIOSGA025091-TA	KNOX
Zea_mays.AGPv3.22	1	ZmBELL03.1	monocotyledons	Oryza_indica.ASM465v1	10	BGIOSGA031494-TA	BELL
Zea_mays.AGPv3.22	1	ZmBELL01.1	monocotyledons	Oryza_indica.ASM465v1	10	BGIOSGA031494-TA	BELL
Zea_mays.AGPv3.22	1	ZmBELL04.1	monocotyledons	Oryza_indica.ASM465v1	12	BGIOSGA035766-TA	BELL
Zea_mays.AGPv3.22	1	ZmBELL05.1	monocotyledons	Oryza_indica.ASM465v1	12	BGIOSGA035766-TA	BELL
Zea_mays.AGPv3.22	2	ZmKNOX05.1	monocotyledons	Oryza_indica.ASM465v1	3	BGIOSGA013637-TA	KNOX
Zea_mays.AGPv3.22	2	ZmKNOX05.1	monocotyledons	Oryza_indica.ASM465v1	7	BGIOSGA025091-TA	KNOX
Zea_mays.AGPv3.22	3	ZmKNOX06.1	monocotyledons	Oryza_indica.ASM465v1	1	BGIOSGA003337-TA	KNOX
Zea_mays.AGPv3.22	3	ZmBELL08.1	monocotyledons	Oryza_indica.ASM465v1	1	BGIOSGA000492-TA	BELL
Zea_mays.AGPv3.22	3	ZmBELL08.1	monocotyledons	Oryza_indica.ASM465v1	5	BGIOSGA019968-TA	BELL
Zea_mays.AGPv3.22	4	ZmKNOX07.1	monocotyledons	Oryza_indica.ASM465v1	2	BGIOSGA007674-TA	KNOX
Zea_mays.AGPv3.22	4	ZmBELL09.1	monocotyledons	Oryza_indica.ASM465v1	11	BGIOSGA034459-TA	BELL
Zea_mays.AGPv3.22	4	ZmBELL09.1	monocotyledons	Oryza_indica.ASM465v1	12	BGIOSGA036589-TA	BELL
Zea_mays.AGPv3.22	5	ZmKNOX09.2	monocotyledons	Oryza_indica.ASM465v1	2	BGIOSGA007674-TA	KNOX
Zea_mays.AGPv3.22	5	ZmBELL11.1	monocotyledons	Oryza_indica.ASM465v1	2	BGIOSGA007823-TA	BELL
Zea_mays.AGPv3.22	5	ZmBELL10.1	monocotyledons	Oryza_indica.ASM465v1	3	BGIOSGA010051-TA	BELL
Zea_mays.AGPv3.22	5	ZmKNOX08.1	monocotyledons	Oryza_indica.ASM465v1	3	BGIOSGA010073-TA	KNOX
Zea_mays.AGPv3.22	5	ZmBELL11.1	monocotyledons	Oryza_indica.ASM465v1	6	BGIOSGA021033-TA	BELL
Zea_mays.AGPv3.22	5	ZmKNOX09.2	monocotyledons	Oryza_indica.ASM465v1	6	BGIOSGA020786-TA	KNOX
Zea_mays.AGPv3.22	5	ZmBELL10.1	monocotyledons	Oryza_indica.ASM465v1	12	BGIOSGA035766-TA	BELL
Zea_mays.AGPv3.22	6	ZmBELL13.1	monocotyledons	Oryza_indica.ASM465v1	1	BGIOSGA000492-TA	BELL
Zea_mays.AGPv3.22	6	ZmBELL13.1	monocotyledons	Oryza_indica.ASM465v1	5	BGIOSGA019968-TA	BELL
Zea_mays.AGPv3.22	6	ZmKNOX10.1	monocotyledons	Oryza_indica.ASM465v1	5	BGIOSGA018883-TA	KNOX
Zea_mays.AGPv3.22	6	ZmBELL12.1	monocotyledons	Oryza_indica.ASM465v1	6	BGIOSGA022158-TA	BELL
Zea_mays.AGPv3.22	7	ZmKNOX11.1	monocotyledons	Oryza_indica.ASM465v1	7	BGIOSGA025091-TA	KNOX
Zea_mays.AGPv3.22	8	ZmBELL14.1	monocotyledons	Oryza_indica.ASM465v1	1	BGIOSGA000492-TA	BELL
Zea_mays.AGPv3.22	8	ZmKNOX12.1	monocotyledons	Oryza_indica.ASM465v1	5	BGIOSGA018883-TA	KNOX
Zea_mays.AGPv3.22	8	ZmBELL14.1	monocotyledons	Oryza_indica.ASM465v1	5	BGIOSGA019968-TA	BELL
Zea_mays.AGPv3.22	9	ZmKNOX13.1	monocotyledons	Oryza_indica.ASM465v1	2	BGIOSGA007674-TA	KNOX
Zea_mays.AGPv3.22	9	ZmKNOX14.1	monocotyledons	Oryza_indica.ASM465v1	3	BGIOSGA011746-TA	KNOX
Zea_mays.AGPv3.22	9	ZmBELL15.1	monocotyledons	Oryza_indica.ASM465v1	6	BGIOSGA021033-TA	BELL
Zea_mays.AGPv3.22	9	ZmKNOX13.1	monocotyledons	Oryza_indica.ASM465v1	6	BGIOSGA020786-TA	KNOX
Zea_mays.AGPv3.22	1	ZmBELL01.1	monocotyledons	Triticum_aestivum.IWGSC	1A	TraesCS1A02G183400.1	BELL
Zea_mays.AGPv3.22	1	ZmBELL03.1	monocotyledons	Triticum_aestivum.IWGSC	1A	TraesCS1A02G183400.1	BELL
Zea_mays.AGPv3.22	1	ZmBELL03.1	monocotyledons	Triticum_aestivum.IWGSC	1B	TraesCS1B02G191800.1	BELL
Zea_mays.AGPv3.22	1	ZmBELL03.1	monocotyledons	Triticum_aestivum.IWGSC	1D	TraesCS1D02G193800.1	BELL
Zea_mays.AGPv3.22	1	ZmKNOX04.1	monocotyledons	Triticum_aestivum.IWGSC	2D	TraesCS2D02G256400.1	KNOX
Zea_mays.AGPv3.22	1	ZmBELL05.1	monocotyledons	Triticum_aestivum.IWGSC	4A	TraesCS4A02G289400.1	BELL
Zea_mays.AGPv3.22	1	ZmKNOX02.2	monocotyledons	Triticum_aestivum.IWGSC	4A	TraesCS4A02G291900.1	KNOX
Zea_mays.AGPv3.22	1	ZmBELL04.1	monocotyledons	Triticum_aestivum.IWGSC	4A	TraesCS4A02G289400.1	BELL
Zea_mays.AGPv3.22	1	ZmKNOX03.3	monocotyledons	Triticum_aestivum.IWGSC	4A	TraesCS4A02G256700.1	KNOX
Zea_mays.AGPv3.22	1	ZmBELL02.2	monocotyledons	Triticum_aestivum.IWGSC	4A	TraesCS4A02G022700.1	BELL
Zea_mays.AGPv3.22	1	ZmKNOX03.3	monocotyledons	Triticum_aestivum.IWGSC	4B	TraesCS4B02G057900.1	KNOX
Zea_mays.AGPv3.22	1	ZmBELL07.2	monocotyledons	Triticum_aestivum.IWGSC	4B	TraesCS4B02G063100.1	BELL
Zea_mays.AGPv3.22	1	ZmBELL02.2	monocotyledons	Triticum_aestivum.IWGSC	4B	TraesCS4B02G280700.1	BELL
Zea_mays.AGPv3.22	1	ZmBELL03.1	monocotyledons	Triticum_aestivum.IWGSC	4B	TraesCS4B02G345600.1	BELL
Zea_mays.AGPv3.22	1	ZmKNOX01.2	monocotyledons	Triticum_aestivum.IWGSC	4B	TraesCS4B02G346100.1	KNOX
Zea_mays.AGPv3.22	1	ZmBELL01.1	monocotyledons	Triticum_aestivum.IWGSC	4B	TraesCS4B02G345600.1	BELL
Zea_mays.AGPv3.22	1	ZmBELL05.1	monocotyledons	Triticum_aestivum.IWGSC	4B	TraesCS4B02G025500.1	BELL
Zea_mays.AGPv3.22	1	ZmBELL06.1	monocotyledons	Triticum_aestivum.IWGSC	4B	TraesCS4B02G025400.1	BELL
Zea_mays.AGPv3.22	1	ZmKNOX02.2	monocotyledons	Triticum_aestivum.IWGSC	4B	TraesCS4B02G021900.2	KNOX
Zea_mays.AGPv3.22	1	ZmBELL04.1	monocotyledons	Triticum_aestivum.IWGSC	4B	TraesCS4B02G025500.1	BELL
Zea_mays.AGPv3.22	1	ZmKNOX03.3	monocotyledons	Triticum_aestivum.IWGSC	4D	TraesCS4D02G058000.1	KNOX
Zea_mays.AGPv3.22	1	ZmBELL07.2	monocotyledons	Triticum_aestivum.IWGSC	4D	TraesCS4D02G062100.1	BELL
Zea_mays.AGPv3.22	1	ZmBELL02.2	monocotyledons	Triticum_aestivum.IWGSC	4D	TraesCS4D02G279300.1	BELL
Zea_mays.AGPv3.22	1	ZmBELL03.1	monocotyledons	Triticum_aestivum.IWGSC	4D	TraesCS4D02G340700.1	BELL
Zea_mays.AGPv3.22	1	ZmBELL05.1	monocotyledons	Triticum_aestivum.IWGSC	4D	TraesCS4D02G022600.1	BELL
Zea_mays.AGPv3.22	1	ZmBELL06.1	monocotyledons	Triticum_aestivum.IWGSC	4D	TraesCS4D02G022500.1	BELL
Zea_mays.AGPv3.22	1	ZmKNOX02.2	monocotyledons	Triticum_aestivum.IWGSC	4D	TraesCS4D02G019600.1	KNOX
Zea_mays.AGPv3.22	1	ZmKNOX01.2	monocotyledons	Triticum_aestivum.IWGSC	4D	TraesCS4D02G341000.1	KNOX
Zea_mays.AGPv3.22	1	ZmBELL01.1	monocotyledons	Triticum_aestivum.IWGSC	4D	TraesCS4D02G340700.1	BELL
Zea_mays.AGPv3.22	1	ZmBELL04.1	monocotyledons	Triticum_aestivum.IWGSC	4D	TraesCS4D02G022600.1	BELL
Zea_mays.AGPv3.22	1	ZmKNOX04.1	monocotyledons	Triticum_aestivum.IWGSC	5A	TraesCS5A02G405900.1	KNOX
Zea_mays.AGPv3.22	1	ZmBELL03.1	monocotyledons	Triticum_aestivum.IWGSC	5A	TraesCS5A02G514700.1	BELL
Zea_mays.AGPv3.22	1	ZmBELL04.1	monocotyledons	Triticum_aestivum.IWGSC	5A	TraesCS5A02G007800.1	BELL
Zea_mays.AGPv3.22	1	ZmBELL05.1	monocotyledons	Triticum_aestivum.IWGSC	5A	TraesCS5A02G007800.1	BELL
Zea_mays.AGPv3.22	1	ZmKNOX01.2	monocotyledons	Triticum_aestivum.IWGSC	5A	TraesCS5A02G515000.1	KNOX
Zea_mays.AGPv3.22	1	ZmBELL01.1	monocotyledons	Triticum_aestivum.IWGSC	5A	TraesCS5A02G514700.1	BELL
Zea_mays.AGPv3.22	1	ZmKNOX04.1	monocotyledons	Triticum_aestivum.IWGSC	5B	TraesCS5B02G410600.1	KNOX
Zea_mays.AGPv3.22	1	ZmBELL05.1	monocotyledons	Triticum_aestivum.IWGSC	5B	TraesCS5B02G006400.1	BELL
Zea_mays.AGPv3.22	1	ZmBELL04.1	monocotyledons	Triticum_aestivum.IWGSC	5B	TraesCS5B02G006400.1	BELL
Zea_mays.AGPv3.22	1	ZmKNOX04.1	monocotyledons	Triticum_aestivum.IWGSC	5D	TraesCS5D02G415900.1	KNOX
Zea_mays.AGPv3.22	1	ZmBELL04.1	monocotyledons	Triticum_aestivum.IWGSC	5D	TraesCS5D02G013300.1	BELL
Zea_mays.AGPv3.22	1	ZmBELL05.1	monocotyledons	Triticum_aestivum.IWGSC	5D	TraesCS5D02G013300.1	BELL
Zea_mays.AGPv3.22	2	ZmKNOX05.1	monocotyledons	Triticum_aestivum.IWGSC	2D	TraesCS2D02G256400.1	KNOX
Zea_mays.AGPv3.22	2	ZmKNOX05.1	monocotyledons	Triticum_aestivum.IWGSC	5A	TraesCS5A02G405900.1	KNOX
Zea_mays.AGPv3.22	2	ZmKNOX05.1	monocotyledons	Triticum_aestivum.IWGSC	5B	TraesCS5B02G410600.1	KNOX
Zea_mays.AGPv3.22	2	ZmKNOX05.1	monocotyledons	Triticum_aestivum.IWGSC	5D	TraesCS5D02G415900.1	KNOX
Zea_mays.AGPv3.22	3	ZmBELL08.1	monocotyledons	Triticum_aestivum.IWGSC	1A	TraesCS1A02G281100.1	BELL
Zea_mays.AGPv3.22	3	ZmBELL08.1	monocotyledons	Triticum_aestivum.IWGSC	1B	TraesCS1B02G290200.1	BELL
Zea_mays.AGPv3.22	3	ZmBELL08.1	monocotyledons	Triticum_aestivum.IWGSC	1D	TraesCS1D02G280300.1	BELL
Zea_mays.AGPv3.22	3	ZmBELL08.1	monocotyledons	Triticum_aestivum.IWGSC	3A	TraesCS3A02G363900.1	BELL
Zea_mays.AGPv3.22	3	ZmBELL08.1	monocotyledons	Triticum_aestivum.IWGSC	3B	TraesCS3B02G396100.1	BELL
Zea_mays.AGPv3.22	3	ZmBELL08.1	monocotyledons	Triticum_aestivum.IWGSC	3D	TraesCS3D02G357400.1	BELL
Zea_mays.AGPv3.22	4	ZmBELL09.1	monocotyledons	Triticum_aestivum.IWGSC	4B	TraesCS4B02G114600.1	BELL
Zea_mays.AGPv3.22	4	ZmBELL09.1	monocotyledons	Triticum_aestivum.IWGSC	4D	TraesCS4D02G111900.1	BELL
Zea_mays.AGPv3.22	4	ZmKNOX07.1	monocotyledons	Triticum_aestivum.IWGSC	6A	TraesCS6A02G145500.1	KNOX
Zea_mays.AGPv3.22	4	ZmKNOX07.1	monocotyledons	Triticum_aestivum.IWGSC	6B	TraesCS6B02G173900.1	KNOX
Zea_mays.AGPv3.22	4	ZmKNOX07.1	monocotyledons	Triticum_aestivum.IWGSC	6D	TraesCS6D02G134800.1	KNOX
Zea_mays.AGPv3.22	5	ZmBELL10.1	monocotyledons	Triticum_aestivum.IWGSC	4A	TraesCS4A02G289400.1	BELL
Zea_mays.AGPv3.22	5	ZmKNOX08.1	monocotyledons	Triticum_aestivum.IWGSC	4A	TraesCS4A02G291900.1	KNOX
Zea_mays.AGPv3.22	5	ZmKNOX08.1	monocotyledons	Triticum_aestivum.IWGSC	4B	TraesCS4B02G021900.2	KNOX
Zea_mays.AGPv3.22	5	ZmBELL10.1	monocotyledons	Triticum_aestivum.IWGSC	4B	TraesCS4B02G025500.1	BELL
Zea_mays.AGPv3.22	5	ZmKNOX08.1	monocotyledons	Triticum_aestivum.IWGSC	4D	TraesCS4D02G019600.1	KNOX
Zea_mays.AGPv3.22	5	ZmBELL10.1	monocotyledons	Triticum_aestivum.IWGSC	4D	TraesCS4D02G022600.1	BELL
Zea_mays.AGPv3.22	5	ZmBELL10.1	monocotyledons	Triticum_aestivum.IWGSC	5A	TraesCS5A02G007800.1	BELL
Zea_mays.AGPv3.22	5	ZmBELL10.1	monocotyledons	Triticum_aestivum.IWGSC	5B	TraesCS5B02G006400.1	BELL
Zea_mays.AGPv3.22	5	ZmBELL10.1	monocotyledons	Triticum_aestivum.IWGSC	5D	TraesCS5D02G013300.1	BELL
Zea_mays.AGPv3.22	5	ZmKNOX09.2	monocotyledons	Triticum_aestivum.IWGSC	6A	TraesCS6A02G145500.1	KNOX
Zea_mays.AGPv3.22	5	ZmKNOX09.2	monocotyledons	Triticum_aestivum.IWGSC	6B	TraesCS6B02G173900.1	KNOX
Zea_mays.AGPv3.22	5	ZmKNOX09.2	monocotyledons	Triticum_aestivum.IWGSC	6D	TraesCS6D02G134800.1	KNOX
Zea_mays.AGPv3.22	5	ZmBELL11.1	monocotyledons	Triticum_aestivum.IWGSC	7A	TraesCS7A02G358300.1	BELL
Zea_mays.AGPv3.22	5	ZmBELL11.1	monocotyledons	Triticum_aestivum.IWGSC	7B	TraesCS7B02G269400.1	BELL
Zea_mays.AGPv3.22	5	ZmBELL11.1	monocotyledons	Triticum_aestivum.IWGSC	7D	TraesCS7D02G364500.1	BELL
Zea_mays.AGPv3.22	6	ZmBELL13.1	monocotyledons	Triticum_aestivum.IWGSC	1A	TraesCS1A02G281100.1	BELL
Zea_mays.AGPv3.22	6	ZmKNOX10.1	monocotyledons	Triticum_aestivum.IWGSC	1A	TraesCS1A02G072700.1	KNOX
Zea_mays.AGPv3.22	6	ZmBELL13.1	monocotyledons	Triticum_aestivum.IWGSC	1B	TraesCS1B02G290200.1	BELL
Zea_mays.AGPv3.22	6	ZmKNOX10.1	monocotyledons	Triticum_aestivum.IWGSC	1B	TraesCS1B02G091600.1	KNOX
Zea_mays.AGPv3.22	6	ZmBELL13.1	monocotyledons	Triticum_aestivum.IWGSC	1D	TraesCS1D02G280300.1	BELL
Zea_mays.AGPv3.22	6	ZmKNOX10.1	monocotyledons	Triticum_aestivum.IWGSC	1D	TraesCS1D02G075600.1	KNOX
Zea_mays.AGPv3.22	6	ZmBELL13.1	monocotyledons	Triticum_aestivum.IWGSC	3A	TraesCS3A02G363900.1	BELL
Zea_mays.AGPv3.22	6	ZmBELL13.1	monocotyledons	Triticum_aestivum.IWGSC	3B	TraesCS3B02G396100.1	BELL
Zea_mays.AGPv3.22	6	ZmBELL13.1	monocotyledons	Triticum_aestivum.IWGSC	3D	TraesCS3D02G357400.1	BELL
Zea_mays.AGPv3.22	7	ZmKNOX11.1	monocotyledons	Triticum_aestivum.IWGSC	2D	TraesCS2D02G256400.1	KNOX
Zea_mays.AGPv3.22	7	ZmKNOX11.1	monocotyledons	Triticum_aestivum.IWGSC	5A	TraesCS5A02G405900.1	KNOX
Zea_mays.AGPv3.22	7	ZmKNOX11.1	monocotyledons	Triticum_aestivum.IWGSC	5B	TraesCS5B02G410600.1	KNOX
Zea_mays.AGPv3.22	7	ZmKNOX11.1	monocotyledons	Triticum_aestivum.IWGSC	5D	TraesCS5D02G415900.1	KNOX
Zea_mays.AGPv3.22	8	ZmKNOX12.1	monocotyledons	Triticum_aestivum.IWGSC	1A	TraesCS1A02G072700.1	KNOX
Zea_mays.AGPv3.22	8	ZmBELL14.1	monocotyledons	Triticum_aestivum.IWGSC	1A	TraesCS1A02G281100.1	BELL
Zea_mays.AGPv3.22	8	ZmBELL14.1	monocotyledons	Triticum_aestivum.IWGSC	1B	TraesCS1B02G290200.1	BELL
Zea_mays.AGPv3.22	8	ZmKNOX12.1	monocotyledons	Triticum_aestivum.IWGSC	1B	TraesCS1B02G091600.1	KNOX
Zea_mays.AGPv3.22	8	ZmKNOX12.1	monocotyledons	Triticum_aestivum.IWGSC	1D	TraesCS1D02G075600.1	KNOX
Zea_mays.AGPv3.22	8	ZmBELL14.1	monocotyledons	Triticum_aestivum.IWGSC	1D	TraesCS1D02G280300.1	BELL
Zea_mays.AGPv3.22	8	ZmBELL14.1	monocotyledons	Triticum_aestivum.IWGSC	3A	TraesCS3A02G363900.1	BELL
Zea_mays.AGPv3.22	8	ZmBELL14.1	monocotyledons	Triticum_aestivum.IWGSC	3B	TraesCS3B02G396100.1	BELL
Zea_mays.AGPv3.22	8	ZmBELL14.1	monocotyledons	Triticum_aestivum.IWGSC	3D	TraesCS3D02G357400.1	BELL
Zea_mays.AGPv3.22	9	ZmKNOX14.1	monocotyledons	Triticum_aestivum.IWGSC	4B	TraesCS4B02G346100.1	KNOX
Zea_mays.AGPv3.22	9	ZmKNOX14.1	monocotyledons	Triticum_aestivum.IWGSC	4D	TraesCS4D02G341000.1	KNOX
Zea_mays.AGPv3.22	9	ZmKNOX14.1	monocotyledons	Triticum_aestivum.IWGSC	5A	TraesCS5A02G515000.1	KNOX
Zea_mays.AGPv3.22	9	ZmKNOX13.1	monocotyledons	Triticum_aestivum.IWGSC	6A	TraesCS6A02G145500.1	KNOX
Zea_mays.AGPv3.22	9	ZmKNOX13.1	monocotyledons	Triticum_aestivum.IWGSC	6B	TraesCS6B02G173900.1	KNOX
Zea_mays.AGPv3.22	9	ZmKNOX13.1	monocotyledons	Triticum_aestivum.IWGSC	6D	TraesCS6D02G134800.1	KNOX
Zea_mays.AGPv3.22	9	ZmKNOX13.1	monocotyledons	Triticum_aestivum.IWGSC	7A	TraesCS7A02G511800.2	KNOX
Zea_mays.AGPv3.22	9	ZmBELL15.1	monocotyledons	Triticum_aestivum.IWGSC	7A	TraesCS7A02G358300.1	BELL
Zea_mays.AGPv3.22	9	ZmKNOX13.1	monocotyledons	Triticum_aestivum.IWGSC	7B	TraesCS7B02G423100.2	KNOX
Zea_mays.AGPv3.22	9	ZmBELL15.1	monocotyledons	Triticum_aestivum.IWGSC	7B	TraesCS7B02G269400.1	BELL
Zea_mays.AGPv3.22	9	ZmBELL15.1	monocotyledons	Triticum_aestivum.IWGSC	7D	TraesCS7D02G364500.1	BELL
Zea_mays.AGPv3.22	1	ZmKNOX03.3	dicotyledon	Glycine_max_v2.1	4	KRH61471	KNOX
Zea_mays.AGPv3.22	3	ZmBELL08.1	dicotyledon	Glycine_max_v2.1	1	KRH75724	BELL
Zea_mays.AGPv3.22	3	ZmBELL08.1	dicotyledon	Glycine_max_v2.1	3	KRH65931	BELL
Zea_mays.AGPv3.22	3	ZmKNOX06.1	dicotyledon	Glycine_max_v2.1	10	KRH33819	KNOX
Zea_mays.AGPv3.22	3	ZmBELL08.1	dicotyledon	Glycine_max_v2.1	18	KRH00065	BELL
Zea_mays.AGPv3.22	3	ZmKNOX06.1	dicotyledon	Glycine_max_v2.1	20	KRG90534	KNOX
Zea_mays.AGPv3.22	5	ZmKNOX09.2	dicotyledon	Glycine_max_v2.1	4	KRH61712	KNOX
Zea_mays.AGPv3.22	5	ZmKNOX09.2	dicotyledon	Glycine_max_v2.1	6	KRH52385	KNOX
Zea_mays.AGPv3.22	6	ZmBELL13.1	dicotyledon	Glycine_max_v2.1	18	KRH00065	BELL
Zea_mays.AGPv3.22	8	ZmBELL14.1	dicotyledon	Glycine_max_v2.1	3	KRH65931	BELL
Zea_mays.AGPv3.22	8	ZmKNOX12.1	dicotyledon	Glycine_max_v2.1	10	KRH33819	KNOX
Zea_mays.AGPv3.22	8	ZmBELL14.1	dicotyledon	Glycine_max_v2.1	18	KRH00065	BELL
Zea_mays.AGPv3.22	9	ZmKNOX13.1	dicotyledon	Glycine_max_v2.1	17	KRH03552	KNOX
Zea_mays.AGPv3.22	1	ZmKNOX03.3	dicotyledon	Solanum_lycopersicum.SL3.0	4	Solyc04g077210.3.1	KNOX
Zea_mays.AGPv3.22	1	ZmKNOX04.1	dicotyledon	Solanum_lycopersicum.SL3.0	4	Solyc04g077210.3.1	KNOX
Zea_mays.AGPv3.22	3	ZmKNOX06.1	dicotyledon	Solanum_lycopersicum.SL3.0	1	Solyc01g100510.3.1	KNOX
Zea_mays.AGPv3.22	3	ZmBELL08.1	dicotyledon	Solanum_lycopersicum.SL3.0	9	Solyc09g011380.3.1	BELL
Zea_mays.AGPv3.22	3	ZmBELL08.1	dicotyledon	Solanum_lycopersicum.SL3.0	10	Solyc10g086640.2.1	BELL
Zea_mays.AGPv3.22	6	ZmBELL13.1	dicotyledon	Solanum_lycopersicum.SL3.0	9	Solyc09g011380.3.1	BELL
Zea_mays.AGPv3.22	6	ZmBELL13.1	dicotyledon	Solanum_lycopersicum.SL3.0	10	Solyc10g086640.2.1	BELL
Zea_mays.AGPv3.22	7	ZmKNOX11.1	dicotyledon	Solanum_lycopersicum.SL3.0	4	Solyc04g077210.3.1	KNOX
Zea_mays.AGPv3.22	8	ZmBELL14.1	dicotyledon	Solanum_lycopersicum.SL3.0	9	Solyc09g011380.3.1	BELL
Zea_mays.AGPv3.22	9	ZmKNOX13.1	dicotyledon	Solanum_lycopersicum.SL3.0	7	Solyc07g007120.3.1	KNOX
Zea_mays.AGPv3.22	3	ZmBELL08.1	dicotyledon	Juglans_regia.Walnut_2.0	3	Jr03_24580_p1	BELL
Zea_mays.AGPv3.22	3	ZmBELL08.1	dicotyledon	Juglans_regia.Walnut_2.0	4	Jr04_02400_p1	BELL
Zea_mays.AGPv3.22	3	ZmKNOX06.1	dicotyledon	Juglans_regia.Walnut_2.0	11	Jr11_04240_p1	KNOX
Zea_mays.AGPv3.22	5	ZmKNOX09.2	dicotyledon	Juglans_regia.Walnut_2.0	8	Jr08_01100_p1	KNOX
Zea_mays.AGPv3.22	5	ZmKNOX09.2	dicotyledon	Juglans_regia.Walnut_2.0	11	Jr11_29880_p1	KNOX
Zea_mays.AGPv3.22	6	ZmBELL13.1	dicotyledon	Juglans_regia.Walnut_2.0	3	Jr03_24580_p1	BELL
Zea_mays.AGPv3.22	6	ZmBELL13.1	dicotyledon	Juglans_regia.Walnut_2.0	4	Jr04_02400_p1	BELL
Zea_mays.AGPv3.22	8	ZmBELL14.1	dicotyledon	Juglans_regia.Walnut_2.0	3	Jr03_24580_p1	BELL
Zea_mays.AGPv3.22	8	ZmBELL14.1	dicotyledon	Juglans_regia.Walnut_2.0	4	Jr04_02400_p1	BELL
Zea_mays.AGPv3.22	9	ZmKNOX13.1	dicotyledon	Juglans_regia.Walnut_2.0	8	Jr08_01100_p1	KNOX
Zea_mays.AGPv3.22	9	ZmKNOX13.1	dicotyledon	Juglans_regia.Walnut_2.0	11	Jr11_29880_p1	KNOX
Zea_mays.AGPv3.22	1	ZmKNOX03.3	dicotyledon	Solanum_tuberosum.SolTub_3.0	4	PGSC0003DMT400012712	KNOX
Zea_mays.AGPv3.22	1	ZmKNOX04.1	dicotyledon	Solanum_tuberosum.SolTub_3.0	4	PGSC0003DMT400012712	KNOX
Zea_mays.AGPv3.22	3	ZmKNOX06.1	dicotyledon	Solanum_tuberosum.SolTub_3.0	1	PGSC0003DMT400007159	KNOX
Zea_mays.AGPv3.22	3	ZmBELL08.1	dicotyledon	Solanum_tuberosum.SolTub_3.0	9	PGSC0003DMT400062353	BELL
Zea_mays.AGPv3.22	3	ZmBELL08.1	dicotyledon	Solanum_tuberosum.SolTub_3.0	10	PGSC0003DMT400049235	BELL
Zea_mays.AGPv3.22	6	ZmBELL13.1	dicotyledon	Solanum_tuberosum.SolTub_3.0	9	PGSC0003DMT400062353	BELL
Zea_mays.AGPv3.22	7	ZmKNOX11.1	dicotyledon	Solanum_tuberosum.SolTub_3.0	4	PGSC0003DMT400012712	KNOX
Zea_mays.AGPv3.22	8	ZmBELL14.1	dicotyledon	Solanum_tuberosum.SolTub_3.0	9	PGSC0003DMT400062353	BELL
Zea_mays.AGPv3.22	8	ZmBELL14.1	dicotyledon	Solanum_tuberosum.SolTub_3.0	10	PGSC0003DMT400049235	BELL
Zea_mays.AGPv3.22	3	ZmBELL08.1	dicotyledon	Arabidopsis_thaliana.TAIR10	5	AT5G02030.1	BELL
Zea_mays.AGPv3.22	5	ZmKNOX09.2	dicotyledon	Arabidopsis_thaliana.TAIR10	5	AT5G11060.1	KNOX
Zea_mays.AGPv3.22	8	ZmBELL14.1	dicotyledon	Arabidopsis_thaliana.TAIR10	5	AT5G02030.1	BELL
Zea_mays.AGPv3.22	9	ZmKNOX13.1	dicotyledon	Arabidopsis_thaliana.TAIR10	5	AT5G25220.1	KNOX
Zea_mays.AGPv3.22	1	ZmKNOX03.3	dicotyledon	Malus_domestica_golden.ASM211411v1	8	mRNA:MD08G0065100	KNOX
Zea_mays.AGPv3.22	1	ZmKNOX03.3	dicotyledon	Malus_domestica_golden.ASM211411v1	15	mRNA:MD15G0054500	KNOX
Zea_mays.AGPv3.22	3	ZmBELL08.1	dicotyledon	Malus_domestica_golden.ASM211411v1	7	mRNA:MD07G0170200	BELL
Zea_mays.AGPv3.22	3	ZmKNOX06.1	dicotyledon	Malus_domestica_golden.ASM211411v1	12	mRNA:MD12G0171500	KNOX
Zea_mays.AGPv3.22	3	ZmBELL08.1	dicotyledon	Malus_domestica_golden.ASM211411v1	12	mRNA:MD12G0126500	BELL
Zea_mays.AGPv3.22	6	ZmBELL13.1	dicotyledon	Malus_domestica_golden.ASM211411v1	4	mRNA:MD04G0109800	BELL
Zea_mays.AGPv3.22	6	ZmBELL13.1	dicotyledon	Malus_domestica_golden.ASM211411v1	7	mRNA:MD07G0170200	BELL
Zea_mays.AGPv3.22	6	ZmBELL13.1	dicotyledon	Malus_domestica_golden.ASM211411v1	12	mRNA:MD12G0126500	BELL
Zea_mays.AGPv3.22	8	ZmBELL14.1	dicotyledon	Malus_domestica_golden.ASM211411v1	7	mRNA:MD07G0170200	BELL
Zea_mays.AGPv3.22	8	ZmBELL14.1	dicotyledon	Malus_domestica_golden.ASM211411v1	12	mRNA:MD12G0126500	BELL
Zea_mays.AGPv3.22	8	ZmKNOX12.1	dicotyledon	Malus_domestica_golden.ASM211411v1	12	mRNA:MD12G0171500	KNOX
Zea_mays.AGPv3.22	9	ZmKNOX13.1	dicotyledon	Malus_domestica_golden.ASM211411v1	8	mRNA:MD08G0129400	KNOX
Zea_mays.AGPv3.22	9	ZmKNOX13.1	dicotyledon	Malus_domestica_golden.ASM211411v1	15	mRNA:MD15G0140500	KNOX
Zea_mays.AGPv3.22	9	ZmKNOX13.1	dicotyledon	Malus_domestica_golden.ASM211411v1	15	mRNA:MD15G0114400	KNOX
Zea_mays.AGPv3.22	1	ZmKNOX03.3	dicotyledon	Vitis_vinifera.PN40024.v4	18	Vitvi18g00602_t001	KNOX
Zea_mays.AGPv3.22	1	ZmKNOX04.1	dicotyledon	Vitis_vinifera.PN40024.v4	18	Vitvi18g00602_t001	KNOX
Zea_mays.AGPv3.22	3	ZmBELL08.1	dicotyledon	Vitis_vinifera.PN40024.v4	8	Vitvi08g01274_t001	BELL
Zea_mays.AGPv3.22	3	ZmBELL08.1	dicotyledon	Vitis_vinifera.PN40024.v4	13	Vitvi13g00366_t001	BELL
Zea_mays.AGPv3.22	5	ZmKNOX09.2	dicotyledon	Vitis_vinifera.PN40024.v4	4	Vitvi04g00546_t001	KNOX
Zea_mays.AGPv3.22	5	ZmBELL11.1	dicotyledon	Vitis_vinifera.PN40024.v4	4	Vitvi04g00072_t001	BELL
Zea_mays.AGPv3.22	6	ZmBELL13.1	dicotyledon	Vitis_vinifera.PN40024.v4	8	Vitvi08g01274_t001	BELL
Zea_mays.AGPv3.22	7	ZmKNOX11.1	dicotyledon	Vitis_vinifera.PN40024.v4	18	Vitvi18g00602_t001	KNOX
Zea_mays.AGPv3.22	8	ZmBELL14.1	dicotyledon	Vitis_vinifera.PN40024.v4	8	Vitvi08g01274_t001	BELL

## Sheet: number of covariant gene pairs
plant1	plant2	plant2_class	ZmBELL03.1	ZmBELL01.1	ZmKNOX04.1	ZmKNOX03.3	ZmBELL07.2	ZmBELL02.2	ZmBELL05.1	ZmBELL06.1	ZmKNOX02.2	ZmKNOX01.2	ZmBELL04.1	ZmKNOX05.1	ZmBELL08.1	ZmBELL09.1	ZmKNOX07.1	ZmKNOX08.1	ZmBELL10.1	ZmKNOX09.2	ZmBELL11.1	ZmBELL13.1	ZmKNOX10.1	ZmBELL12.1	ZmKNOX11.1	ZmBELL14.1	ZmKNOX12.1	ZmKNOX14.1	ZmKNOX13.1	ZmBELL15.1	ZmKNOX06.1	KNOX	BELL	TALE
Zea_mays.AGPv3.22	Hordeum_vulgare.MorexV3	monocotyledons	2	2	2	1	1	1	2	1	1	1	2	2	2	1	1	1	2	2	1	2	1	1	2	2	1	1	2	1	0	18	23	41
Zea_mays.AGPv3.22	Saccharum_spontaneum.Sspon.HiC	monocotyledons	4	5	4	1	2	3	0	1	1	2	0	5	1	2	1	2	1	1	3	1	0	1	5	1	0	3	1	2	0	26	27	53
Zea_mays.AGPv3.22	Sorghum_bicolor_NCBIv3	monocotyledons	2	2	2	0	1	1	2	1	1	1	2	2	2	1	1	1	2	2	2	2	1	1	2	2	2	1	2	1	2	20	24	44
Zea_mays.AGPv3.22	Oryza_sativa.IRGSP-1.0	monocotyledons	2	2	2	1	1	1	2	1	1	1	2	2	2	2	1	1	2	2	2	2	1	1	2	2	2	1	2	1	1	20	25	45
Zea_mays.AGPv3.22	Oryza_indica.ASM465v1	monocotyledons	2	2	2	1	1	1	2	1	1	1	1	2	2	2	1	1	2	2	2	2	1	1	1	2	1	1	2	1	1	18	24	42
Zea_mays.AGPv3.22	Triticum_aestivum.IWGSC	monocotyledons	6	4	4	3	2	3	6	2	3	3	6	4	6	2	3	3	6	3	3	6	3	0	4	6	3	3	5	3	0	44	61	105
Zea_mays.AGPv3.22	Glycine_max_v2.1	dicotyledon	0	0	0	1	0	0	0	0	0	0	0	0	3	0	0	0	0	2	0	1	0	0	0	2	1	0	1	0	2	7	6	13
Zea_mays.AGPv3.22	Solanum_lycopersicum.SL3.0	dicotyledon	0	0	1	1	0	0	0	0	0	0	0	0	2	0	0	0	0	0	0	2	0	0	1	1	0	0	1	0	1	5	5	10
Zea_mays.AGPv3.22	Juglans_regia.Walnut_2.0	dicotyledon	0	0	0	0	0	0	0	0	0	0	0	0	2	0	0	0	0	2	0	2	0	0	0	2	0	0	2	0	1	5	6	11
Zea_mays.AGPv3.22	Solanum_tuberosum.SolTub_3.0	dicotyledon	0	0	1	1	0	0	0	0	0	0	0	0	2	0	0	0	0	0	0	1	0	0	1	2	0	0	0	0	1	4	5	9
Zea_mays.AGPv3.22	Arabidopsis_thaliana.TAIR10	dicotyledon	0	0	0	0	0	0	0	0	0	0	0	0	1	0	0	0	0	1	0	0	0	0	0	1	0	0	1	0	0	2	2	4
Zea_mays.AGPv3.22	Malus_domestica_golden.ASM211411v1	dicotyledon	0	0	0	2	0	0	0	0	0	0	0	0	2	0	0	0	0	0	0	3	0	0	0	2	1	0	3	0	1	7	7	14
Zea_mays.AGPv3.22	Vitis_vinifera.PN40024.v4	dicotyledon	0	0	1	1	0	0	0	0	0	0	0	0	2	0	0	0	0	1	1	1	0	0	1	1	0	0	0	0	0	4	5	9
