# Supplementary material for: Genome-wide identification and expression profile analysis of TALE superfamily genes under hormone and abiotic stress in maize (Zea may L.)
Source: Front Plant Sci. 2025 Feb 21;16:1489177. doi: 10.3389/fpls.2025.1489177 (PMC11885238; doi:10.3389/fpls.2025.1489177)
Supplement: Supplementary file 9 [file Table4.xls]

## Sheet: Table S4
Supplementary Table 4 Analysis of codon usage pattern of maize TALE genes.

## Sheet: CDS sequence
>CDS:AT1G75410.1
ATGGCTGTGTATTACCCTAATAGTGTCGGCATGCAATCTCTTTACCAAGAATCCATTTACCTCAACGAACAACAACAACAACAACAACAAGCTTCTTCTTCCTCTGCTGCATCTTTCTCCGAGATTGTTTCCGGTGATGTTCGAAACAACGAGATGGTATTTATCCCACCAACAAGCGACGTAGCCGTCAACGGAAACGTAACGGTGTCAAGTAACGATCTAAGCTTTCACGGTGGAGGACTTTCTTTAAGTCTTGGTAATCAGATCCAGTCAGCTGTCTCTGTTTCTCCGTTTCAGTATCATTACCAGAATCTTTCGAACCAATTGAGTTACAATAATCTTAATCCTTCTACTATGTCTGATGAGAATGGGAAGAGCTTGAGTGTTCATCAGCATCAC…
>CDS:AT1G19700.1
ATGGCAGTTTATTACACAAGTAATGTCGGTTGTTACCAGCAAGAACCAATCTTTCTCAACCATCAACAACAAAACCAACAAGCTTCTTCTTCATCCGCCGCCGCTTCTTTCACCGTCACCGGCGGCGATACTGTTCGAAACGAGATGGTTTTTATCCCACCAACCACCACAGGAGACGTTGTAACAGGAAACGGTACCGTTTCAAGCAGCGATCTAAGCTTTCACGATGGTCAAGGACTGTCTTTGAGCCTTGGTACTCAGATCTCTGTTGCTCCGTTTCACTTTCATCAATACCAATTGGGGTTTACTAGTCAGAATCCTTCAATTTCAGTCAAGGAAACGTCACCGTTTCATGTGGATGAGATGAGTGTGAAGAGCAAAGAAATGATCTTGTTGGGT…
>CDS:AT1G19700.1
ATGGCAGTTTATTACACAAGTAATGTCGGTTGTTACCAGCAAGAACCAATCTTTCTCAACCATCAACAACAAAACCAACAAGCTTCTTCTTCATCCGCCGCCGCTTCTTTCACCGTCACCGGCGGCGATACTGTTCGAAACGAGATGGTTTTTATCCCACCAACCACCACAGGAGACGTTGTAACAGGAAACGGTACCGTTTCAAGCAGCGATCTAAGCTTTCACGATGGTCAAGGACTGTCTTTGAGCCTTGGTACTCAGATCTCTGTTGCTCCGTTTCACTTTCATCAATACCAATTGGGGTTTACTAGTCAGAATCCTTCAATTTCAGTCAAGGAAACGTCACCGTTTCATGTGGATGAGATGAGTGTGAAGAGCAAAGAAATGATCTTGTTGGGT…
>CDS:AT1G19700.3
ATGGCAGTTTATTACACAAGTAATGTCGGTTGTTACCAGCAAGAACCAATCTTTCTCAACCATCAACAACAAAACCAACAAGCTTCTTCTTCATCCGCCGCCGCTTCTTTCACCGTCACCGGCGGCGATACTGTTCGAAACGAGATGGTTTTTATCCCACCAACCACCACAGGAGACGTTGTAACAGGAAACGGTACCGTTTCAAGCAGCGATCTAAGCTTTCACGATGGTCAAGGACTGTCTTTGAGCCTTGGTACTCAGATCTCTGTTGCTCCGTTTCACTTTCATCAATACCAATTGGGGTTTACTAGTCAGAATCCTTCAATTTCAGTCAAGGAAACGTCACCGTTTCATGTGGATGAGATGAGTGTGAAGAGCAAAGAAATGATCTTGTTGGGT…
>CDS:AT1G70510.1
ATGGATAGAATGTGTGGTTTCCGCTCGACGGAAGACTATTCGGAGAAAGCGACGTTGATGATGCCGTCCGATTATCAGTCTTTGATTTGTTCAACCACCGGAGACAATCAAAGACTGTTTGGATCCGACGAACTCGCTACCGCTTTGTCCTCGGAGTTGCTTCCGCGTATTCGAAAAGCTGAGGATAATTTCTCTCTTAGTGTCATCAAATCCAAAATCGCTTCTCATCCTTTGTATCCTCGCTTACTCCAAACCTACATCGATTGCCAAAAGGTGGGAGCGCCTATGGAAATAGCGTGTATATTGGAAGAGATTCAGCGAGAGAACCATGTGTACAAGAGAGATGTTGCTCCATTATCTTGCTTTGGAGCTGATCCTGAGCTTGATGAATTCATGGAA…
>CDS:AT1G62360.1
ATGGAGAGTGGTTCCAACAGCACTTCTTGTCCAATGGCTTTTGCCGGGGATAATAGTGATGGTCCGATGTGTCCTATGATGATGATGATGCCGCCCATCATGACATCACATCAACATCATGGTCATGATCATCAACATCAACAACAAGAACATGATGGTTATGCATATCAGTCACACCACCAACAAAGTAGTTCCCTTTTTCTTCAATCACTAGCTCCTCCCCAAGGAACTAAGAACAAAGTTGCTTCTTCTTCTTCTCCTTCCTCTTGTGCTCCTGCCTATTCTCTAATGGAGATCCATCATAACGAAATCGTTGCAGGAGGAATCAACCCTTGCTCCTCTTCCTCTTCTTCAGCCTCTGTCAAGGCCAAGATCATGGCTCATCCTCACTACCACCGC…
>CDS:AT1G23380.1
ATGGATGGAATGTACAATTTCCATTCGGCCGGTGATTATTCAGATAAGTCGGTTCTGATGATGTCACCGGAGAGTCTCATGTTTCCTTCCGATTACCAAGCTTTGCTATGTTCCTCCGCCGGTGAAAATCGTGTCTCTGATGTTTTCGGATCCGACGAGCTACTCTCAGTAGCCGTCTCCGCTTTGTCGTCGGAGGCGGCTTCGATCGCTCCGGAGATCCGAAGAAATGATGATAACGTTTCTCTAACTGTCATCAAAGCTAAAATCGCTTGTCATCCTTCGTATCCTCGCTTACTTCAAGCTTACATCGATTGCCAAAAGGTCGGAGCACCACCGGAGATAGCGTGTTTACTAGAGGAGATTCAACGGGAGAGTGATGTTTATAAGCAAGAGGTTGTT…
>CDS:AT1G23380.1
ATGGATGGAATGTACAATTTCCATTCGGCCGGTGATTATTCAGATAAGTCGGTTCTGATGATGTCACCGGAGAGTCTCATGTTTCCTTCCGATTACCAAGCTTTGCTATGTTCCTCCGCCGGTGAAAATCGTGTCTCTGATGTTTTCGGATCCGACGAGCTACTCTCAGTAGCCGTCTCCGCTTTGTCGTCGGAGGCGGCTTCGATCGCTCCGGAGATCCGAAGAAATGATGATAACGTTTCTCTAACTGTCATCAAAGCTAAAATCGCTTGTCATCCTTCGTATCCTCGCTTACTTCAAGCTTACATCGATTGCCAAAAGAAACAGGTCGGAGCACCACCGGAGATAGCGTGTTTACTAGAGGAGATTCAACGGGAGAGTGATGTTTATAAGCAAGAG…
>CDS:AT1G62990.1
ATGCAAGAAGCGGCACTAGGTATGATGGGAGCCACCGTAGGCGGAGACGGAGACACCGCGGTCGTGGCGGAGCAGAATAGACAGTTGAAAGGTGAGATAGCGACACATCCGATGTATGAGCAATTATTAGCCGCACACGTGGCGTGTTTAAGAGTAGCTACTCCAATAGATCAACTTCCGATCATTGAAGCTCAGCTTTCTCAATCTCATCATCTTCTCCGTTCTTACGCTTCCACGGCCGTTGGATACCATCATGATCGTCACGAGCTCGATAATTTCTTGGCACAATATGTAATGGTGTTGTGTAGCTTCAAAGAACAGCTGCAACAGCACGTGAGGGTTCATGCCGTCGAAGCTGTTATGGCTTGCCGTGAAATTGAGAACAACCTTCATTCTCTT…
>CDS:AT1G75430.1
ATGGAGGATTTTAGGGTAAGACATGAGTGTTCATCTCTCCGTGGTACTTTGTTGGATTCAAGATATGCTAAGGCAGTGCAATGCCTTGTAGAAGAAGTTATCGATATAGGTGGTAGAGAGGTTGAGCTTTGCAACAACATTCTAATCAATCAGCTGTTTCCAGGAAGGAGAAGACCCGGTTTTGCTTTGTCTTCCGAAATCAAATCCGAACTTTGCAGTTCTGGTTTCATGTCTTTGCCTGAGAATCATGAGATTCATATCAAAATCACAAAGCTTCTCAGTTTGTTGCAACAGGTAGAAGAAAGATTTGAGCAGTACTGCAATCAACTGGAGCAAGTGATTTCATCATTTGAGGAAATAGCAGGAGAAGGATCATCTAAAGTGTACACCGGTTTAGCT…
>CDS:AT1G75410.1
ATGGCTGTGTATTACCCTAATAGTGTCGGCATGCAATCTCTTTACCAAGAATCCATTTACCTCAACGAACAACAACAACAACAACAACAAGCTTCTTCTTCCTCTGCTGCATCTTTCTCCGAGATTGTTTCCGGTGATGTTCGAAACAACGAGATGGTATTTATCCCACCAACAAGCGACGTAGCCGTCAACGGAAACGTAACGGTGTCAAGTAACGATCTAAGCTTTCACGGTGGAGGACTTTCTTTAAGTCTTGGTAATCAGATCCAGTCAGCTGTCTCTGTTTCTCCGTTTCAGTATCATTACCAGAATCTTTCGAACCAATTGAGTTACAATAATCTTAATCCTTCTACTATGTCTGATGAGAATGGGAAGAGCTTGAGTGTTCATCAGCATCAC…
>CDS:AT2G35940.3
ATGGCTGCTTACTTTCACGGAAACCCACCGGAGATCTCTGCCGGATCCGACGGTGGTCTTCAAACGTTGATCCTCATGAATCCAACTACTTACGTTCAGTACACCCAACAAGACAACGACTCGAACAACAACAACAACAGCAACAATAGCAACAACAACAACACAAACACAAACACAAACAACAACAACAGTAGTTTCGTTTTCCTCGATTCCCACGCGCCGCAGCCAAACGCGAGCCAGCAGTTCGTCGGAATACCACTCTCAGGTCACGAAGCTGCTTCCATTACAGCCGCCGACAACATCTCCGTACTTCACGGTTATCCTCCGCGCGTGCAGTACAGTCTCTACGGTAGCCACCAAGTGGATCCCACTCACCAGCAAGCCGCGTGTGAGACGCCA…
>CDS:AT2G35940.1
ATGGCTGCTTACTTTCACGGAAACCCACCGGAGATCTCTGCCGGATCCGACGGTGGTCTTCAAACGTTGATCCTCATGAATCCAACTACTTACGTTCAGTACACCCAACAAGACAACGACTCGAACAACAACAACAACAGCAACAATAGCAACAACAACAACACAAACACAAACACAAACAACAACAACAGTAGTTTCGTTTTCCTCGATTCCCACGCGCCGCAGCCAAACGCGAGCCAGCAGTTCGTCGGAATACCACTCTCAGGTCACGAAGCTGCTTCCATTACAGCCGCCGACAACATCTCCGTACTTCACGGTTATCCTCCGCGCGTGCAGTACAGTCTCTACGGTAGCCACCAAGTGGATCCCACTCACCAGCAAGCCGCGTGTGAGACGCCA…
>CDS:AT2G23760.1
ATGGGTTTAGCTACTACAACTTCTTCTATGTCACAAGATTATCATCATCACCAAGGAATCTTTTCCTTCTCTAATGGATTCCACCGATCATCATCAACCACTCATCAAGAGGAAGTAGATGAATCCGCCGTCGTCTCCGGTGCTCAAATTCCGGTTTATGAAACCGCCGGAATGTTGTCTGAAATGTTTGCTTACCCTGGCGGAGGTGGCGGCGGTTCCGGTGGAGAGATTCTTGATCAGTCTACTAAACAGTTGCTAGAGCAACAAAACCGTCACAACAACAACAATAACTCAACTCTTCATATGTTATTACCAAATCATCATCAAGGTTTTGCTTTCACCGACGAAAACACTATGCAGCCGCAGCAACAACAACACTTTACATGGCCATCTTCCTCC…
>CDS:AT2G27220.1
ATGGCTGCTTTCTTTCTTGGAGAATCTGAAATGAGAGAACACTCTTCTGATCTTTTTATGATGACTCTGAATCCGTTTCGCGAGCAGACAACGACCACTAATGCTCATGACGATCACTTCTACAACTTGTGCTTTGGTTCCCAACAATATAGACCTCGAGATGAAGTAGGTCATATAGAACAAGGAAATTCTTCCATCTCCACTTTTTCAAACGGAGGAGTCTTCAGGGCTTTGGCTCCGATCTACTTGAAAGCGGCTCAAGAATTACTCAATGAGATTGTCAATGTTGGAAACGGTAGCCACGGCGCAAAACAAGAGCGACCGGTGAGTAAAGAGTCCACGATTTATGGAGTTGAGGACATCAATGGTGGCTATAAGCCTGGCGTAGCTGCTTTGCAA…
>CDS:AT2G23760.1
ATGGGTTTAGCTACTACAACTTCTTCTATGTCACAAGATTATCATCATCACCAAGGAATCTTTTCCTTCTCTAATGGATTCCACCGATCATCATCAACCACTCATCAAGAGGAAGTAGATGAATCCGCCGTCGTCTCCGGTGCTCAAATTCCGGTTTATGAAACCGCCGGAATGTTGTCTGAAATGTTTGCTTACCCTGGCGGAGGTGGCGGCGGTTCCGGTGGAGAGATTCTTGATCAGTCTACTAAACAGTTGCTAGAGCAACAAAACCGTCACAACAACAACAATAACTCAACTCTTCATATGTTATTACCAAATCATCATCAAGGTTTTGCTTTCACCGACGAAAACACTATGCAGCCGCAGCAACAACAACACTTTACATGGCCATCTTCCTCC…
>CDS:AT2G23760.3
ATGGGTTTAGCTACTACAACTTCTTCTATGTCACAAGATTATCATCATCACCAAGGAATCTTTTCCTTCTCTAATGGATTCCACCGATCATCATCAACCACTCATCAAGAGGAAGTAGATGAATCCGCCGTCGTCTCCGGTGCTCAAATTCCGGTTTATGAAACCGCCGGAATGTTGTCTGAAATGTTTGCTTACCCTGGCGGAGGTGGCGGCGGTTCCGGTGGAGAGATTCTTGATCAGTCTACTAAACAGTTGCTAGAGCAACAAAACCGTCACAACAACAACAATAACTCAACTCTTCATATGTTATTACCAAATCATCATCAAGGTTTTGCTTTCACCGACGAAAACACTATGCAGCCGCAGCAACAACAACACTTTACATGGCCATCTTCCTCC…
>CDS:AT2G16400.1
ATGGCCACTTATTACAAAACTGGCTCAAGTGAGATTTATTCCAGACCAGAATTTGTCCCTGGAAACGCAATGAACTACACAAATTCTTTCACAGAGACATTTCCTAGAGATTCAACTAATAATGTGTCACCTTCAAAAGAGATTCAAGTGTTGTCAAGCCTTGGTGGAGTTTCACAAATGGTTGAGATTCAAGATTCTGGTTCTTGGAGAGATCAAGAAGACAATGACAGGAATCGCTTCCCGGTGATGAGGCGTCTTGGCCTCAGCTCGCAGATTGAGACATCGAGAGGCAATAATAACAATGAGTATGCAACACAGGTTGTTTCGGGATTTACTCGAACCATTCACAACTCAAAGTATCTCAAAGCTGCTCAAGAGCTTCTTGATGAAACTGTTAAT…
>CDS:AT2G27220.1
ATGGCTGCTTTCTTTCTTGGAGAATCTGAAATGAGAGAACACTCTTCTGATCTTTTTATGATGACTCTGAATCCGTTTCGCGAGCAGACAACGACCACTAATGCTCATGACGATCACTTCTACAACTTGTGCTTTGGTTCCCAACAATATAGACCTCGAGATGAAGTAGGTCATATAGAACAAGGAAATTCTTCCATCTCCACTTTTTCAAACGGAGGAGTCTTCAGGGCTTTGGCTCCGATCTACTTGAAAGCGGCTCAAGAATTACTCAATGAGATTGTCAATGTTGGAAACGGTAGCCACGGCGCAAAACAAGAGCGACCGGTGAGTAAAGAGTCCACGATTTATGGAGTTGAGGACATCAATGGTGGCTATAAGCCTGGCGTAGCTGCTTTGCAA…
>CDS:AT2G35940.1
ATGGCTGCTTACTTTCACGGAAACCCACCGGAGATCTCTGCCGGATCCGACGGTGGTCTTCAAACGTTGATCCTCATGAATCCAACTACTTACGTTCAGTACACCCAACAAGACAACGACTCGAACAACAACAACAACAGCAACAATAGCAACAACAACAACACAAACACAAACACAAACAACAACAACAGTAGTTTCGTTTTCCTCGATTCCCACGCGCCGCAGCCAAACGCGAGCCAGCAGTTCGTCGGAATACCACTCTCAGGTCACGAAGCTGCTTCCATTACAGCCGCCGACAACATCTCCGTACTTCACGGTTATCCTCCGCGCGTGCAGTACAGTCTCTACGGTAGCCACCAAGTGGATCCCACTCACCAGCAAGCCGCGTGTGAGACGCCA…
>CDS:AT2G27990.1
ATGGATATGATAAAACCAGATTTTCAACAAATCCGAAGAGATAAGTTTAGAGTTGAGCAAATGAATGATTTTCCCAACACTTGGACTCAGCAGCAGCATCAGAACATCAGAATTCCCAACAACCTTGATTTGATTGGTATCTTACAGAACCAGATTTCCGTACCGGTTCAAACCGATTTGTATCAAGATTCTGCCGCAACCTTTATGAACATGCCTCAGTCGATACATAGAGACCCACAAGGCCCTAGTAATTGGAGAATCAGTGATTTGTCACAACCTAGTACCGTGAATCACGGATATGATCAGGCTGGTATTAGGCCAAACAACGTTGCAGATTTGTTGTCCGATCATTTCAGTTCTCGAAACCAAATATTGGACCGTCCTCTTTATGTCGGCCGG…
>CDS:AT4G32040.1
ATGTCGTTTAACAGCTCCCACCTCCTTCCTCCACAAGAAGACCTTCCTCTCCGACACTTCACCGATCAATCACAGCAACCTCCGCCGCAGCGTCACTTCTCTGAAACACCTTCGCTTGTCACCGCCAGTTTCCTCAACCTCCCTACCACCCTTACCACTGCGGATTCCGATCTCGCTCCTCCGCACCGCAACGGAGACAATTCCGTTGCTGATACAAACCCACGCTGGCTCTCCTTTCATTCGGAGATGCAAAATACTGGAGAAGTACGTTCTGAAGTTATCGACGGAGTCAACGCCGATGGTGAAACGATACTCGGCGTTGTAGGAGGTGAAGATTGGCGGAGTGCTAGCTATAAGGCGGCGATTTTAAGACATCCGATGTACGAGCAGCTTCTTGCG…
>CDS:AT4G32980.1
ATGGACAACAACAACAACAACAACACTTTTAGTTCTCTGGATAATGTCATGACTAACCAAAATCCTCTTCTCATGGATTTTATACCTTCAAGAGAAGATTCAACTTCATTCTCAACAATGCTTCCATGGAATACCATCAGATCAGATCCTCTACAAATGGGTGGCTTTGATATTTTCAATTCTATGCTGACTAACAAATACTTATCATCTTCTCCACGGTCTATCGATGTTCAAGATAACCGCAATGTTGAGTTCATGGCTCCTCCTCCTCATCCTCCTCCACTTCATCCTTTGGATCATTTAAGACACTATGATGATTCCTCAAACAACATGTGGGGTTTTGAAGCAAATAGTGAGTTTCAGGCATTTTCAGGTGTAGTTGGTCCAAGTGAACCAATG…
>CDS:AT4G34610.1
ATGGAGAATTATCCAGAAACACAGTTTATTCCCGGAGATTCAATGATCCAGAATGCTATAGTTTCTTACTCTGAGGAATCAGCCGGTAGAGAAAGAAGAACTGAAGCTAACAATGTCTCAGCCTCACAAGAGAGGCAAGCATTGTCCAGATTTGGGGGAGTTCCACAAATGCAGAACATTGGTCAAGATTTCGGTTCTTGGAGAGATCAAGCGAGTGACAGGAACGGTTTCCAGCTAATGAGCGCGATGGCAGGTGCCACGGGGATTCTTCAGACCGGTCAGGGACTGTCCCTTAGCCTTGGTTCACAGATTCTTCCAGGAATTCATCAGATAAGCCATCAAAATATGGCGCCGAGAGGCAATGAGTATGCAACACAGAGTTTTCCGGGCGGGAATCAG…
>CDS:AT4G34610.1
ATGGAGAATTATCCAGAAACACAGTTTATTCCCGGAGATTCAATGATCCAGAATGCTATAGTTTCTTACTCTGAGGAATCAGCCGGTAGAGAAAGAAGAACTGAAGCTAACAATGTCTCAGCCTCACAAGAGAGGCAAGCATTGTCCAGATTTGGGGGAGTTCCACAAATGCAGAACATTGGTCAAGATTTCGGTTCTTGGAGAGATCAAGCGAGTGACAGGAACGGTTTCCAGCTAATGAGCGCGATGGCAGGTGCCACGGGGATTCTTCAGACCGGTCAGGGACTGTCCCTTAGCCTTGGTTCACAGATTCTTCCAGGAATTCATCAGATAAGCCATCAAAATATGGCGCCGAGAGGCAATGAGTATGCAACACAGAGTTTTCCGGGCGGGAATCAG…
>CDS:AT4G36870.1
ATGGGAATAACTAAAACTTCTCCTAATACTACAATTCTCTTGAAGACTTTTCACAATAATTCTATGTCCCAAGATTATCATCATCATCATCATCATAATCAACACCAAGGAGGTATCTTCAACTTCTCTAATGGATTCGACCGATCAGATTCTCCCAATTTAACAACTCAGCAGAAGCAAGAGCATCAAAGGGTAGAGATGGACGAGGAATCTTCAGTCGCCGGAGGTAGGATTCCGGTCTACGAATCAGCCGGTATGTTATCCGAAATGTTTAATTTCCCCGGAAGCAGCGGTGGAGGAAGAGATCTCGACCTCGGCCAATCTTTCCGGTCAAATAGGCAGTTGCTTGAGGAGCAACATCAGAATATTCCGGCTATGAATGCTACGGATTCAGCCACC…
>CDS:AT4G36870.1
ATGGGAATAACTAAAACTTCTCCTAATACTACAATTCTCTTGAAGACTTTTCACAATAATTCTATGTCCCAAGATTATCATCATCATCATCATCATAATCAACACCAAGGAGGTATCTTCAACTTCTCTAATGGATTCGACCGATCAGATTCTCCCAATTTAACAACTCAGCAGAAGCAAGAGCATCAAAGGGTAGAGATGGACGAGGAATCTTCAGTCGCCGGAGGTAGGATTCCGGTCTACGAATCAGCCGGTATGTTATCCGAAATGTTTAATTTCCCCGGAAGCAGCGGTGGAGGAAGAGATCTCGACCTCGGCCAATCTTTCCGGTCAAATAGGCAGTTGCTTGAGGAGCAACATCAGAATATTCCGGCTATGAATGCTACGGATTCAGCCACC…
>CDS:AT4G08150.1
ATGGAAGAATACCAGCATGACAACAGCACCACTCCTCAAAGAGTAAGTTTCTTGTACTCTCCAATCTCTTCTTCCAACAAAAACGATAACACAAGTGATACCAACAACAACAACAACAATAATAATAGTAGCAATTATGGTCCTGGTTACAATAATACTAACAACAACAATCATCACCACCAACACATGTTGTTTCCACATATGAGCTCTCTTCTCCCTCAAACAACCGAGAATTGCTTCCGATCTGATCATGATCAACCCAACAACAACAACAACCCATCTGTTAAATCTGAAGCTAGCTCCTCAAGAATCAATCATTACTCCATGTTAATGAGAGCCATCCACAATACTCAAGAAGCTAACAACAACAACAATGACAACGTAAGCGATGTTGAAGCC…
>CDS:AT5G41410.1
ATGGCAAGAGATCAGTTCTATGGTCACAATAACCATCATCATCAAGAGCAACAACATCAAATGATTAATCAGATCCAAGGGTTTGATGAGACAAACCAAAACCCAACCGATCATCATCATTACAATCATCAGATCTTTGGCTCAAACTCCAACATGGGTATGATGATAGACTTCTCTAAGCAACAACAGATTAGGATGACAAGTGGTTCGGATCATCATCATCATCATCATCAGACAAGTGGTGGTACTGATCAGAATCAGCTTCTGGAAGATTCTTCATCTGCCATGAGACTATGCAATGTTAATAATGATTTCCCAAGTGAAGTAAATGATGAGAGACCACCACAAAGACCAAGCCAAGGTCTTTCCCTTTCTCTCTCCTCTTCAAATCCTACAAGC…
>CDS:AT5G25220.1
ATGGCGTTTCATCACAATCATCTCTCACAAGACCTCTCCTTCAATCATTTCACCGACCAACACCAACCTCCACCTCCGCAACCGCCTCCTCCTCCTCCGCAACAGCAACAACATTTCCAAGAAGCACCGCCTCCTAATTGGTTAAACACAGCGCTTCTTCGTTCCTCAGATAACAACAATAACTTCCTCAACCTCCACACAGCCACCGCTAACACCACAACCGCAAGCAGCTCCGATTCTCCTTCCTCCGCCGCCGCCGCCGCCGCTGCTAACCAGTGGCTATCTCGCTCCTCCTCTTTCCTCCAACGAAACAACAACAACAACGCTTCCATAGTCGGAGATGGGATCGATGATGTCACCGGAGGAGCAGACACTATGATTCAGGGAGAGATGAAAACC…
>CDS:AT5G11060.1
ATGGCGTTTCATAACAATCACTTTAATCATTTCACCGACCAACAACAACATCAGCCTCCTCCTCCGCCGCAACAGCAGCAGCAACAACATTTTCAAGAATCAGCACCCCCTAATTGGCTCCTCCGCTCCGACAACAACTTCCTCAATCTCCACACAGCTGCCTCTGCCGCCGCTACAAGCTCCGATTCTCCTTCTTCCGCCGCCGCTAACCAGTGGCTCTCACGATCCTCATCCTTCCTCCAACGAGGCAACACCGCAAACAACAACAACAACGAAACATCCGGTGACGTCATCGAAGACGTTCCCGGCGGAGAGGAGTCAATGATCGGAGAGAAGAAGGAGGCGGAGAGGTGGCAGAATGCGAGACACAAGGCGGAGATACTGTCTCATCCACTATAC…
>CDS:AT5G25220.1
ATGGCGTTTCATCACAATCATCTCTCACAAGACCTCTCCTTCAATCATTTCACCGACCAACACCAACCTCCACCTCCGCAACCGCCTCCTCCTCCTCCGCAACAGCAACAACATTTCCAAGAAGCACCGCCTCCTAATTGGTTAAACACAGCGCTTCTTCGTTCCTCAGATAACAACAATAACTTCCTCAACCTCCACACAGCCACCGCTAACACCACAACCGCAAGCAGCTCCGATTCTCCTTCCTCCGCCGCCGCCGCCGCCGCTGCTAACCAGTGGCTATCTCGCTCCTCCTCTTTCCTCCAACGAAACAACAACAACAACGCTTCCATAGTCGGAGATGGGATCGATGATGTCACCGGAGGAGCAGACACTATGATTCAGGGAGAGATGAAAACC…
>CDS:AT5G02030.1
ATGGCTGATGCATACGAGCCTTATCATGTTCTTCAACAAAGCCGGCGAGACAAACTTCGTATTCCATCTCTCGATTCCCACTTCCACTTTCACCCTCCTCCTCCTCCTTCCTCCGGCGGCGGAGGTGGCGTCTTTCCTCTCGCTGATTCCGATTTCCTCGCAGCCGGTGGCTTTCACTCCAACAACAACAACAACCACATATCTAACCCTAGCTACAGTAATTTCATGGGATTTCTCGGTGGCCCTTCTTCTTCTTCATCCACCGCAGTCGCCGTCGCCGGAGATCATTCCTTTAACGCCGGACTTTCTTCCGGAGACGTTCTTGTCTTCAAACCCGAGCCTCTATCTCTATCTTTGTCCTCTCACCCTAGACTCGCTTACGATCTAGTCGTTCCCGGT…
>CDS:Os01t0848400-01
ATGTCGTCCGCCGCTGGGGGCGGCGGGTACGGCGGCGGCCAGGGTGGAGGCGCGGAGCACCACCACCACCACCACGGGCACGCCGGTCACCTCCTGCTCCACCACCATCCGCAGCACGTGGCCGGCGCGGCCGTTGCGGCAGCGGCCGCGGCGGCGGGCGGGCAGATGTACCACGTGCCCCAGCACAGCCGGCGCGAGAAGCTCCGGTTCCCGCCGGACGCCGGGGACTCGCCACCGCCTCATGGTCATGGTCATGGTCATGCCCCGCAGCAGCAGCAGCAGCACGGGTCGTGGCCTCCGCCCCCGGCGTTCTACTCGTACGCGTCCTCGTCGTCGTCGTACTCCCCGCACAGCCCTACTCTAGCGCAGGCGCAGCTGGTGGCGCACGGGCTGGCGCCG…
>CDS:Os01t0302500-01
ATGGAGGATCTGTACAGCATCCACCCGGGGATCTCGCGGGTCGGCGGCGCGGCGAGCGAGGCGTCCGGCGTGGGCGTCGTCGTCGGCGGCGGCGGCGGGTCGTCGTCGTCGGATCTGACGGAGCTCATGAAGGCTCAGATCGCCGGTCACCCGCGCTACCCGACCCTCCTCTCCGCCTACATCGAGTGTCGCAAGGTGGGAGCGCCTCCGGAGGTGGCGTCGCTGCTGAAGGAGATCGGCCGGGAGAGGCGCGCCGGCGGCGGCGGCGGCGGCGCCGGGCAGATCGGCGTCGACCCCGAGCTCGACGAGTTCATGGAGGCGTACTGCCGGGTGCTGGTGCGCTACAAGGAGGAGCTGTCCCGGCCGTTCGACGAGGCGGCGTCTTTCCTCAGCAGCATC…
>CDS:Os02t0182800-01
ATGGCGTTCCACTACCCGGACCACGGCCTCGCCATGGACCCGTCCTCCGCCGCGGCGTCGTCGCCCAACCCTAGCTTCTCCCCCGGAGGCGGGGGCGGGGGCGGGGTCGGGGGAGGGGAGAGGGAGAAGGCGGCCGTCGCGGCGCACCCGCTCTACGAGCGCCTGCTCGAGGCGCACGTCGCCTGCCTCCGCGTCGCCACCCCCGTGGACCAGCTCCCCCGCATCGACGCGCAGATCGCCGCGCGCCCGCCTCCCCTCGCAGCCGCCTCCGCCGCCGCCGCCGCCGGTGGCCCCTCCGGTGGCGAGGAGCTCGACCTCTTCATGACACATTATGTGTTGCTTCTTTGCTCATTCAAGGAACAACTTCAGCAGCATGTGCGTGTTCATGCAATGGAAGCA…
>CDS:Os02t0226600-01
ATGAGCGGCAATCCATCGTTCTCGCAGCTCGGTGCGGTGGACGCCGCCATGAACGGCGGCTACTTCATGGCGGCGAGCGGCAATGGCGCCGACGTGCCGCTGTTCCATCCGGCCATGGCGCCGCCGCATGATCACGGCGGGAGCTTCGGCTACGGCGACGCGGCGGCGGCGGCGATGGACGTCGGCGCGCACTTCGCGGCGGCGAACAACCTCGTGCTCGCGTCCCTGGCGACCCAGCTGTTCGGCGCCGCGCCGGCGGCGGCGGCGCACGGGCATGGCGACTACCTCGGCGCGACGACGCCGCCGGAGGAGGAGATGGGGGGCGGGTACGACGTCGCCGTCGGCGACAGCTCCGGCGGCGCGGTGAGCCTCGCGTGCCTCGGCCACGGCCAGCCGGGC…
>CDS:Os03t0123500-02
ATGCAAGGCGGTGATCACGGAGGCATGGAGATGGGCGTGGGGTCGTTCACCGGCGGCGGAGGAGGCGGGGAGTGCTCGTCGTCGTCGGCGACGGCGGCGGCTGCTGCGGCGGCTGCGGCGGCGGCGGCGGCGGCGGAGGCGGAGGAGCGGCAGCTGCTCAAGGGGGAGATCGCGGTGCACCCGCTGTGCGAGCAGCTGGTGGCGGCGCACGTGGGCTGCCTGCGCGTGGCGACGCCCATCGACCACCTCCCGCTGATCGACGCGCAGCTCGCGCAGTCCAGCGGCCTCCTCCACTCCTACGCCGCGCACCACCGCCCCTTCCTCTCCCCCCACGACAAGCAGGAGCTCGACTCCTTCCTCGCGCAGTACATGATGCTGCTGTGCTCGTTCAGGGAGCAG…
>CDS:Os03t0673000-00
GAGCTGAAGAGCCACCTCCTGAACAAGTACAGCGGCTACCTGAGCAGCCTATGGAGGGAGCTCTCCAAGAAGAAGAAGAAAGGCAAGCTGCCCCGGGACGCTCGCCAGAAGCTCCTCCACTGGTGGCAGCTTCACTACCGATGGCCCTACCCATCGGAGCTGGAGAAGGCGGCGCTGGCGGAGTCGACGGGGCTGGACGCGAAGCAGATCAACAACTGGTTCATCAACCAG
>CDS:Os03t0771500-01
ATGGAGAGCTTCGCCAGTCTCGCAGGAGGTGGCAGCAGCAGCACCACAGCTCGGTTGCCGGAGCTGATCTCGCCGGAGAACCCGGACCACATCTCGCCGCCCCCGTTGCTGTACCAGCTGCTCGCCGGCCCGGAGTCGTCGGCGCGGCAGCATGGGCATGATGGGCATCACCACGGCGGCGGTGGCGGCGAAGCAGCAGCAGCAGCTGTGCAGGGACAGGTCTCGCCGGCAGGCGCGGAGGCGGCGGTCAAGGCCGAGATCATGTCGCATCCACAGTACTCGGCTCTCCTAGCCGCCTACTTAGGCTGCAAAAAGGTCGGGGCGCCGCCGGATGTACTGACCAAGCTCACGGCTGTGCCGGCGGCGCAGCAGCTGGACGAAGCCGACGGCCACCCTCGT…
>CDS:Os03t0680800-02
ATGGCTACTTACTACTCGAGCCCTGGCAATGAAAGGGACTCGCAAGCTATGTACCCAGCGGATTCAGGCAATTCATCATATCCTGTGCCATCAGCAATAGGAAACATGTTATATCCTGGCAATGGGTCTTCTGGGCCATACACGGAATTCAGTGGCATTATCCAGCATCAGCAGAATTTCATGGAGCTGCCTGGCCATCCAACTGCGATCTCTCAAGATTCATCGTCACGGGAACCTAACATGGTCGCGTCGTACATGGATCAGCGCTCTTTTGGACCTGCCAAAGATATGAGAAATGAGATGTTGATGCATCTGATGGATGGAGCACATAATGCTGGTGCTGATCTCATCCACAATGACACTCATAGCAGCGCGCAGATTGAGTTTGGCCTATTGAAC…
>CDS:Os03t0124000-01
ATGGCGCATGATCCGAACCTGGGGTTCGCGGATTACTTCTCGGCGGCAGATGCATCGGCGTCGTCGGTCACGACGCTGATGCCGGCGATGGACGAAGCGGCGCCGGAGCTGTTCGGGTTGCAGGCCGGGATGGAGCTTCTCGGCGTGCGCGGTCTGGGTATGAGTATGATGCCCGGCGCGGCAGGCAAGGTCGCCGCGCTGGTGGCCGACGCTGGGGACGACGGCGGCGGCGGCTCCACCATGCGCTTCCTCAGCGAGCAGCACCAACAGCCGAGCCAGGCGCCGCTGTCGCTGTCGCTGTGCCGCCCGGACGGCGTGCTGCACCTCGGCGGCGCGGCGCGGCCGCAGCACCAACTGGCGCCCGCGGCGCCATGGATGACGCACCACGACGCGTCGTCG…
>CDS:Os03t0732100-01
ATGGGAATAGCGGCGCCACCGTGTCAGCCAGGGCAGACCACCACGTTCGTCATAAGCCAACCCACCAGCAGCAAGAGCTCCCCGGCGGCGATCGTCGTCCGGCCGCCGGCCACGGCGAGTTCTTCTTCTATGTCCCACTCCCAGGGTTTCCACCAGCCCAGCAGCGGCGCCGTCTTCGGCTTCTCCTCCGATGGCTTCGACGGCCGCCCCGGCTCCGGCCAAGACCACCAGCAGCACGAGCAGCAGCAGCAGCAGCACGTGGCGCAGCAGAGCCGCCGCGACAAGCTGAGGGTGCAAGGCTTCGACCCGGCGGCGGCGGCGGCGGGGCACGGGTTGCTCCCCATCGAGGGCGACGAGCATGGCGCGGAGCCCGGCGCCATGTACGACCACGCGGAGGCG…
>CDS:Os03t0165300-03
ATGGCCACATTCTTCTCCTCTTCCACCAATCAGAGAGACCTCACCGGCGGCGGCGGCGACGGAGGCGACATGTCGTTCCAGCACTACCCACCGCCGTCTAACCCTTACTCGGACTCGTCGGCCGGCGGCCTGATCCCGCTCCCGGCGAGCATCGTGTCGCATAGCCACATTGCGCACGGCGGCGGCGACGAGCCGGCGGCGTTCAGGGAAGCGGCGACGGCGGACGGCGGCGAGATGGGCCTGCAGACGCAGCTGCTCATGGCGCACGGCGCGGCGGCGCGGGGACACCAGGGCGGGCTATCGCTTAGCCTCGGCACGCAGGTGCCGGTGTCTCTCTACCAGTACAGGCCGGCGGGCATGGCGGCCGCCTCGCTGCTCAGCCCGAGCCAGTCGTCGCCG…
>CDS:Os03t0680700-00
ATGGTGGCCAGCAAGCAGCTCCACTCGCAGCGATGTGGCGGCCACTACTGCCAGCTGCACCACCACCGGCCGGAGGAGATCGCCGGCGCCGGTGCCGAGAGCCACCGGAGGGACGGGTCGAGCGGCTGCGGCGGCGCTGGTCCGATGGTCGTGCTGACCCTCGGGTCCGGCGCCGCGGCGGCTGAAGACGACGGTGGCGGCCGCTCGCGCTGCTGCTGCGGTGCCGGTGGCGCCGCGCCGGCGACGATGGTTTCCGCGTTGCGTGGTTCGAGGTACCTGCTGCCGGCGCAGGAGCTGCTCCGCGAGGCGGTGTCCGCCGCCGCCGCCAGCGCGCGAGGTGGCGACGACGACGACGAGGCGGTGGCGAGCTTCCCGCACGACGGCAAGAGCACCGGCATT…
>CDS:Os03t0727000-02
ATGGAGGAGATCTCCCACCACTTCGGGGTCGTCGGAGCCAGCGGCGTCCATGGCGGCCACCAGCATCAGCATCACCACCACCCGTGGGGTTCTTCCCTGAGCGCCATCGTCGCGCCGCCGCCGCCGCCGCAGCTGCAGCAGCAGCAGACGCAGGCCGGCGGCATGGCGCACACGCCGCTCACGCTGAACACGGCGGCGGCGGCGGTCGGCAACCCGGTGCTGCAGCTGGCGAACGGCAGCCTGCTCGACGCGTGCGGCAAGGCGAAGGAGGCGTCGGCGTCGGCGTCGTACGCCGCCGACGTGGAGGCCATCAAGGCCAAGATCATCTCCCACCCCCACTACTCCTCCCTCCTCGCCGCCTACCTCGACTGCCAGAAGGTTGGGGCGCCGCCGGAGGTG…
>CDS:Os05t0455200-01
ATGTCGTCCGCCGCGGGGGGAGGAGGAGGGTACGGGGGCGGAGGCGGCGAGCATCAGCATCAGCAGCAGCAGCACCACCTGCTGCTTGGGCAGGCGGCGGGGCAGCTGTACCACGTGCCGCAGCACAGCCGGCGGGAGAAGCTGCGGTTCCCGCCCGACCACCCGGCGGAGTCGCCGCCGCCGCCGCCGCCCGGGTCGTGGCCGCTGCCCCCGGCGTTCTACTCCTACGCGTCGTCCTCGTCATCGTACTCGCCGCACAGCCCGACGCTGGCGCACGCGCAGTTGGTGGCGCATGGGATGCCGCCGGGGGCCGCGACGAGCGGAGGGGCCCAGATCCCGAGCCAGAACTTCGCGCTGTCGCTGTCGTCGGCGTCCTCGAACCCTCCGCCCACGCCGAGG…
>CDS:Os05t0129700-01
ATGGAGGATCTGTACAGCATCCACCCGGGAATCTCCCGCGGCGGCGGTGGGGGAGGAGGAGGTGCGGCCAGCGAGGCGTCCGGGGTCGCCGGAGGGGGGAGCTCGCCGCCGCATCCCCCACCGCCGGCGACGACGGCGGCGGCGGCGGATCTGACGGAGCTGATGAAGGCGCAGATCGCCGGCCACCCGAGCTACCCTTCCCTCCTCTCCGCCTACATCGAATGCCGCAAGGTTGGTGCGCCGCCGGAGGTGACCACGCTGCTGGAGGAGATCGGCCGGGAGGGGCGCGGCGGCGGCGGCGGCGCGACAGCCGGCGGGGAAATTGGCCTCGATCCGGAGCTCGACGAGTTCATGGAGACGTACTGCCGGGTGCTGGAGCGGTACAAGGAAGAACTCACA…
>CDS:Os06t0108900-02A
TGATGGCGGCCCATCATCATCATCATGAGCACCACCACCTCTTGGACATGTCGTCGCCCCCAAACGCCAGCGGCGCCATCATCTCCTCCTTCGACCACGCCGCCGGCCTCCTCTCCCTCCACGACGTCGCCGCCGCCGCCGACCACCACCACCACCACCTACGAGGAGGAGGAGGGGGTTTGCAATTGCCATCGCCGTGGTCGCAGCAGCAGGTTTCCCTCTCCCTCTACAACAACGCTGCCGGCGCAGCAGGCTCGCCGCCGTCGTCGTTGGTTGCCCATCAGCAGCTGGCGGCGGCGCAGCCATTAATGTTCCAGCTGAGGGGGTCCAAGTACCTGGGCCCTGTGAAGGCGCTGCTCGCCGAGTTCTGCAGCCTCGACGTTGAGGCCATGGATGGCG…
>CDS:Os06t0646600-01
ATGGCGTTCCACTACCAGGACCACGCGCTGGCGATGGACGCCGCGGCTGCGGCGGCGGAGACGGGCGGCCACCACCACCCTGGGTTCGTCGGGGCGGGAGGAGTTGTGGGGGGAGGAGGAGGAGGAGGGTGGGAGCGGGAGAAGGCCGCCATCGCGGCGCACCCGCTGTACGAGCGGCTGCTGGAGGCGCACGTCGCGTGCCTCCGCGTCGCCACCCCCGTCGACCAGCTGCCCCGCATCGACGCGCAGATTGCGGCGCGCCCCCCGCCGCTGGCCGCCGCCACGGCCGCAGCGGCGGCCGCGGCGGCCGGAGGGGCGCCGTCCGGCGGCGAGGAGCTCGACCTCTTCATGACCCATTATGTATTGCTCCTTTGTTCGTTCAAGGAACAACTACAGCAA…
>CDS:Os06t0562300-00
ATGTCCACTAGCAGCAATCCATCCTATCACCAGCTGGGCCTCGACGCCATCAGCTGCTGCTTCGTCGCCGGCGGCGGCGGTGCAGAGGCGGCGGCGCCGTTCTTTGGTTTTGGGTTCGGGGATGTGGACGGCGAGTTCTTGGTCGCCTCGCCGGTGGCTGCTGTTGGCGACGAGCTGGCGTGCGCCGTGCCTCTGCGGCGGCCGCAGGGGAGCGTGTCGGAGGAGGAGGTGAATGCCGCCGCGGTCGCCGCCGCCGCGGCCGGTGGCGCGGAGAGCTGCAGCACCGTGCACTCGGTGCTGGGTTCGGTGGAGTTTGGGTGTGGAACGTCGTCGGGTGTCACCATTGCTCAGGCGTCGAGGATGGGAAGGCTCGCCGGAGAGGCGCCGTGCGGCGACGCC…
>CDS:Os07t0129700-01
ATGGATCAGAGCTTTGGGAATCTTGGAGGAGGAGGAGGAGCAGGGGGGAGCGGCAAGGCGGCGGCGTCGTCGTTCCTGCAGCTGCCGCTGTCCACGGCGGCGGCGGCCACCGCGTACTACGGCACGCCGCTCGCCTTGCACCAGGCGGCGGCCGCGGCTGGCCCGTCGCAGTACCACGGTCACGGTCACCCCCACCACGGCGGCGGCCACCACCACAGCAAGCACGGCGGCGCCGGTGGTGGGGAGATCTCGGCGGCGGAGGCCGAGTCCATCAAGGCCAAGATCATGGCGCACCCCCAGTACTCCGCCCTCCTCGCAGCCTACCTCGACTGCCAGAAAGTCGGAGCGCCGCCGGAGGTGCTGGAGAGGCTGACCGCCACGGCGGCAAAGCTGGACGCC…
>CDS:Os10t0534900-01
ATGGCGCACGATCCGAGCCTAGGGTACGCGGATTACTTCGCGGCGGAGGTGGATGGCACCGGCGCCACGGAGTTGTATGGGTTGCAGCAGCATCAGCAGGGGGTTGGGGTGGCGGAGATGTTCGGGGTGAGGGGGCTCATGCCGGCAGCGCACGCGCACGAGCAGAGCAAGGGTGTGGGCGCGCTCGTCGTCGGCGGCGGCGGCGTCGATGATGGAGGCGCGACGACGCTGCCGACGGTCCACTTCGGCGGGCTCGGCGAGCTGCACCACCACCAACACCGGCAGAGCCAGGCGCCGCTGTCCCTCTCGCTCCACAGGCCGGAGGCGGCCGCGACGTCGCTGCTGATGCAGCAGCAGCAGCAGCACCTCCACCACCAGCCGTCGCCGCCGGCGGGCGCG…
>CDS:Os11t0158600-00
ATGCAGGTGGAGCAGCGGTACAGGCAGTACCACCAGCAGATGCAGGTGGTGGTGGCGTCGTTCGAGGCGGTGGCGGGGGGCGGGTCGGCGAGGACGTACACGGCGCTGGCGCTGCGGACCATCTCGCGGCAGTTCCGGTGCCTGCGGGACGCGATCGCGGGGCAGGTGAGGGCGGCGAGCCGGGCGCTGGGGGAGGCCGTCGACGCCGACGGCGGATGCGGCCGCACGGTGGGGTCCAGGCTCCGGTACATCGACCACCAGCTCCGGCAGCAGCGCGCGCTGCAGCAGCTGGGCATGATGCAGAGCAGCGCGTGGCGCCCCCAGCGCGGCCTCCCCGAGCGCTCCGTCTCCATCCTCCGGGCTTGGCTCTTCGAACACTTCCTCCACCCATATCCCAAG…
>CDS:Os12t0636200-01
ATGGCTACTTACTATTCAAGCCCTGGTAGCGAAAGAGACTCGCAGACCATGTACTCAAGAGACCCAGGCAGTGCATCCTATCCTATGTCATCAGCTCTAGGGAACTTGCTCTATCTGAACAATCCATCTTCTGGACCTTATACGGAGTTCAGCGGCATTCTGCAGCCTCAGCAGAATTGCATGGAGATGCCTGGCCCTGGGCATGCGTCAGCAATGTCACAAGACCCCTCTTCAAGGGAGTCCGACATGCTTTCTTCGCACCAGGGTCAACGCTCTTTCAGCCATGTCAAAGATATGAAAAATGAGATGTTGATGCATATGATGGATGGAGCACAAGGTAGTGGCTCTGAGCTCATCCATGATGATGCCCACACTGGTTCACAGCTTGAGTTTGGTGTT…
>CDS:Os12t0160500-02
ATGGCGGCGTACTTCACAGGCGGCGGCGCCGGCACCGACGTCGTCCAGGCCGCCGGCACCGACGGCCTGCAGACGCTCTACCTCATGAACCCCAGCTACGTCGGCTTCACGGACGCCGCCGCGGCGCCCGGCGGCGGCGCCGCCGCCGCCAACATGGTGTTCCTCAACTCGGCGGTGAGCACCCTCACGCCGGCGAGCTTCAGCCACCACCACCAGCCGACACCGGCGGCGCAGCACTTCGTCGGCATCCCTCTCCAGTCGGGGTACAACCTGTGGGGCCCTGACGCCACCGGCGGCAACGACGTGTCGCCGCCACGCCACGGCGCCCAGCAGCAAGCGCCAGCAGCAGCTGGCACGTCGGCGGCGGCGGTCAGCCCCGTGCTGAGCCTGTCGTCGCGT…
>CDS:TraesCS1A02G183400.1
ATGGCGCACGATCCCAGCCTAGTAGGGTACGCCGACTACTTCGCGGAGACGGGGAGCAACGGGGGCGGCGTCACGCTCGTGCCGGAGGTGGACACCCGCGCGGAGCATCAGATGTATGGCGGCGGATTGCACCATCATCACCACTCCGGGGTGAACATGTTCGGGGCCAGGGGCTTCGGCATGGCGCCGCCCGGCGAGGCGACGTCCGCGCAGAGCAAGGCCGCGCTCGACTTCGACGTCGACGGCTCGTCTACCATCAGCTTCTTCCGCGGCGAGCAGCACCACCACCAGCACCAGCAGCTGCAGATGGGCCAGGCCCCGTTGTCGCTGTCGCTCCACGGGCCGCCGGACGCCGGGTCGTCGTCGTTCATGCTGCACCACCAGCTCGGCGGCGGCGAG…
>CDS:TraesCS1A02G072700.1
ATGGAGGATCTGTACAGCATCCACCCGGGGATCTCGCGCCGAGGCGAGGGCGACGCGGCCTGCAGCGAGGTGTCAGGGGTCGCCGGTGATGCCAGCTCTCCTCCCCCTCCTCCGCCACCGGCGGATCTGACGGAGCTGATGAAGACGCAGATCGCCGGGCACCGCCGCTACCCCTCCCTCCTCTCCGCCTACATCGAATGCCGCAAGGTGGGAGCAACGCCGGAGGTAGCCTCGCTGCTGGAGGAGGTCGGCCGGCCAGAGAGGCGTGGCGGAGGCGCCGCCGCCGCCGCCGGGGAGATCGGCCTCGACCCCGAGCTCGACGAGTTCATGGAGGCGTACTGCCGGCTGCTGTCGCGGTACAAGGTGGAGCTGTCCCGGCCGTTGGACGAAGCCGCTTCC…
>CDS:TraesCS1A02G281100.1
ATGTCATCAGCCGCTGGCGGGTACGGGGGCGGCGCCGAGCACCAGCACCAGCATCAGCAGCACCACCAGCACCAGCTGCTGCTTGGCCAGGCCGCCGCGGGGCAGCTCTACCACGTGCCGCAGCATAGCCGCCGCGAGAAGCTGCGGTTCCCGCCGGACCCGGCGGACTCCTCCTCGCCCACGCCGGGCGCCTGGCCGCCGCCCACGGTGCCCTTCTACTCCTACGCCTCCTCCTCCTCCTCCTACTCGCCGCACAGCCCCACGCTGGCGCACGCCCACAACCAGCTCCTGGTCCACGGGATGCCGGCAGGAGCCCAGATCCCGAGCCAGAACTTCGCGCTCTCGCTCTCCTCGTCCTCCTCGAACCCTCCGCCCCAGCAGCGGAGGCACCTCGCCGGT…
>CDS:TraesCS1B02G091600.1
ATGGAGGATCTGTACAGCATCCACCCGGGGATCTCGCGCCGAGGCGAGGGCGGCGCGGCCTGCAGCGTGGCGTCAGGGGTCGCCGGTGATGCCAGCTCTCCTCCCCCTCCCCCGCCACCGGCAGATCTGACGGAGCTGATGAAGGCGCAGATCGCCGGGCACCGCCGCTACCCCTCCCTCCTCTCCGCCTACATCGAATGCCGCAAGGTGGGAGCGCCGCCGGAGGTAGCTTCGCTGCTGGAGGAGATCGGCCGGCCAGTGAGGCGCGGCGGAGGTGCCGCTGCCGCCGCCGAGGAGATCGGCCTCGACCCCGAGCTCGACGAGTTCATGGAGGCGTACTGCCGGCTGCTGTCGCAGTACAAGGAGGAGCTGTCCCGGCCGTTGGACGGAGCCGCTTCC…
>CDS:TraesCS1B02G290200.1
ATGTCATCGGCCGCTGGCGGGTACGGGGGCGGCGCCGAGCACCAGCATCAGCATCAGCATCAGCAGCACCACCAGCACCAGCTGCTGCTGGGCCAGGCCGCGGCGGGCCAGCTCTACCACGTGCCGCAGCACAGCCGCCGCGAGAAGCTGCGGTTCCCGCCGGACCCGGCGGACTCCTCCTCGCCCACGCCGGGCGCCTGGCCGCCGCCCACGGTGCCCTTCTACTCCTACGCGTCCTCCTCCTCCTCCTACTCGCCGCACAGCCCCACGCTGGCGCACGCCCACAACCAGCTCCTGGTCCACGGGATGCCGGCAGGAGCCCAGATCCCGAGCCAGAACTTCGCGCTCTCGCTGTCCTCGTCCTCCTCGAACCCTCCGCCTCAGCAGCGGAGGCACCTC…
>CDS:TraesCS1B02G191800.1
ATGGCGCACGATCCCAGCCTAGTAGGGTACGCCGACTACTTCGCGGCGACGGGGAGCAACGGGGGCGGCGTCACGCTCGTGCCGGAGGTGGACGCCCGTGCGGAGCATCAGATGTATGGCGGCGGATTGCACCATCATCACTCCGGGGTGGACATGTTCGGGGCCAGGGGCTTCGGCATGGCGCCGGCCGGCGAGGCGACGTCCGCGCAGAGCAAGGCCGCGCTTGACGTCGACGTCGACGGCTCGTCTACCATCAGCTTCTTTCGCGGCGAGCAGCATCACCACCACCACCAGCAGCTGCAGATGGGCCAGGCTCCCTTGTCGCTGTCGCTCCACGGGCAGCCGGACGCCGGGTCGTCGTCGTTCATGCTGCACCACCAGCTCGGCGGCGGCGAGCCC…
>CDS:TraesCS1D02G280300.1
ATGTCATCGGCCGCTGGCGGGTACGGGGGCGGCGCCGAGCACCAGCATCAGCAGCACCACCAGCACCAGCTGCTGCTTGGCCAGGCCGCCGCGGGGCAGCTCTACCACGTGCCGCAGCACAGCCGCCGCGAGAAGCTGCGGTTCCCGCCGGACCCGGCGGACTCCTCCTCGCCCACGCCGGGCGCCTGGCCGCCGCCAACGGTGCCCTTCTACTCCTACGCGTCCTCCTCCTCGTCCTACTCGCCGCACAGCCCCACGCTGGCGCACGCCCACAACCAGCTCCTGGTCCACGGGATGCCGGCAGGAGCCCAGATCCCGAGCCAGAACTTCGCGCTCTCGCTCTCCTCGTCCTCCTCCAACCCTCCGCCTCAGCAGCGCAGGCACCTCGCCGGTGCCACC…
>CDS:TraesCS1D02G193800.1
ATGGCGCACGATCCCAGCCTAGTAGGGTACGCGGACTACTTCGCGGCGACCGGGAGCAACGGGGGCGGCGTCACGCTCGTGCCGGAGGTGGACGCCCGCGCGGAGCATCAGATGTATGGCGGCGGCGGATTGCACCATCATCACCACTCCGGGGCGGACATGTTCGGGGCCAGGGCCTTCGGCATGGCGCCGGCCGGCGAGGCGACGTCCGCGCAGAGCAAGGCCGCGCTCGACGTCGACGTCGACGGCTCGTCTACCATCAGCTTCTTCCGCGGCGAGCAGCATCACCACCACCAGCAGCAGCTGCAGATGGGCCAGGCTCCCTTGTCGCTGTCGCTCCACGGGCCGCCGGACGCCGGGTCTTCGTCGTTCATGCTGCACCACCACCTCGGCGGCGGC…
>CDS:TraesCS1D02G075600.1
ATGGAGGATCTGTACAGCATCCACCCGGGGATCTCGCGCCGAGGCGAGGGCGGCGCGGCCTGCAGCGTGGCGTCAGGGATCGCCGGTGATGCCAGCTCTCCTCCCCCTCCTCCGTCACCGGCGGATCTGACGGAGCTGATGAAGGCGCAGATCGCCGGGCACCGCCGCTACCCCTCCCTCCTCTCCGCCTACATCGAATGCCGCAAGGTCGGAGCGCCGCCGGAGGTAGCCTCGCTGCTGGAGGAGATTGGCCGGCCAGAGAGGCGCGGCGGAGGCGCCGCCGCCGCAGGGGAGATCGGCCTCGACCCCGAGCTCGACGAGTTCATGGAGGCGTACTGCCGGCTTCTGTCGCGGTACAAGGAGGAGCTGTCCCGGCCGTTGGACGAAGCCGCTTCCTTC…
>CDS:TraesCS2D02G256400.1
ATGGATCAGAGAAGCTTTGGGAATCTCGGAGCTGGAGAAGGGGGCAGCAGCAGCTCCAAGGCTTCTTCATCCTTCCTGCAGCTGCAGCCACTGTCGACAACGACGGTGGCTTCCGGGCCAGGCCCGATGGGCGGAACGTACTACGGCACGCCGCTCGCGTTGCACCAGGCCGCCGCAGCCGCCGGGTCGTCGCAGTACCAGTTCCACCACCACAAGAGCAGCGGCGAGGAGATCTCGCAAGCGGAGGCTGAGGCCATTAAGGCCAAGATCATGGCGCACCCCCAGTACACCGCCCTCCTCGTCGCCTACCTCGACTGCCAGAAAGTCGGTGCGCCGCCGGACGTGCTGGAGCGGCTGACGGCCATGGCAGCGAAGCTTGACGCCCACCCGCCGGGCCGG…
>CDS:TraesCS3A02G363900.1
ATGTCGTCTCCCGCCGGCGGGTACGGCGGCGGCGCCGAGGCCCACCACCACCAGCCGCAGCACAACGGCCACATGCTGCTTCATAACCATGCACACCACATGGCGGCCGCGGCCGCCGCGGCGTCGGGCGGGCAGCTCTACCACGTGCCGCAGCACAGCCGGCGCGAGAAGCTCCGCTTCCCGCCGGACGCCGCCGCGGACGACTCGCCCCCGACCCCTCTTGCCCACCACCACCACCACCACCAGCAGCAGCACCAGGCCGGGGCGTGGCCGCCTCCGGCCTTCTACTCCTACGCGTCCTCCTCCTCCTCCTACTCGCCGCACAGCCCGACGATGCCGCAGGGCCAGCAGCTGGTTCTCAACGGGCTCACCGCCCAGCAGGTCACCGCGCAGCAGTTC…
>CDS:TraesCS3B02G396100.1
ATGTCGTCTCCCGCCGGCGGGTACGGCGGCGCCGAGGCCCACCACCAGCAGCAGCACCACGGCCACATGCTGCTTCATAACCATGCACACCACATGGCCGCGGCGGCCGCGGCGGCCGCGGCGTCGGGCGGGCAACTGTACCACGTGCCGCAGCACAGCCGGCGCGAGAAGCTCCGCTTCCCGCCGGACGCCGCCGCCGAGGACCCGCCCCTGACCCCTCTAGCCCAGCACCACCACCACCAGCAGCAGCACCAGGCCGGGGCGTGGCCGCCCCCGGCCTTCTACTCCTACGCGTCCTCCTCCTCCTCCTACTCGCCGCACAGCCCGACGGTGCCGCAGGGCCAGCAGCTGGTGCTCAACGGGCTCACCGCCCAGCAGGTCACCGCGCAGCAGTTCCCG…
>CDS:TraesCS3D02G357400.1
ATGTCGTCTCCCGCCGGCGGGTACGGCGGCGCCGAGGCCCACCACCACCAGCAGCACCACGGCCACATGCTGCTTCATAACCATGCACACCACATGGCGACCGCGGCCGCCGCGGCGTCGGGCGGGCAGCTCTACCACGTGCCGCAGCACAGCCGGCGCGAGAAGCTCCGGTTCCCGCCGGACGCCGCCGCGGAGGACTCGCCACCGACCCCTCTCGCCCACCACCACCAGCAGCAGCACCAGCAGCACCAGGCCGGGGCGTGGCCGCCCCCGGCCTTCTACTCCTACGCGTCCTCCTCCTCCTCCTACTCGCCGCACAGCCCGACGGTGCCGCAGGGCCAGCAGCTGGTGCTCAACGGGCTCACCGCCCAGCAGGTCACCGCGCAGCAGTTCCCGCAG…
>CDS:TraesCS4A02G291900.1
ATGGATCAGCCCCCTCTTCTTGGGAGCGGCCCCAGAGCCGCAGCCATTACCCGCAATGGTTCAGCTCCCTCCGTCGCAATGCATCAGCACGCAGCCTCTACAACAACTTCACCACCGGAAAAGGCGCCGGCGGCGACACCATTCCGGGCCTCGGAACACTGTGGAGAGTCTAGCCACAACAGGAGATCATCTGACACGATCAAGGCCAAGATCATGTCCCACCCTCTCTATCCGGCTCTCCTCGGAGCCTTTATTGACTGCCGGAAAGTCGGAGCGCCGCCGGAAGTCGTTGGTCGGCTCTCCTCCCTCGTCGACGAGCTCCGGCCAAATTCAGCCGGCATCCAGGAACAGCCGGCGGACCCAGAGCTCGACCAGTTCATGGAGACCTACCGTGATATG…
>CDS:TraesCS4A02G022700.1
ATGGCCACGTTCTTCTCCACTTCAAACGATCAGAGGGGCCTCGCCGGCGGCGGCGGAGGCGGCGGAGACATGTCATTCCACCACCACTACCCCATGTCCAACCAATACCCGGACTCGTCGACCGGCGGCCTGATCCCGCTCCCGGCGTCCATCGTGCAGCAGAGCCACATAGCGCACCACGGCGGCGGCGGCGATGGCCGAGACGACGAGCCGGCCGCGTTCATGAGCTCGAGGGACGGCTCCGAGCTCGGCGGCCTGCAGACGCAGATGCTCATGGGAGACGGCGGCGCGTCGGCCGGGCAGCGTAGTCACCAGGGCGGCCTGTCGCTCAGCCTCGGCTCGCAGGTGTCGGTGTCCCTCTACCAGTACGGCCGTCCGGGTGGCATGGCTGCGGCCGCT…
>CDS:TraesCS4A02G289400.1
ATGTCTAATTATTACTCAAGCCCGGGTGACGAAAGGGACCCGCAAACCATGTACTCACCAGACACGGGAAATGCGTCGTATCCCGTGCCGTCAGCCCTGGGGAACTTGCTCTATTCAAACAATGCATCTTCTGGACCATATACGGAATTCAGTGGCATTATCCAGCCTCAGCAAAATTTCATGGAGCTGCATGGCCATCCTTCAGAACATTCATCATCAAGGGAACCTCCTAACATGGTCACCTCGCTCACAGAGCAAAGCTCCTTCGCTCCTGTCAAAGATATGAGGAATGAGATGTTAATGCATTTCATGGATGGTGCACAGAGTGGTGGTGGTGGTGGTGATCTCATCCACAATGATGCCCATAGCAGTGCACAGCTTGATTTCGGCTTGTTGAAC…
>CDS:TraesCS4A02G256700.1
ATGGAGGAGATCGGCCACCACTTCGGGCTGGGAGCCACCGCCCACGGACAGCACCACAGCCAGCTCCCATGGGGCTCTTCGCCGCTCAGCGCCGTCATCGCGCCGCCCCCACAGCAACAGCAGCAGCAGCAGTCCGCCGGCTATCTGGCGCACAGCCCTCTCTCCCTGAACACGGCGCCGCCCAGTGGAAGCCACGGCGGCGGCACCGGGTGTAGCAACCCGGTGCTGCAGCTGGCCAACGGCAGCCTCCTGGAGGCGTGCGCCAAGGCGGCCAAGGAGCCGTCGTCGTCGTCCTACGCCGCCGACGTCGAGGCCATCAAGGCCAAGATCATCTCCCACCCCCACTACTCCTCCCTCCTCGCCGCCTACCTTGACTGCCAGAAGGTGGGGGCGCCGCCG…
>CDS:TraesCS4B02G114600.1
ATGGCAGCGTACTACCACGGCGGCGCCGGCACGGACATCCACCAGGCCGCCAGCGACGGCCTGCAAACACTGTACCTCATGAACCCGAGCTACGGCACCGGCGGCTACGGGGACGCCGCGCCCTCCGGGGCCAACATGATGCTCCTCAACTCGGCGGTGAGCTCCATGACCCCGGCGTCCTTCGGCGGCCACCAGGCGTCGCCACCGCCGGGGCAGCACTTCGTCGGCATCCCTCTTCAGGTCCCCCCCTCGGGCTACAACCTGTGGACCCCGGCCACAACCGGCATCGCCGACGTCATGTCGCCACCGACGCAGCAGGCTCATGGCGTGAGTGCCGTGCTCAGCCTGTCGTCTCGCGAGACGCCGCCGGTCACGGTGGCTTCCATCGCCGGCGACGAA…
>CDS:TraesCS4B02G025400.1
ATGGTGACCAAGCGCCTCCAGGAAAGCGGCTCGCCGAAGCAAGCTCGTCCTGCTCCTGTCGCCACCGACAGCGCCAACGGCCCGCTGATGCTGCTCCGTTTGCGGGAGCAGTGCTGCTGCGGCCACCCGGCTGCCTCGCCCGTCGGCCCGCTCGCGCTCACGCTCGGCGCCCCGGCGGCAACCGACGACGCCTGCCGCCGGTGCTGCTGCGCGAGCGACGCGGACGCGGACGCGCCGGCTCTGGCGCCTGGGGTTATGCCGTCCGTGGACTCGGTGCTCCGTGGCTCCCGGTACCTGAGGCCGGTCCAGGAGCTGCTGCGCGACGCGGTCTCCGCCGTCGTCGGCGGAGACGACGACGAGAGCGCGGGAGGAGGGAGTGAAGACGAGGCGGGCCAAGAG…
>CDS:TraesCS4B02G063100.1
ATGGGAATAGCGGCGCCACCGTGTCAGGCGACCACGCAGCACGTGAGCAGCACACCCAAGAGCAGTGCGGCGATCTACGGCGGCCGGCCGGCCACGGCGAGTTCTATGTCCCACTCCCAGGGATTCCACCAGGGCAGCAGCGGCGTCTACGGCTTCTCCTCGGATGGCTTCGACCGCCCGGGATCCAGCCAGGACCACGACCAGCAGCAAGAGCAGCAGCACCACGTGGCGCAGCAGAGCCGACGCGACAAGATGAGGGTCCAGGGCTTCGACCCGGCCGCCGCCGCTGCCCACGGGCTGCTCCCCATCGATGGCGACGAGCACGTCGAGCCCGGCGCCATGTACGACCACGCCGCGGCCGCCGGCGCCTCCAACATGCTCGCCGAGATGTTCAACTTC…
>CDS:TraesCS4B02G025500.1
ATGTCTAATTATTACTCGAGCCCGGGTGACGAAAGGGACCCGCAAACCATGTACTCACCAGACACGGGAAACGCATCATATCCCGTGCCGTCAGCCCTGGGGATCTTGCTCTATTCAAACAATGCATCTTCTGGACCATATACGGAATTCAGTGGCATTATCCAGCCCCAGCAGAATTTCATGGAGCTGCATGGCCATCCTTCAGAACATTCATCATCAAGGGAACCTCCTAACATGGTCACCTCGCTTACAGAGCAAAGCTCCTTTGCTCCTGTCAAAGATATGAGGAATGAGATGTTAATGCATTTCATGGATGGTGCACAGAGTGGTGCTGGTGGTGGTGATCTCATCCACAATGATGCCCATAGCAGTGCACAGCTTGATTTCGGCTTGTTGAAC…
>CDS:TraesCS4B02G345600.1
ATGGCGCACGATCCCAGCCTGGGCTTCGCGGACTACTTCTCGGCGGCCGACGCGGCGGCGGCGTCGCTCATGCCGCAGATGGACGAGGGCGCGCCGGAGCTGTACGGCTTGCAGTCCGGGATGGAGCTGCTCGGCATGCGCGGCCTGCACGCTGCCGCCATGTCCGGCGCGACGTCCGTCTCCGCGGATGTTCACTGCGACGGGGGAGGAGACGGCCACGATGCCTCCACCATGCGCTTCTTCCTCGAGCAGCAGCAGCAGCAGCATCATCAACATCACCAGCCGAGCCAGCAGGCGCCGTTGTCCCTGTCGCTGTGCCGGCCGGAGGAAGTCGCGCAGCTGCACCAGCAGCAGCACCATCACCATCTCGGCGGCTCGTCTCAGCAGCAGCACGAGGCG…
>CDS:TraesCS4B02G021900.1
ATGGATCAGTTTCCCCTTCTTCCTAGTGGCTCCAAGGCCAACACCTCCACACCCTTGTACCTCACCTTAGACAACACAACCTCGGGGCCATCCACCTCACCAGTGCCGGAGCCGGAGCCGGAGCCAGCGCCGGCGCCGCCTGAACCTTCCAGACACTCCTATCATGACAGGGGAACGGATACAGTCAAAGCAAAGATCATGTCGCACCCTCTCTATCCTGCTCTCCTGACAGCCTTCATAGAGTGCCAGAAGGTGGGAGCCCCGCCGGAGATTGTCGGTCGGTTATCCGCCCTCGCCGGCGACCTCGATTCAGATCCTGGCGACCGGCACCAAGACCCGGTGCCGGACCCAGAACTTGATGAGTTCATGGAGACCTACTGCGATGTGCTGGTCAGGTAC…
>CDS:TraesCS4B02G057900.1
ATGGAGGAGATCGGCCACCACTTCGGGCTGGGAGCCACCGCCCACGGCCAGCACCACAGCCAGCTCCCATGGGGCTCTTCGCCGCTCAGCGCCGTCATCGCGCCGCCCCCACAGCAACAGCAGCAGCAGCAGCAGTCCGCCGGCTATCTGGCGCACAGCCCCCTCTCCCTGAACACGGCGCCGCCCAGTGGAAGCCACGGCGGCGGCAGCGGGTGTAGCAACCCGGTGCTGCAGCTGGCCAACGGCAGCCTCCTGGAGGCGTGCGCCAAGGCGGCCAAGGAGCCGTCGTCGTCGTCCTACGCCGCCGACGTCGAGGCCATCAAGGCCAAGATCATCTCCCACCCCCACTACTCCTCCCTCCTCGCCGCCTACCTCGACTGCCAGAAGGTGGGGGCGCCG…
>CDS:TraesCS4B02G280700.1
ATGGCCACGTTCTTCTCCACTTCAAACGATCAGAGGGGCCTCGCCGGCGGCGGCGGAGGTGCCGGCGACATGTCATTCCACCACCACTACCCCATGTCCAACCAATACCCAGACTCGTCGATCGGCGGCCTGATCCCGCTCCCGGCGTCCATCGTGCAGCAGAGCCACATAGCGCACGGCGGCGGCGGCGGCGATGGCCGAGACGACGAGCAGGCCGCGTTCATGGGCTCGAGGGACGGCTCCGAGCTCGGCGGCCTGCAGACGCAGATGCTCATGGGAGACGGCGGCGCGTCGGCAGGGCAGCGCAGTCACCAGGGTGGCCTGTCGCTCAGCCTCGGCTCGCAGGTGCCGGTGTCCCTCTACCAGTACGGCCGTCCGGGCGGCATGGCTGCGGCCGCT…
>CDS:TraesCS4B02G346100.1
ATGCAAGGCGTCGGTGACCAGGGAGGAGGCATGGAGATGAGCTTCGGGGGCGGGGGCGGGGGCGGCGGGGAGTGCTCCTCGTCGTCCGCGGCGGCGGTGGCGGTCGCGGCCGCGTCGGCAGCCGAGGCGGAGGAGCGGCAGCTGCTCAAGGGGGAGATGGCGGTGCACCCGCTGTGCGAGCAGCTGGTGGCGGCGCACGTCGGGTGCCTGCGCGTGGCCACCCCCATCGACCACCTCCCGCTCATCGACGCGCAGCTCGCGCAGTCCAGCGGCCTCCTCCACTCCTACGCCGCCCACCACCGCCCCTTCCTCTCCCCGCACGACAAGCAGGAGCTCGACTCCTTCCTCGCGCAGTACCTGATGCTGCTGTGCTCGTTCAGGGAGCAGCTGCAGCAGCAC…
>CDS:TraesCS4D02G279300.1
ATGGCCACGTTCTTCTCCACTTCAAACGATCAGAGGGGCCTCGCCGGCGGTGGCGGAGGCGGCGGCGACATGTCATTCCACCACCACTACCCCATGTCCAACCAATACCCAGACTCGTCGACCGGCGGCCTGATCCCGCTCCCGGCGTCCATCCTGCAGCAGAGCCACATCGCGCACGGCGGCGGTGGCGACGGCCGAGATGACGAGCCGGCCGCATTCATGAACTCGAGGGACAGCGCCGAACTCGGTGGCCTGCAGACGCAGATGCTCATGGGAGACGGCGGCGCGTCAGCCGGGCAGCGTACTCACCAGGGCGGCCTGTCGCTCAGCCTCGGCTCGCAGGTGCCGGTGTCCCTCTACCAGTACGGTCGTCCAGGCGGCATGGCTGCGGCCGCTTCC…
>CDS:TraesCS4D02G340700.1
ATGGCGCACGATCCCAGCCTGGGCTTCGCGGACTACTTCTCGGCGGCGGACGCGGCGGCGGCGTCGCTCATGCCGCAGATGGATGAGGGCGCGCCGGAGCTGTATGGCCTGCAGTCCGGGATGGAGCTGCTCGGCATGCGCGGCCTGCACGCCGCCGCGATGTCCGGCGCGACGTCCGTCTCTGCGGATGTTCACTGCGACGGGGGAGGAGACGGCCACGATGGCTCCACCATGCGCTTCTTCCTCGAGCAGCAGCAGCAGCAGCATCATCAACATCACCATCCGAGTCAGGCGCCGCTGTCCCTGTCGCTGTGCCGGCCGGAGCAAGTCGCGCAGCTGCACCATCACCATCTCGGCGGCTCGTCTCAGCAGCAGCAGCAGCAGCACGAGGCGTCCGCG…
>CDS:TraesCS4D02G022600.1
ATGTCTAATTATTACTCAAGCCCAGGTGACGAAAGGGACCCGCAAACCATGTACTCACCAGACACGGGAAATGCGTCGTATCCCGTGCCGTCAGCCCTGGGGAACTTGCTCTATTCAAACAATGCATCTTCTGGACCATACACGGAATTCAGTGGCATTATCCAGCCTCAGCAGAATTTCATGGAGCTGCATGGCCATCCTTCAGAACATTCATCATCAAGGGAACCTCCTAACATGGTCACCTCGCTTACAGAGCAAAGCTCCTTCGCTCCTGTCAAAGATATGAGGAATGAGATGTTAATGCATTTCATGGATGGTGCACAGAGTGGTGGTGGTGGTGGTGATCTCATCCACAATGATGCCCATAGCAGCGCACAGCTTGATTTCGGCTTGTTGAAC…
>CDS:TraesCS4D02G062100.1
ATGCCCTGCGCGGTTGTTGCCGATGAACTTGTCTCAGGTTGCTGCGGGAGATCGAAGGGGATTTTTCTTGGCGCCGACGACGACGATGATGACAGTGGCGCCGCCGGTATGGGGATAGCGGCGCCACCGTGTCAGCAGACGACCACGCGGCAGGTGAGCGCAACCACGAGCAGTGCGGCGATCTACGGCGGCCGGCCGGCCACGGCGAGTTCTATGTCCCACTCCCAGGGATTCCACCAGGGCAGCAGCGGCGTCTACGGCTTCTCCTCGGATGGCTTCGACCGCCCGGGATCCAGCCAGGACCACGACCAGCAGCAAGAGCAGCAGCAGCACCACGTGGCGCAGCAGAGCCGACGCGACAAGATGAGGGTCCAGGGCTTCGACCCGGCCGCCGCCGCT…
>CDS:TraesCS4D02G022500.1
ATGGTGACCAAGCGCCTCCAGGAAAGCGGCTCGCCGAAGCAAGCTCGTCCTGTCGCCACCGACAGCGCCAACGGCCCGCTGATGCTGCTCCGTCTGCGGGAGCACTGCTGCCGCGAGCACCACCCGGCTGCCTCGCCCGCTGGCCCGCTGGCGCTCACGCTCGGCGCCCCGGCGGCGACTGCCGACGACGTCTGCCGCCGGTGTTGCTGCGCGCGCGACGAGGACGCGGACGCGCCGGCTCTGGCGCCTGGGGTTATGCCGTCCGTGGACTCGGTGCTGCGTGGCTCCCGGTACCTGAGGCCCGTGCAGGAGCTGCTGCGCGACGCGGTCTCCGCCGTCGTCGGCGGGGACGACGACGACGAGAGCGCTGGGGGAGGCAGCGAAGACGAGGCGGCCGGC…
>CDS:TraesCS4D02G341000.1
ATGCAGGGCGTCGGTGACCAGGGAGGAGGCATGGAGATGAGCTTCGGGGGTGGGGGCGGCCGCGGGGAGTGCTCGTCGTCGTCCGCGGCGGCGGTGGCGGTCGCGGCGGCGTCGGCGGCCGAGGCGGAGGAGCGGCAGCTGCTCAAGGGGGAGATGGCGGTGCACCCGCTTTGCGAGCAGCTGGTGGCGGCGCACGTCGGGTGCCTGCGCGTGGCCACCCCCATCGACCACCTCCCGCTCATCGACGCGCAGCTCGCGCAGTCCAGCGGCCTCCTCCACTCCTACTCCGCCCACCACCGCCCCTTCCTCTCCCCGCACGACAAGCAGGAGCTCGACTCCTTCCTCGCGCAGTACCTGATGCTGCTGTGCTCGTTCAGGGAGCAGCTGCAGCAGCACGTC…
>CDS:TraesCS4D02G058000.1
ATGGAGGAGATCGGCCACCACTTCGGGCTGGGAGCCACCGCCCACGGCCAGCACCACAGCCAGCTCCCATGGGGCTCTTCGCCGCTCAGCGCCGTCATCGCGCCGCCCCCACAGCAACAGCAGCAGCAGCAGTCCGCCGGCTATCTGGCGCACAGCCCTCTCTCCCTGAACACGGCGCCGCCCAGTGGAAGCCACGGCGGCGGGAGCGGCTGTAGCAACCCGGTGCTGCAGCTGGCCAACGGCAGCCTCCTGGAGGCGTGCGCCAAGGCGGCCAAGGAGCCGTCGTCGTCGTCCTACGCCGCCGACGTCGAGGCCATCAAGGCCAAGATCATCTCCCACCCCCACTACTCCTCCCTCCTCGCCGCCTACCTCGACTGCCAGAAGGTGGGGGCGCCGCCG…
>CDS:TraesCS4D02G111900.1
ATGGCAGCGTACTACCACGGCGGCGCCGGCACGGACATCCATCAGGCCGGCAGCGACGGCCTGCAAACACTGTACCTCATGAACCCAAGCTACGGCAACGGCAGCTACGGGGACGCCGGGCCCTCCGGGGCCAACATGATGCTCCTCAACTCGGCGGTGAGCTCCATGACCCCGGCGTCCTTCGGCGGCCACCAGGCGTCGCCACCGCCGGGGCAGCACTTCGTCGGCATCCCTCTCCAGGCGCCCCCCTCGGGCTACAACCTGTGGACCCCTGCCACAACCGGCATCGCCGACGTCATGTCGCCGCCGACGCAGCAGGCTCATGGCGTGAGTGCCGTGCTCAGCCTGTCGTCCCGCGAGACGCCGCCGGTCACGGTGGCGTCCATCGCCGGCGACGAA…
>CDS:TraesCS4D02G019600.1
ATGGATCAGTTTCCCCTTCTTCCTAGTGGCTCCAAGGCCAACACCTCCACACCCTTGTACCTCACCTTAGACAACACAACCTCGGGGGCATCCACCTCACCAGTGCCGGAGCCGGCGCCGGCGCCGCCTGAACCTTCCACACACTCCAACCATGACAGGGGAACGGATACAGTCAAAGCCAAGATCATGTCGCACCCTCTCTATCCTGCTCTCCTGACAGCCTTCATAGAGTGCCAGAAGGTGCGTACGTCCTGGCCTCCCGGGTTAATTCTACGAACGCATGTAATATTGCGATTAATGGTCGGAGCCCCGCCGGAGATTGTCGGTCGGTTATCCGCCCTCGCCGGCGACCTCCACTCAGATCCTGGCGACCGGCGCCAAGACCCGGTGCCGGACCCA…
>CDS:TraesCS5A02G514700.1
ATGGCGCACGATCCGAGCCTGGGCTTCGCCGACTACTTCTCGGCGGCCGACGCGGCGGCGACGTCGCTCATGCCCGCGATGGACGAGGGTGCGCCGGAGCTGTACGGCTTGCAGTCCGGGATGGAGCTGCTCGGCATGCGCGGCCTGCACGCTGCCGCCATGTCCGGCGCGACGTCCGTCTCTGCGGATGTTCACTGCGACGGAGGAGGAGACGGCCACGATGGCTCCACCATGCGCTTCTTCCTCGAGCAGCAGCAGCAGCAACATCATCAGCATCACCAGCCGAGCCAGGCGCCGCTGTCCCTGTCGCCGTGCCGGCCGGAGGAAGTCGCGCAGCTGCACCAGCAGCAGCACCATCACCATCTCCAGCAGCAGCAGCACGAGGCGTCCGCGGCGGCG…
>CDS:TraesCS5A02G405900.1
ATGGAGAGGTTCCCTAATCTTGGGGGAGGAGGAGGGAGCGGCAGTAGCAGCAGCAGTGCGTCCATGGCCTCCTTCTTGCAGCTCCCGCCGCCCTCCGCGTCGTCGCCCTCGCCGGAGCTGGCCGGCGAGCAGCACGGCTCGCGGCTCGCGTTGCAGCAGCTCCTGGCCGTCCCGCCGCCGTCGGCGCAGCAGCGCAGGGAGATCTCGCCGGCGGACGCCGCGACCATCAAGGCCAAGATCATGGCGCACCCGCTCTACTCGCCGCTCCTCGCCTCCTACCTGGACTGCCAGAAGGTCGGCGCCCCGCCGGAGGTGCTGGAGAGGCTCTCGGCCGTGGCGGCGAAGCTGGACGCCGGGCATGGCCGGGGGAAGCACGAGTCCCCGCGCCCCGACCCGGAG…
>CDS:TraesCS5A02G515000.1
ATGCAAGGCGTCGGTGACCAGGGAGGAGGCATGGAGATGAGCTTCGGGGGTGGGGGTGGAGGCGGAGGGGAGTGCTCCTCGTCGTCCGCGGCGGCGGTGGCGGTCGCGGCCGCGTCGGCGGCCGAGGCGGAGGAGCGGCAGCTGCTCAAGGGGGAGATGGCGGTGCACCCGCTGTGCGAGCAGCTGGTGGCGGCGCACGTCGGGTGCCTGCGCGTGGCCACCCCCATCGACCACCTCCCGCTCATCGACGCGCAGCTCGCGCAGTCCAGCGGCCTCCTCCACTCCTACGCCGCCCACCACCGCCCCTTCCTCTCCCCGCACGACAAGCAGGAGCTCGACTCCTTCCTCGCGCAGTACCTGATGCTGCTGTGCTCGTTCAGGGAGCAGCTGCAGCAGCAC…
>CDS:TraesCS5A02G007800.1
ATGGCTACTTACTACTCGAGCCCTGGCAGCGAAAGAGAGTCGCAAGACATGTACTCAAGAGACCCGGGTGGTGCATCCTATCCGATGTCGTCTGCTCTGGGCAACTTGCTCTATCTCAACAATCCATCTTCTGGGCCATACACTGAGTTCAGCGGCATTCTGCAGACTCAGCAGAATTTCATGGAGATGCCTGGCCATGGCCATCATTCTGCAATGTCCCAGGACTCATCGGCAAGGGAGTCGCAGGACATGCTTGCTTCCCACCATGGGCAACGCTCGTTTGGTCATGTGAAAGATATGAAGAATGAGATGTTGATGCATATGATGGATGGGGCACAGAGTGGTGGTGCTGAACTCATCCACGATGATCCCCACAATGGTGCACAGTTCGAGTTTGGT…
>CDS:TraesCS5B02G410600.1
ATGGCCTCCTTCTTGCAGCTCCCGCCGCCCGCCGCATCGTCGCCCTCGCCGGAGCTGGCTGGCGAGCAGCACGGCTCGCGGCTTGCGTTGCAGCAGCTCCTGGCCGTTCCGCCGCCGTCGGCGCAGCAGCAGCAGCAGCGCAGGGAGATCTCGCCGGCGGACGCCGCGACCATCAAGGCCAAGATCATGGCGCACCCGCTCTACTCGCCGCTCCTCGCCTCCTACCTGGACTGCCAGAAGGTCGGCGCCCCGCCGGAGGTGCTGGAGAGGCTCTCGGCCGTGGCGGCGAAGCTGGACGCCGGGCATGGCCGGGGGAAGCACGAGTCCCCGCGCCCCGACCCGGAGCTCGACCAGTTCATGGAGGCCTACTGCAACATGCTGGCGAAGTACAGGGAGGAG…
>CDS:TraesCS5B02G006400.1
ATGGCTACTTACTACTCGAGCCCTGGCAGCGAAAGAGAGTCGCAAGACATGTACTCGAGAGACCCGGGCGGTGCATCCTATCCGATGTCGTCTGCTCTGGGCAACTTGCTCTATCTGAACAATCCATCTTCTGGGCCATACACTGAGTTCAGCGGCATTCTGCAGACTCAGCAGAACTTCATGGAGATGCCTGCCCATGGCCATCATTCTGCAATGTCCCAGGACTCATCGGCAAGGGAGTCGCAGGACATGCTTGCTTCCCACCATGGGCAACGCTCCTTCGGTCATGTGAAAGATATGAAGAATGAGATGTTGATGCATATGATGGATGGAGCACAGAGTGGTGGTGCTGAACTCATCCATGATGATCCCCACAATGGTGCACAGTTCGAGTTTGGT…
>CDS:TraesCS5D02G013300.1
ATGGCTACTTACTACTCGAGCCCTGGCAGCGAAAGAGAGTCGCAAGACATGTACTCGAGAGACCCGGGCGGTGCATCCTATCCGATGTCGTCTGCTCTGGGCAACTTGCTCTATCTGAACAATCCGTCTTCTGGGCCATACACTGAGTTCAGTGGCATTCTGCAGACTCAGCAGAATTTCATGGAGATGCCTGGCCATGGCCATCATTCTGCAATGTCCCAGGACTCATCGGCAAGGGAGTCGCAGGACATGCTTGCTTCCCACCATGGGCAGCGCTCGTTCGGTCATGTGAAAGATATGAAGAATGAGATGTTGATGCATATGATGGATGGAGCACAGAGTGGTGGTGCTGAACTCATCCATGATGATCCCCACAATGGTGCACAGTTCGAGTTTGGT…
>CDS:TraesCS5D02G415900.1
ATGGAGAGGTTCCCTAATCTTGGGGGAGGAGGAGGGAGCGGCAGCGGCAGCAGCAGTGCATCCATGGCCTCCTTCTTGCAGCTCCCACCGCCCTCCGCGTCGTCGCCCTCGCCGGAGCTGGCCGGCGAGCAGCACGGCTCGCGGCTCGCGTTGCAGCAGCTCCTGGCCGCCCCGCCGCCGTCGGCGCAGCAGCAGCAGCAGCGCAGGGAGATCTCGCCGGCGGACGTCGCGACCATCAAGGCCAAGATCATGGCGCACCCCCTCTACTCGCCGCTCCTCGCCTCCTACCTGGACTGCCAGAAGGTCGGCGCCCCGCCGGAGGTGCTGGAGAGGCTCTCGGCCGTGGCGGCGAAGCTGGACGCCGGGCATGGCCGGGGGAAGCACGAGTCCCCGCGCCCC…
>CDS:TraesCS6A02G145500.1
ATGTCGTTCCACTACCCGGACCACGGGCTCGCGATGGACGCGGCGGCGGCCGCCGCCTCGTCGCCAAACCCTAGCTTCTCACCCGGCGGCGGCGGCGGGGAGAGGGAGAAGGCGGCCATCGCGGCCCACCCGCTGTACGAGCGGCTCCTGGAGGCCCACGTCGCCTGCCTCCGCGTCGCCACCCCCGTCGACCAGCTCCCCCGCATCGACGCGCAGATCGCGGCCCGCCCGCCCCCGCTCGCCGCCGCCGCCGCGGCCGCGGGCGGGCCCTCCGGTGGCGAGGAGCTCGACCTCTTCATGACACATTATGTATTGCTTCTCTGTTCATTTAAAGAACAACTCCAGCAGCATGTACGTGTTCATGCAATGGAAGCAGTGATGGGTTGTTGGGAGCTTGAA…
>CDS:TraesCS6B02G173900.1
ATGGACGCGGCGGCGGCCGCCGCGGCCGCTGCCTCGTCGCCAAACCCTAGCTTCTCTCCCGGCGGCGGCGGCGGGGAGAGGGAGAAGGCGGCCATCGCGGCGCACCCGCTGTACGAGCGGCTCCTGGAGGCCCACGTCGCCTGCCTCCGCGTCGCCACCCCCGTCGACCAGCTCCCCCGCATCGACGCGCAGATCGCGGCCCGCCCGCCCCCCCTCGCCGCCGCCGCCGCCGCCGCGGGCGGGCCCTCCGGAGGCGAGGAGCTCGACCTCTTCATGACACATTATGTATTGCTTCTCTGTTCATTTAAAGAACAACTCCAGCAGCATGTGCGTGTTCATGCAATGGAAGCAGTGATGGGTTGTTGGGAGCTTGAACAATCCTTACAAAGTCTAACAGGG…
>CDS:TraesCS6D02G134800.1
ATGACACATTATGTATTGCTTCTCTGTTCATTTAAAGAACAACTCCAGCAGCATGTACGTGTTCATGCAATGGAAGCAGTGATGGGTTGTTGGGAGCTTGAACAATCCTTACAAAGTCTAACAGGGGCATCTCCTGGTGAAGGCACTGGGGCGACTATGTCTGATGATGAAGATAACCAAGTGGATAGTGAGACCAACATGTTTGATGGAAGCGATGGATCAGATGGTATGGGCTTTGGTCCCCTGATATTGACTGAGGGTGAACGGTCTTTGATTGAACGTGTTCGACATGAGCTGAAGAGTGAGCTTAAACAGGGGTACAAAGAAAAGCTGGTTGATATCAGGGAGGAGATCATGCGCAAGAGGAGAGCTGGTAAACTTCCCGGGGATACTGCAGCT…
>CDS:TraesCS7A02G358300.1
ATGTCTAGCAATCCATCCTATCATCAGCAGCTGGGGTTGGATGCCATGAACACTTGCTTCTTCGGCGGCAGCAGCATGATCGGCTCCGAAGCACCGTTCTTCTACCCAGGCATGCCGCACGATGCGGGCTTCGGCTCCGGCGGCGCGGATGTGGCCGCGCATTTCATGGCCAGCAGCGCGATGGTCACTTCGCCGGCGAACCAGCTCGTCTGGCCCGCCGCTGCTCCTTCGCAGGACAGCCACCAAGCGAGCATGTCGACGGAGGAGATGAACGACGACGCCTACGCCGTCGCCGGCGAGAGCTGCAGCACCGTGCACTCCATGCTCCCTTCCGCCTCGGCAGACTTCTTTCAGTACGGGTCGGGAGTGGTCACCATCGCCCAGCCGTCGAAGATGGCC…
>CDS:TraesCS7A02G511800.1
ATGGCTGTGGTTCATCCCCGACCCCGCGGTCCCCTCTGCCGCTGCACCGCTCCGCCCCGCCCGCCCGCCTGCTCTGCCTGCCCGCCTGCTACTGCTGCCTACACCTACACCTACACCTACACCTACACCTACACCCATCCGTCCGTCCGTCCTCCTCCACTTGACCCGGTGGTACCACTCGCCTCGTCTCGGAGCAGGGCAGCGGATACCAGGCGGGAGCTAGCCCGCGCACGCCTCTCCTGCGCGCGCGGCGAGGGTACGGCCATGGCGTACCAGTACCACCACCAGGACCACGCCGCGGCCGCGCTGGGGATGGACGCCGCGGCGGCGGCGGCGGCGGCCGCGGGGAACCCCGGCGGCGGCGGCTTCGCGCCAGGTTTGGGCGCGGGCGGGTGGGAG…
>CDS:TraesCS7B02G269400.1
ATGTCTAGCAATCCATCCTATCAGCAGCAGCTGGGGTTCGATGCCATGAACACTTGTTTCTTCGGCGGCAGCGGCATGATCGGTTCTTCCGAAGCGCCATTCTTCTACCCAAGCATGCCTCACGATGCAGGCTTCGCCTCCGGCGGCGCGGAGGTGGCCGCGCATTTAGTGGCCAGCAGCGCCGTGATGGTCACTTCGCCGGCGAACCAGCTCGTGTGGTCCGCCGCTCCTTCGCGGGACAGCCACCAAGCGAGCATGTCCACGGATGAGATGAACGACGACGCCTACGCCGTCGCTGGCGAGAGCTGCAGCACCGTGCACTCCATGCTCCCTTCCGCCTCCGGCTCGGCGGACTTCTTCCAGTACGGGCCGGGGGAAGTCACCATCGCCCAGCCGTCA…
>CDS:TraesCS7B02G423100.1
ATGGCGTACCAGTACCACCACCAGGACCACGCGCTGGGGATGGACCCGGCGGCGGCGGCGGGGAACCCCGGCGGCGGCTTCGCGCCAGGCCTAGGCGCGGGCGGGTGGGAGAGGGAGAAGGCGGCCATCGAGGCGCACCCGCTGTACGAGCGGCTGCTGGAGGCGCACGTCGCCTGCCTCCGCGTCGCCACCCCCGTCGACCAGCTCCCCCGCATCGACGCGCAGGTCGCCGCGCGCGCCCCGCCGCCCGTGCCCCCCGCCGCCGCGCCCGCCGGCGGCGAGGAGCTCGACCTCTTCATGACACACTATGTGCTGCTCCTCTGTTCCTTCAAGGAACAGCTCCAGCAGCATGTGCGCGTCCACGCCATGGAGGCGGTGATGGCCTGCTGGGAGCTCGAG…
>CDS:TraesCS7D02G364500.1
ATGTCTAGCAATCCATCCTATCAGCAGCAGCTGGGGCTGGATGCCATGACCACTTGTTTCTTCGGCGGCAGCGGCATGATTGGTTCTTCCGAAGCGCCATTCTTCTACCCAGGCATGCCGCACGATGCGGGCTTCGGCTCCGGCGGCGCGGAGGTGGCCGCGCATTTCATGGCCAGCAGCGCCGTGATGGTCACTTCGCCGGCGAACCAGCTCGTGTGGTCCGCCGCTCCTTCGCGGGACAGCCACCAAGCGAGCATGTCCACGGACGAGATGAACGACGACGCCTACGCCGTCGCCGGCGAGAGCTGCAGCACCGTGCACTCCATGCTCCCTTCCGCCTCCGGCTCGGCGGACTTCTTCCAATACGGGCCGGCGGAGGTCACCATCGCCCAGCCGTCA…
>CDS:EER91090
ATGGAGGAGGAGCTGCCTGCTCTTGCCAGTGGCTCAAAGGCGGCCACCACGACGCCTTTCTACCTCGCCTTAGATCACAGAGCTTCGGCCACTTCATCTTCACCGCCGGCGGAGGCGCCAACACCGCCGCCGCCTTCCGCCGTCTCAGATCCTTCTAGACAGTCCAACAGCGAGAGGGGATCCGAAATAATCAAAGCCAAGATCATGTCTCACCCTCTCTATCCTGCTCTCTTGAGAGCCTTCATAGACTGCCGGAAGGTTGGAGCGCCGCCGGAGACTGTCGGCCGGCTTTCCGCCCTCGCCGATGAGGTCGAAATGAACTCAGACGACAGACAAGAACAGCGACCAGCAGACCCAGAGCTCGATCAGTTCATGGAGATCTATTGTCACATGTTGGTA…
>CDS:EER91079
ATGGCTACTTATTACTCGAGCCCTGGTAGTGAAAGAGATTCACAAACAATGTACTCAACAGAGTCAGGCAATGCATCATATCCGGTGCCATCAGCCCTAGGGAACTTCCTTTATCCAAACAATGCATCTTCTGGGCCTTATACAGAATTTAGTGGAATTGTGCAGCCTCAGCAGAATTTCATGGAACTTACTGGTCATCCTTCAGCAATGTCGCATGATTCATCATCCAATGAAGCTACTAACATGAGTACTTCACTCACAGAGCAGCGCTCTTTTGGTCCTTTGAAAGATATGAGAAATGAGATGTTGATGCATTTGATGGATGGAGCACACAGCAGTGGCAGTGATCTCATCCACAATGATGCCCATAGCACTGCACAACTTGAGTTTGGCATGTTA…
>CDS:OQU92243
ATGGCGCATGACGAGCAAGCAGGCCTAGCGTACGCGGACTACTTCGCGGCGGCGGCGGCCGCCGGCGCCGTGGCGACGCTCGTGCCGGAGGTGGACGACGACGCCGTCGCCGGGGCCGGGGAGGAGGAGGAGGATCTTCACCTCTACGGCGTGCACCACCAGCATGGGGTCGAGTTGTTCGGGCCCAGCAGGGGCCACATGCTGCCTGCCGCGACGATGATGGCCGGCGGCCACGCTGCCGCTGCGGCGCACGGCAAGGCCGCCGCGCTCGGTCTCGTCGACGTCGACGTCGCTTCTCCCGTCGTCGGCGGGCACGACTTTGGCGACCACCACCACCGGCAGCAGGGTCTCCAGGCGCCGCTGTCGCTGGCGCTGcaccaccaccaccaccaGCAGCAG…
>CDS:EER93512
ATGGGCATAGCGGCGCCACCGTACCAGCAGACCATCACCACGTACGTGAGCCAACCCACCAAGAGCAGCGCAGCGATCTCCGCCTCCGCCCGGGCGGCTACCGCGACGTCTATGTCCCACTCCCAGGGATTCCACCACCAGGCCAGCAGCGGCGTCTACGGCTACTCCTCTGATGGCTTCGACCGCCCGGACTCCAGCCACCACCAGCAGGATCACCATCAGCAGCAGCACGAGCACGTGGCGCAGCAGAGCCGCCGCGACAAGCTGAGGGTGCAGGCCGGCTTCGACCCGGCCGCCGCCGCCGGGCACGGCCTGCTCCCTATCGACGGCGGCGACGACCATGGCGGCCCCGGGTCCATATACGAGCAAGCGGCGGCGGCCGCCGGGGCCTCCAACATG…
>CDS:KXG40303
ATGGCGCACGATCCCAGTCTGGGCTTCGCGGACTACTTCTCGGCAGCGGCGGCGGCTGGCGCCACGGCGATGGACGACGACGACGTCGGGGCGCCGGAGCTCTATGGCTTGCACGCCGACATGGAGTTCCTCGGCATGCGTGGCCTGGCCGCCATGCCCGCCGCGGCccaccaccaccaccaccacggccacggccacAGCAAGGCCGGTGTGCTCGTCGACGACGACGCGGGGCCAGACGGCAGCGGCTCCAACACGGACGACGCCACCATGCGATTCCTGAGCGAGCAGCAGCATCATCCGAGTCACCAGCAGGCGCCGCTGTCGCTATCGCTGTGCCGGCCGGACGGTGGTGGCGTGGGCGTGACGACGTCGTTGCACGAGCAACAACAACAACTC…
>CDS:KXG37846
ATGGTCATGGCGAAGCAGCAGCAGCATGACAAGGGGTCGCCAAAGCAAGCTCGCAACGAGCCCGCGCCACCCCCACAGCCGGCGCCGTTCCGGTTGGAGCATTGCTGCCACTGCGACGGTGCCCACGGTCAGGCCGACGACGGGCCCAACGGTGCTGGCCCACTGCACCTGACTCTcggcccggccgccgaccgccgccgccgctgctcgtgcggtgtcgcgccggcgccggcggcgcccgTGACTGTCGCCGTGCTCCGCGGGTCCCGGTACCTGAGGCCGGCGCAGGAGCTGCTGGGCGACGTCGTGCGCGTGGCCGACCTGGCGGCTGGCGACGACGAGGACGAGGATCAGGCTGATGCGGACCGGCTCGAGGGCGGTGGTCGTCACCGGTCGCTG…
>CDS:KXG40306
ATGCAGggcggcggcggcggcggTGATCAAGCAGGAGGGAGCCTAGGCATGGACATGGGCGTGGGGTACGCCGCCGGCAGCGGCGGCGCCGAGTGCTCGTCGTCGACTTcggcggcggctgcagcagcggctgccgcggccgccgcagccgccgcggcggcggccgaggcggaggagcggcagcTGCTCAAGGGGGAGATCGCGGTGCACCCGCTGTGCGAGCAGCTGGTGGCGGCGCACGTGGGGTGCCTGCGCGTGGCGACGCCCATCGACCACCTCCCGCTCATCGACGCGCAGCTGGCCCAGTCCAGCGGCCTCCTCCACTCCTACGCCGCCCACCACCGCCCCTTCCTCTCCCCGCACGACAAGCACGACCTCGACTCCTTCCTCGCGCAGTAT…
>CDS:OQU90921
ATGGATAGCTTCGGGGATCTTGGCGGCGGAGGTGGGAGAAGTTCCTCCAAGGCTGCTTCCTTCTTGCAGCTTCCGCTGCCGGCATCAACATCGTCAGCACAGCAGGTGTTTCCGCCGCCGGACGGCCGGCAGCACCACAGCTCACGCTTCGCCTTGCAACAGTTACTCGCCGACCCGTCGGCAGCGCAGCAGCATAGCCATCAGAAGGACGCGGCAGCAATAGTACAGGGAGAGATgtcgtcgccgccggcggatggggatgccgacaccatcaaggccaagatcatgtcgcacccccagtactcggctctcctcgccgcctacttggactgccagaagGTCGGCGCGCCGCCGGATGTTTCGGATAGGCTCTCGGCCATGGCGGCCAAGCTGGGCGCA…
>CDS:EER92806
ATGGCCACATTCTTCTCCACTTCCACGAATCAGAGGGACCTCACCGGAGGCGGCGGCGACATGTCGTTCCACCACTACACCTACTCAGACTCACCAGCCGGCGGCCTCATGCCTTTCCCCGCCACCATCGTGTCGGAAGGCCACGTCGCGCATGGCGGTGACGACGGCAGGGACGAGCCGGCCGCGTTCGTGAACGTGAACGTAAACGCAAGGGACGGGACGACGAGCGGCGCCGAGATGGGCCTGCAGACGCAGCTGCTCATGGCGAACGCGTCGGCGGCGGTGCAGCACCAGGGGCTGTCGCTTAGCCTTGGCACGCAGGGAGTGCCGGTGTCTCTTTACCAGTACCGCCAGGCGCAGCAGGCAGGCATGGCCGCCGCCGCCTCCTTGCTAAGCCCG…
>CDS:EER95833
ATGGATCAGAGCTTTGGGAATCTCGGGGCCGGAGCTGGTGGTGGGAGCAGCAGCGGGGGCTCCAACTCCAAGGCGGCGGTGTCGTCGTCCTCGTTCCTGCAGCTGCCGCTGTCGACGGCGTCCCCCGCGTACTACGGCGCGCCGCTCGCGCTCCTGCACCACCACGCCGCCGCCGTCGCCGCGGGCGGCCCCGGCCCGTCGTCGTCGCAGCAGCAGCAGTCGCCGTACGCCACCAAGCACGCCAGCACCGCCGAGATGTCGTCGGCGGAGGCCGAGGCCATCAAGGCCAAGATCGTCGCGCACCCGCAGTACTCGGCGCTCCTCGCCGCCTACCTCGACTGCCAGAAAGTGGGCGCGCCGCCGGACGTTCTGGAGAGGCTGACGGCCATGGCGGCGAAG…
>CDS:EES03882
ATGTCGTCCGCCGCGGGCGGGTACGGCGGCGGTGCGGGGAGCGGCGCCGAGCCccactgccacggccacggccacggcGACTTCATGCTGCACCACCATGCACAGCATATCGCCGCCCAGCAGCTCTACCACGTGCCGCAGCACAGCCGTCGCGAGAAGCTACGGTTTCCGCCGGACGACTCGCCCCCACAcgcctccgcttccgccccgcagcagcagcacgccggggtggcctggccgcctccgccgccgccgccggcgttctactcctacgcgtcctcctccacgtcgtcctactccccgcACAGCCCCACGCTGGCGCAGGCGCAGCTCGTCGTGGCGCACGGCCTCGCCCCGCCGCCGCTCTCGTCGCAGATCCCGACGCAGAACTTCGCGCTC…
>CDS:EES00633
ATGGAGGATCTGTACAGCATCCACCCAGGGATCtcgcgggtcggcggcgcggcgagcgaggcgtccgtcgccggcgtcggcggcccctcgccgtcggATCTGACGGAGCTCATGAAGGCGCAGATCGCCAGCCACCCTCGCTACCCCTCCCTCCTCTCCGCCTACATCGAGTGCCGCAAGGTGGGAGCACCTCCGCAGGTGGCGTCGCTGCTGGAGGAGGTCAGCCGGGACCGGGAGAGGCGCCCCGGCGCCGGCGCCGGGGAGATCGGCGTCGATCCCGAGCTCGACGAGTTCATGGACTCCTACTGCCGGGTGCTGGTGCGGTACAAGGAGGAGCTGTCGCGGCCGTTCGACGAGGCCGCGTCGTTCCTGAGCAGCATCCAGGCGCAGCTCAGCAAC…
>CDS:OQU84501
ATGTCGTTCCACTACCCCGACCACGGGCTGTCCATGGACgctgccgcggcagcggcagcggctgcggcggccgcggcagcCGCGTCGTCGCCGAACCCTAGCGGCTTCTCCTCCCCCGGCGTCGTCGGCGGGGAGAGGGAGAAGGCGGCCATCGCGGCGCACCCGCTGTACGAGCGCCTCCTGGAGGCGCACGTCGCCTGCCTCCGCGTCGCCACCCCCGTCGACCAGCTcccccgcatcgacgcgcagatcgccgcgcggcccccgccgctcgccgccgccgctggggccgcggccgcgggagggccgtccggcggcgAGGAGCTCGACCTCTTCATGACACACTATGTGTTGCTCCTTTGCTCATTCAAGGAACAACTCCAGCAGCATGTACGTGTT…
>CDS:EES04785
ATGGCGAGTGATCCGTCGTCGTTCTCGCCAATCGGGGTGGTGGAAGCCATGGGCGGCGGCTACTTCATGGCCGGCGGCAGCAACAGCTATGGAGGAACCGGCGGCGGCATTATGAGTGCCGAGGTACCGCACTTCCACCCCGGCATGCTTCTTGACCAcggcggcggcttcgggttcggcggcctcggcgacgcggcggtatgcggcgccggcgccgcgacggcgacggacctggtgggcgcgCACTACGCGGCCAACAACATCGTCCTGGCCTCCTTCGCCAGCCAGCTCTTCGCCAGCACCACCGCGCAGCCGCAGGATGATCGTACCGGCGGGAGGACGCCGCCGGAGGAGATGGACGACGAGGTGTACGGCGTTCCCGGCAGCGACAGCCGCGTC…
>CDS:OQU82915
ATGGCGGCGTACTACCACGGCGGCGCCGGCACGGACATCCAGGCCAGCACCGACGGCCTGCAGACGCTGTACCTCATGAACCCGAGCTACGCCGGCTACGCGGACGACGGCGGCGCGTCCACGGCGCCGGGGGCGACCAACATGATGCTCCTCAACTCGGCCGTGACCACCATGACGCCGGCGTCCTTCGCCCACCACCACCAGCAGCAGCAGTCGCCGTCGTCGGCCGCGCATCATCAGCAGCAGCAGCACTTTGTCGGCATCCCGCTGCAGGCGCCGCCGTCGGGCTACAACCTGTGGACCCCGGCCACGGTCGCCGCGGACATGTCGATGTCGTCGCCAACGCAGGCGCAGACTCCCGGCGGCGCCGCGGCGGGTGGAGTCAGCGCCGTGCTCAGC…
>CDS:KXG24130
ATGATGGCTACTTATTACTCGAGCCAGGGCAGTGAAAGGGACTCACAGAACATGTATTCTAGAGAACCCAGCAATGCATCCTATCCTATGTCGTCGGCTCTAGGGAACTTGCTTTATCTGAACAATCCTGCTTCTGGACCATACACAGAGTTCAGTGGCATTCTACAGTCCCAGCAGAATTGCATGGAGATGCCTGAACCTGGCCATCCTTCAGTGATGTCCCAAGACTCATCTGCAAGGGAGTCCGACATGCTTGGTTCCCACCAGGGTCAGCGCTCTTTCGGCCTAGTCAAAGATATGAAGAACGAGATGTTGATGCATATGATGGATGGGTCACAGAGCAGTACAGCTGATCTCATCCATGATGATGCCCAAAATGGTATCCAGCTTGATTTTGGT…
>CDS:EES18336
ATGTCTTCGGCGGCGGGCGGTGGTGGATACGGGGCCGGCGGCGGCGCCGAGCACCAGCACCTGTTGCTGGGGCAGGCGGCGGGGCAGCTCTACCACGTGCCGCAGCACAGCCGCCGCGAGAAGCTGCGGTTcccgcccgacccggccgactcgcccccgcccactgcctggccggcgcccccacccTTCTACTCCTACGCGTCCTCGTCGACGTCGTCCTACTCGCCGCATAGCCCAACGCCGCTGGCGCACGCGCAGCTCGTGGCGCACGCGCTACCTGCAGGCGCCGGGGCCCAGATCCCGAGCCAGAACTTCGCGCTCTCGCTCTCCTCGGCGTCCTCGAACCCTCCGCCCGCGCCGCGGAGGCAGCTCGCCGCGGGGGTAGCCACGGGGCCGTAC…
>CDS:EES18954
ATGGAGGATCTGTACAGCATCCACCCGGGGATCTCGCGCGCCGGGGCGGCGGCGGCGGCCAGCGAGGCGTCCGGTGTAGCCGGTGGACCGGGCTCTTccccgcccccgccgccgcagccgcctcctccgccgccgGCGGATCTGACGGAGCTGGTCAAGGCGCAGATCGCCGGGCACCCGCGCTACCCCTCTCTCCTCTCCGCCTACATCGAGTGCCGCAAGgtgggcgcgccgccggaggtggccacgctgctggaggAGATCGGACGGGAGAGGTGCGCCGCCGCCTCCGCTGGCGGGGAGGTCGGCCTGGACCCCGAGCTCGACGAGTTCATGGAGGCGTACTGCCGGGTGCTGGAGCGGTACAAGGAGGAGCTGTCGCGGCCGTTCGACGAGGCG…
>CDS:KXG20197
ATGACcggcagcaacgcgtcttatcagcagcagctcggcctcggagtcggagtcggagtcgacgccatgacgaggaactgcttcgtcagcggcgatggcagTGATATCATCAGCGCCGACGCCGCACCCCTCTTCCACGTCCCGGAGTACACGCCCAGCAGCGGCTTTGGGTTTGTCGGCGAACCGGCGGCAGCGGACATCGCCGCCTCGAGCTTCCCGGCGGACGGCTCGGTGCTGCTTGCCGGCCACCAGCTGCTCCGTGCCACCGCGCTGCAGAGCGTGTCGCCGGAGGAGACGACGCACGCTGGTGGTGCCTACGGCGTCACCGGCGGCGGGTCGTACTCGTACTCGTACGTCCCGTCGCCCTGGGATGTCACCGTGGCTCACGCGCCCAGGATG…
>CDS:KXG20488
ATGGCGTTCAACTACCACGACCACGCGCTGGCGATGGACCCCGCCGCGGTTGGGGCCGCGGCCGCGAACCCTAGCTTTGTCTCCgggggtggtggtggtggtggcgtggccggtggggggCCCGGCTGGGAGAGGGAGAAGGCGGCCATCGCGGCGCACCCGCTGTACGAGCGCCTGCTCGAGGCGCACGTCGCCTGCCTCCGCGTCGCCACCCCCGTCGACCAGCTCCCGCGCATCGACGCCCAGATAgcggccaggcccccgcccatggcggccgccgcagcggcggcggcggcgggcggAGCGCACTCGGGAGGCGAGGAGCTCGACCTCTTCATGACGCATTATGTGCTGCTACTCTGTTCATTCAAGGAGCAACTCCAGCAGCATGTGCGTGTT…
>CDS:EER89055
ATGGCCGTCCATCACCCACACCTGCTCGACTTCTCGCCACCTCCGAACACGGTGGCCATGGAGGCGCCGCCCGCACCCCACTTCGACCATGGTGGccaccaccaccaccaccTCCTCGGGCTCCATGTCGACGGCGGCGTCGGCATGTCCGTAGGAGGAGGCGTGCCTCACCGCGCCCTCGCCGACGACGACACGGTGGCAGCATGGGCGCCGCAGGCCGCGGTCTCCCTGTCCTTGTACAACTACGACAACACGGCGGGAGGTTCGTCGTCGTCGCTGTTCGGCCATGACGAGCCACAGTTCGGCGCCATGCCCCCGGCGGCGGCGTTGGCACTGCCTAACCACCAGCAGCTGCCGACGACGACGTCGAGCATGCAGCAGCCGTTCCAGCTCAGGAGC…
>ZmKNOX13.1
ATGGCGTTCAACTACCACGACCACGCGCTGGCGATGGACCCCGCGGCGGCCGCCGCGGTTGGGGCGGCCGCGAACCCTAGCTTTGTCTCCGGAGGTGGCATGGCCGGGGGGCCCGGCTGGGAGAGGGAGAAGGCGGCCATCGCGGCGCACCCGCTGTACGAGCGTCTTCTCGAGGCGCACGTCGCCTGCCTCCGCGTCGCCACCCCCGTCGACCAGCTCCCGCGCATCGACGCGCAGATAGCGGCGAGGCCCCCGCCCATGGAGGCCGCGGCTGCGGCTGCTGCGGCGGGCGGAGCACACTCGGGAGGCGAGGAGCTCGACCTCTTCATGACACATTATGTGTTGCTCCTCTGTTCATTCAAGGAACAACTCCAGCAGCATGTGCGTGTTCATGCAATG…
>ZmKNOX14.1
ATGCTGCTGTGCTCGTTCCGGGAGCAGCTGCAGCAGCACGTCCGGGTGCACGCCGTGGAGGCCGTCATGGCATGCCGCGAGATCGAGCAGTCCCTGCAAGACCTAACTGGGGTGACGCTGGAGGAAGGGACGGGAGCGACCATGTCGGAGGAGGACGAGGACGAGGCGCCGATGCTGGAGGTGGGTCTGGTGGACATGGGCTCCGACGGGCACGACATGATGGGCTTCGGCCCGCTCCTGCCCACCGACTCCGAGCGCTCACTCATGGAGAGGGTCCGACAGGAGCTTAAGATCGAGCTCAAGCAGGGTTTCAAGTCAAGAATAGAGGATGTGAGGGAGGAGATTCTGAGGAAAAGGAGGGCCGGGAAGCTGCCTGGGGACACCACCAGCATCCTCAAG…
>ZmBELL15.1
ATGACCGGCAACGCGTCTTATCAGCATCTGGGACTGGGAGTCGACGCCACGATGCGCAGCTGCTTCGCCAGCGGCGACGGCAGTGTTATCAGCAGCGCCGACGCGCCCTTCTTCCACGTCCCGGAGTACACACTGCACGGCGGCGGCGGCTTTGGGTTTGGCGAACCCGCAGCGGACGTCGCCGCCTCGAGCTTCTTGGCGGATGGTTCGGTGCTGCTCGCCGGCCAGCTGCTCCGTGCCACCGCACTGCAGAGCGTGTCGCCGGAGGAGAGGCACGGTGCCTACTACGGCGTCACGGGCGGGTCGTCGTCGTACGGCCCGTCGCCCTGGGATGTCACCGTTGCTCACGCGCCCAGCAGGATGACCAAGCAGCCTGTCGCTGGAGAGCCGGAAGGCGGC…
>ZmBELL15.2
ATGCGCAGCTGCTTCGCCAGCGGCGACGGCAGTGTTATCAGCAGCGCCGACGCGCCCTTCTTCCACGTCCCGGAGTACACACTGCACGGCGGCGGCGGCTTTGGGTTTGGCGAACCCGCAGCGGACGTCGCCGCCTCGAGCTTCTTGGCGGATGGTTCGGTGCTGCTCGCCGGCCAGCTGCTCCGTGCCACCGCACTGCAGAGCGTGTCGCCGGAGGAGAGGCACGGTGCCTACTACGGCGTCACGGGCGGGTCGTCGTCGTACGGCCCGTCGCCCTGGGATGTCACCGTTGCTCACGCGCCCAGCAGGATGACCAAGCAGCCTGTCGCTGGAGAGCCGGAAGGCGGCTGGATCCACGAGTCTTCGTACTACTGCCCGGCGACGTGGTTCTCTGGCGAC…
>ZmBELL12.2
ATGAGGTCAGTGGAGGTGTCGTTCGAGGCGGTGGCCGGAGCCGGCGCGTCGCAGGTGTACACGCGGCTGGCGCTGCGGGCCATGTCGCGGCACTTCCGGTGCCTGCGGGATGCGCTGGTGGCGCAGGTGCGCGCTCTGCGGAAGGCCATGGGGGAGAGGGACGGCGGCCCAGCTGGTGCGGCGGCGGGCGCCACCAAGGGCGACACGCCCAGGCTCAAGGTGTTGGACCAGTGCCTGCGGCAGCAGCGGGCGTTCCAGCACCCGGGCACCATCGACAACTACCCGTGGCGGCCCCAGCGCGGCCTGCCGGAGCGCGCCGTCGCCGTCCTCCGAGCCTGGCTCTTCGAACACTTCCTCCACCCGTATCCGAACGATGTGGACAAGCACATTCTAGCGCGC…
>ZmBELL12.1
ATGGCCATCCACCACCCGCACCTCCTCGACTTCTCGCCGCCTCCGAACACGGTGGCCATGGAGGAGGCGCCGCCCCCACCCCACTTCGACCACGGCCTCCTCGGGCTCCATGTCGATGGCATGCCTCATCGCGTCCTCGCCGACGACGCGCCGGTGGCGGCATGGGCGCCGCAGGCCGTGGTCTCCCACTCCCTGTACGGATACGATAACACAGCAGCGGGGGCGTCGTCGCTGTTTGGCCACCATGAGGCATCAGAGGCCCAGTTCTCCGTGCTTCCGCCGGCAGCGTCGTCGTTTGCACTACTACCTAACCACCACCACCAGCAGCAGCTGCCGACGACGACGGCGGCGTCGAGCATGCAGCAGCCGTTCCAGCTGAGGAGCTCCAAGTACCTGGGT…
>ZmBELL13.1
ATGTCCTCGGCGGCGGGCGGTGGATACGGGGCTGCGGGCGGCGCCGAGCACCAGCACCTGTTGCTGGGGCAGGCCTCGGGGCAGCTCTACCACGTGCCGCAGCACAGCCGCCGCGAGAAGCTGCGGTTCCCGCCCGACCCGGCCGACTCGCCCCCGCCCACTGCCTGGCCGGCGCCTCCACCCTTCTACTCCTACGCGTCCTCGTCGACGTCGTCCTACTCGCCGCATAGCCCAACGCTGGCGCACACGCAGCTAGTGGCGCACGCGCTACCTGCCGGCGCCGGGGCCCAAATCCCGAGCCAGAACTTTGCGCTCTCGCTCTCTTCGGCGTCCTCGAACCCTCCGCCCGCGCCGCGGAGGCAGCTCGCCGCGGGGGTAGCCGCTGGGCCGTACGGCCCG…
>ZmKNOX10.1
ATGGAGGATCTGTACAGCATCCACCCGGGGATCTCGCGCCACGGGGCGGCGGCGACTAGCGAGGCGTCCGGGGTCGCCGGTGGACCGGGCTCACCCCCGCCCCCGCCCCCGCCGGCGGCGGATCTGACGGAGCTGGTCAAGGCGCAGATCGCCGGGCACCCACGCTACCCGTCCCTCCTCTCCGCCTACATCGACTGCCGCAAGGTGGGCGCGCCGTCGGAGGTGGCCACGCTGCTGGAGGAGATCGGCCGGGAGAGGTGCGCCGCCGCCTCCGCCGGCGGGGAGGTCGTCGGCATGGACCCCGAGCTCGACGAGTTCATGGAGACGTACTGCCGGTTGCTGGAGCGGTACAAGGAGGAGCTGTCGCGGCCGTTCGACGAGGCGGCGTCCTTCCTCAGC…
>ZmBELL14.1
ATGTCCTCGGCGGCGGGCGGTGGATACGGGGCCGGCGGCGCGGAGCATCAGCACCTGTTGCTGGGGCAGGCCGCGGGCGCGGGGCAGCTCTACCACGTGCCGCAGCACAGCCGCCGCGAGAAGCTGCGGTTCCCGCCCGACGACGCGGCCGACTCGCCCCCGCCCACTGCCTGGCCGGCGCCCCCACCCTTCTACTCCTACGCTTCCTCGTCGACATCGTCCTACTACTCGCCGCATAGCCCCACGCTGGCGCACGCGCAGCTAGTAGCACACGCGCTACCTGCGGGCGCCGGGGTCCAGATCCCGAGCCAGAACTTCGCGCTCTCGCTCTCTTCGGCGCCCTCGAACCCTCCGCCCGCGCCGCGGAGGCAGCTCGCCGCGGGGGTAGCCACGGGGCCG…
>ZmKNOX12.1
ATGGAGGATCTGTACAGCATCCACCCGGGGATCTCACGCGCCGGGGGCGCCGCCACGGCGGCCAGCGAGGTGTCCGGGGTCGCCGGCGGACCAGGCTCGCCCCCTCCCCCGCCGTCGCAGCCCCCTCCGCCGCCGCCGGCGGATCTGACGGAGCTGGTCAAGGCGCAGATCGCCGGGCACCCGCGCTACCCTTCCCTCCTCTCCGCCTACATCGAGTGCCGCAAGGTGGGCGCGCCGCCGGAGGTGGCCACGCTGCTGGAGGAGATCGGCCGGGAGAGGTGCGCCGCCGCCTCTGCCGGCGGGGAGGTCGGCCTAGACCCCGAGCTCGACGAGTTCATGGAGGCGTACTGCCGGGTGCTGGAGCGGTATAAGGAGGAGCTGTCGCGGCCATTCGACGAG…
>ZmKNOX11.1
ATGGATCAGAGCTTCGGGAATCTCGGGGCCGGAGCTGGGAGCAGCAGCGGGGGCTCCAACTCCAAGGCGGCGGCAGCCGCCGTGTCCTCCTCGTCTTTCCTGCAGCTGCCGCTGTCGACGGCGTCCCCCGCGTACTACGGCGCGCCGCTCGCGCTCCTGCACCACGCCGCCGCGGCCCCGTCGTCGTCGCAGCAGCACCAGCAGCAGCAGCACCACCACCACTACGCCAGGCACGGCGCCGAGATGTCGGCAGCGGAGGCCGAGGCCATCAAGGCCAAGATCGTGGCGCACCCGCAGTACTCGGCGCTCCTCGCCGCCTACCTCGACTGCCAGAAAGTGGGCGCGCCGCCGGACGTGCTGGAGAGGCTGACGGCCATGGCGGCAAAGCTGGACGCGCGC…
>ZmBELL10.1
ATGGCTACTTATTATTCGAGCCCTGACAGTGAAAGAGATTCACAAACAATGTACTCAACAGAGTCAGGCAATGCATCATATCCCGTGCCATCAGCCCTAGGGAACTTTCTTTATCTGAACAGTGCATCTTCTGGACCTTATACAGAATTTAATGGAATTGTCCAGTCTCAACAGAATTTCATGGAACTTACTGGTCATCCTTCAGCAATTTCACATGATTCATCATCCAACGAAGCTACTAACATTGGCACTTCACTGACAGAACAGCGCTCTTTTGGTCCTTTGAAAGATATGAGAAATGAGATGTTGATGCATTTGATGGATGGAGCACACAGCAGTGGCAGTGACCTCATCCACAATGATGACCATAGCACTGCACAGCTCGAGTTTGGCATGTTA…
>ZmBELL11.1
ATGGCGAGCGATCCGTCGACGTTCTCGCCAATCGGGGTGGACGCCATGGGCGGCGGCTACTTCATGGCCGGCAGCAGCAGCTACGGAGGCGGCGGCATTATGAGCGCCGAGGTGCCGCACTTCCACCACCCCGGCGTGCTTCTTGACCAGGGCGGCTTCGGGTTCGGCGGCCTCGGCAACGCGGCGGTCGTCGGCGGCGCCGCGACGGCGGCGGATCTGGGCGCGCACTACGCGGCGAACAACATCGTGCTGGCCTCCTTCGCCAGCCAGCTCCTCGCTAACGCCCCCGCGCCGCCGCGGGATGATCGTGCCGGCGGGAGGACGCCGCCGGACGAGATGGACGAAGAGCTGTACGGCGTCGCCGGCTGCGACAGCCGCGTCGCGGCGAGCTTGCGGTGC…
>ZmKNOX08.1
ATGGAGGTGGAGGAGGAGCTGCCTGCTAGCGCTGATCTTACCGGTGGCTCAAAGCAGGCGACCACCACGACGCCCTTCTACCTCGCCTTAGATCACACAGCATCTGCCACGTCGTCTCCACCGCCGGCGGCGCCGCTGCCGTGTGCTGCCAACAGCGAGAGGGGATCCGAAATAATCAAGGCGAAGATCATGTCCCACCCACTCTATCCGGCTGTCTTGAGAGCCTTCATAGACTGCCGGAAGGTCGGAGCGCCGCCAGAGATTGTCGGCCGGCTTTCTGCCCTCGCTGATGACGTCGAAATGAATTCAGACGACAAACAAGAACAGCGACGAGCGGCAGACCCAGAGCTCGACCAGTTCATGGAGATCTACTGTCACATGTTGGTGAGGTACAGACAG…
>ZmKNOX09.2
ATGTCGTTCCACTACCCCGACCATGGGCTATCCATGGACGCCGCGGCAGCGGCGGCCGCCGCCGCCGCCGCGTCGTCGCCGAACCCTAGCGGCTTCTCCCCCGGCGTCGGCGGGGAGAGGGAGAAGGCGGCCATTGCGGCGCACCCGCTGTACGAGCGCCTTTTGGAGGCGCACGTCGCCTGCCTCCGCGTCGCCACCCCCGTCGACCAGCTCCCTCGCATCGACGCGCAGATCGCCGCGCGCCCCCCGCCACTAGCCGCCGCCGCCGGGGCCGCGGCAGCGGGAGGGCCGTCCGGCGGCGAGGAGCTCGACCTCTTCATGACGCACTATGTATTGCTCCTTTGCTCATTCAAGGAACAACTCCAGCAGCATGTACGTGTTCATGCAATGGAAGCAGTG…
>ZmKNOX09.1
ATGTCGTTCCACTACCCCGACCATGGGCTATCCATGGACGCCGCGGCAGCGGCGGCCGCCGCCGCCGCCGCGTCGTCGCCGAACCCTAGCGGCTTCTCCCCCGGCGTCGGCGGGGAGAGGGAGAAGGCGGCCATTGCGGCGCACCCGCTGTACGAGCGCCTTTTGGAGGCGCACGTCGCCTGCCTCCGCGTCGCCACCCCCGTCGACCAGCTCCCTCGCATCGACGCGCAGATCGCCGCGCGCCCCCCGCCACTAGCCGCCGCCGCCGGGGCCGCGGCAGCGGGAGGGCCGTCCGGCGGCGAGGAGCTCGACCTCTTCATGACGCACTATGTATTGCTCCTTTGCTCATTCAAGGAACAACTCCAGCAGCATGTACGTGTTCATGCAATGGAAGCAGTG…
>ZmBELL11.2
ATGGCGAGCGATCCGTCGACGTTCTCGCCAATCGGGGTGGACGCCATGGGCGGCGGCTACTTCATGGCCGGCAGCAGCAGCTACGGAGGCGGCGGCATTATGAGCGCCGAGGTGCCGCACTTCCACCACCCCGGCGTGCTTCTTGACCAGGGCGGCTTCGGGTTCGGCGGCCTCGGCAACGCGGCGGTCGTCGGCGGCGCCGCGACGGCGGCGGATCTGGGCGCGCACTACGCGGCGAACAACATCGTGCTGGCCTCCTTCGCCAGCCAGCTCCTCGCTAACGCCCCCGCGCCGCCGCGGGATGATCGTGCCGGCGGGAGGACGCCGCCGGACGAGATGGACGAAGAGCTGTACGGCGTCGCCGGCTGCGACAGCCGCGTCGCGGCGAGCTTGCGGTGC…
>ZmBELL11.3
ATGGCGAGCGATCCGTCGACGTTCTCGCCAATCGGGGTGGACGCCATGGGCGGCGGCTACTTCATGGCCGGCAGCAGCAGCTACGGAGGCGGCGGCATTATGAGCGCCGAGGTGCCGCACTTCCACCACCCCGGCGTGCTTCTTGACCAGGGCGGCTTCGGGTTCGGCGGCCTCGGCAACGCGGCGGTCGTCGGCGGCGCCGCGACGGCGGCGGATCTGGGCGCGCACTACGCGGCGAACAACATCGTGCTGGCCTCCTTCGCCAGCCAGCTCCTCGCTAACGCCCCCGCGCCGCCGCGGGATGATCGTGCCGGCGGGAGGACGCCGCCGGACGAGATGGACGAAGAGCTGTACGGCGTCGCCGGCTGCGACAGCCGCGTCGCGGCGAGCTTGCGGTGC…
>ZmBELL08.1
ATGTCGTCCGCCGCGGGCGGGTATGGCGGCGGCGGCGGCGCGGGAAGCGGCGCCGAGCCCCACGGCCACGCCGACTTCCTGCTGCACCACCATGCACAGCACGTCGCCGCGCAGCAGCTCTACCACGTGCCCCAGCACAGCCGCCGCGAGAAGCTGCGGTTCCCCCAAGACGACGCGCCCCCACACGCCTCCGCTTCCGTCCCGCAGCAGCACGGCGGGGCGGTGGCCTGGCCGCCGCCTCCGCCGCCACCGGCGTTCTACTCCTACGCGTCCTCTTCCACGTCGTCCTACTCCCCGCACAGCCCCACGCTGGCGCAGGCACAGCTCGTCGTGGCGCACGGCCTCGCCCCGCCGCTCTCGTCGCAGATCCCGACGCAGAACTTCGCGCTCTCGCTCTCC…
>ZmKNOX06.1
ATGGAGGATCTGTACAGCATCCACCCGGGGATCTCGCGGGTCGTCGGAGGCGCGGCGAGCGAGGCGTCCGTCGCCGGCGCCGGCGCCGGCGGGCCCTCGCCGTCGGATCTGACGGAGCTCATGAAGGCGCAGATCGCCAGCCACCCTCGCTACCCGTCCCTCCTCTCCGCCTACATCGAGTGCCGCAAGGTGGGAGCGCATCCGCATGTGACGTCGCTGCTGGAGGAGGTCAGCCGGGAGAGGCGCCCCGACGCCGGCGCCGGGGAGATCGGCGTCGATCCTGAGCTCGACGAATTCATGGACGCTTACTGCCGGGTGCTGGTGCGCTACAAGGAGGAGCTGACCCGGCCGTTCGACGAGGCCGCGTCGTTCCTGAGCAGCATTCAGGCGCAGCTCAGC…
>ZmKNOX05.1
ATGGATCAGAACTTCGGGAACCTCGGGACCGGAGCCGGGAGCAGCGGCGGGTGCGGGGGCTCCAACTCCAACTCCAAGGCGGTGGCGGCGGTGTCGTCCTCGTCCTTCCTGCAGCTGCCGCTGTCGACGGCGGCGGCGGCGTCCCCCGCGTACTACGGCGCGCCGCTCGCGCTCCTGCACCACGGCACCACCGCGGGCCCGTCGTCGTCGCAGCAGCAGCAGCACCAGTCGCCGTACGCCAAGCACGGCGCCGAGATGTCGGCGGCGGAGGCCGACGCCATAAAGGCCAAGATCGTGGCGCACCCGCAGTACTCGGCGCTCCTCGCCGCCTACCTCGACTGCCAGAAAGTGGGCGCGCCGCCGGACCTGCTGGAGAGGCTGACGGCCATGGCGGCGAAG…
>ZmKNOX07.1
ATGGAGAAAACCAACCCAAAGTCCCAAACCTGTGTAGCCTTCCAACCAAACCAACCCACGCCATCATCTTCCGTCAATCCATCCATCCGCTTGTCCCTACCACCTCCACCAACCAAAACCCCCAACCGCCGAGGTCACCGGCGACTCCGTCCTCGCCGCGCCGCGCCGCGCCGTGAGGATGTCGTTCCACTACCACGACCACGGGCTGTCCATGGACGCCGCGGCGGCGGCGGCCGCCGCCGCCGCGTCGTCGCCGAACCTAGCGGCTTCTCCCCCGGCATCGGCGGGGAGAGGGAGAAGGCGGCCATCGCGGCGCACCCGCTGTACGAGCGCCTCCTGGAGGCGCACGTCGCCTGCCTACGCGTCGCCACCCCCGTCGACCAGCTCCCCCGCATCGAC…
>ZmKNOX07.2
ATGTCGTTCCACTACCACGACCACGGGCTGTCCATGGACGCCGCGGCGGCGGCGGCCGCCGCCGCCGCGTCGTCGCCGCCTAGCGGCTTCTCCCCCGGCATCGGCGGGGAGAGGGAGAAGGCGGCCATCGCGGCGCACCCGCTGTACGAGCGCCTCCTGGAGGCGCACGTCGCCTGCCTACGCGTCGCCACCCCCGTCGACCAGCTCCCCCGCATCGACGCGCAGATCGCCGCGCGCCCCCCGCCGCTCGCCGCGGCCGCCGGGGCCGCGGCCGCCGGGGCCGCGGCCGCGGGAGGCCCGTCCGGCGGGGAGGAGCTCGACCTCTTCATGACGCACTATGTATTGCTCCTTTGCTCATTCAAGGAACAGCTGCAGCAGCATGTACGTGTTCATGCAATG…
>ZmBELL09.2
ATGGCGGCGTACTACCACGGTGGCGCCGGCACGGACATCCAGGCCAGCACCGACGGCCTGCAGACGCTGTACCTCATGAACCCGAGCTACGCCGGCGGCTACGCTGACGACGGCGGCGCGTCCACGCCGGGGGCGGCCAACATGATGCTCCTCAACTCGGCCGTGACCACCATGACGCCGGCGTCCTTCGCGCACCACCACCAGCAGCAGTCGCCGCCGGCCGCGCAGCAGCACTTCGTCGGCATCCCGCTCCAGGTCCAGGCGCCGCCGCCGTCGGGCTACAACCTGTGGACCCCGGCCATGGCTGGCGGCGCCGCGGACATGTCGCCGCAGGCGCAGGCGCAGACTCCCGGCGCCGCGGGTGCTGCTGGGGTCAGCGCCGTGCTCAGCCTGTCGTCC…
>ZmBELL09.1
ATGGCGGCGTACTACCACGGTGGCGCCGGCACGGACATCCAGGCCAGCACCGACGGCCTGCAGACGCTGTACCTCATGAACCCGAGCTACGCCGGCGGCTACGCTGACGACGGCGGCGCGTCCACGCCGGGGGCGGCCAACATGATGCTCCTCAACTCGGCCGTGACCACCATGACGCCGGCGTCCTTCGCGCACCACCACCAGCAGCAGTCGCCGCCGGCCGCGCAGCAGCACTTCGTCGGCATCCCGCTCCAGGTCCAGGCGCCGCCGCCGTCGGGCTACAACCTGTGGACCCCGGCCATGGCTGGCGGCGCCGCGGACATGTCGCCGCAGGCGCAGGCGCAGACTCCCGGCGCCGCGGGTGCTGCTGGGGTCAGCGCCGTGCTCAGCCTGTCGTCC…
>ZmBELL09.7
ATGGCGGCGTACTACCACGGTGGCGCCGGCACGGACATCCAGGCCAGCACCGACGGCCTGCAGACGCTGTACCTCATGAACCCGAGCTACGCCGGCGGCTACGCTGACGACGGCGGCGCGTCCACGCCGGGGGCGGCCAACATGATGCTCCTCAACTCGGCCGTGACCACCATGACGCCGGCGTCCTTCGCGCACCACCACCAGCAGCAGTCGCCGCCGGCCGCGCAGCAGCACTTCGTCGGCATCCCGCTCCAGGTCCAGGCGCCGCCGCCGTCGGGCTACAACCTGTGGACCCCGGCCATGGCTGGCGGCGCCGCGGACATGTCGCCGCAGGCGCAGGCGCAGACTCCCGGCGCCGCGGGTGCTGCTGGGGTCAGCGCCGTGCTCAGCCTGTCGTCC…
>ZmBELL09.6
ATGGCGGCGTACTACCACGGTGGCGCCGGCACGGACATCCAGGCCAGCACCGACGGCCTGCAGACGCTGTACCTCATGAACCCGAGCTACGCCGGCGGCTACGCTGACGACGGCGGCGCGTCCACGCCGGGGGCGGCCAACATGATGCTCCTCAACTCGGCCGTGACCACCATGACGCCGGCGTCCTTCGCGCACCACCACCAGCAGCAGTCGCCGCCGGCCGCGCAGCAGCACTTCGTCGGCATCCCGCTCCAGGTCCAGGCGCCGCCGCCGTCGGGCTACAACCTGTGGACCCCGGCCATGGCTGGCGGCGCCGCGGACATGTCGCCGCAGGCGCAGGCGCAGACTCCCGGCGCCGCGGGTGCTGCTGGGGTCAGCGCCGTGCTCAGCCTGTCGTCC…
>ZmBELL09.5
ATGGCGGCGTACTACCACGGTGGCGCCGGCACGGACATCCAGGCCAGCACCGACGGCCTGCAGACGCTGTACCTCATGAACCCGAGCTACGCCGGCGGCTACGCTGACGACGGCGGCGCGTCCACGCCGGGGGCGGCCAACATGATGCTCCTCAACTCGGCCGTGACCACCATGACGCCGGCGTCCTTCGCGCACCACCACCAGCAGCAGTCGCCGCCGGCCGCGCAGCAGCACTTCGTCGGCATCCCGCTCCAGGTCCAGGCGCCGCCGCCGTCGGGCTACAACCTGTGGACCCCGGCCATGGCTGGCGGCGCCGCGGACATGTCGCCGCAGGCGCAGGCGCAGACTCCCGGCGCCGCGGGTGCTGCTGGGGTCAGCGCCGTGCTCAGCCTGTCGTCC…
>ZmBELL09.4
ATGGCGGCGTACTACCACGGTGGCGCCGGCACGGACATCCAGGCCAGCACCGACGGCCTGCAGACGCTGTACCTCATGAACCCGAGCTACGCCGGCGGCTACGCTGACGACGGCGGCGCGTCCACGCCGGGGGCGGCCAACATGATGCTCCTCAACTCGGCCGTGACCACCATGACGCCGGCGTCCTTCGCGCACCACCACCAGCAGCAGTCGCCGCCGGCCGCGCAGCAGCACTTCGTCGGCATCCCGCTCCAGGTCCAGGCGCCGCCGCCGTCGGGCTACAACCTGTGGACCCCGGCCATGGCTGGCGGCGCCGCGGACATGTCGCCGCAGGCGCAGGCGCAGACTCCCGGCGCCGCGGGTGCTGCTGGGGTCAGCGCCGTGCTCAGCCTGTCGTCC…
>ZmBELL09.3
ATGGCGGCGTACTACCACGGTGGCGCCGGCACGGACATCCAGGCCAGCACCGACGGCCTGCAGACGCTGTACCTCATGAACCCGAGCTACGCCGGCGGCTACGCTGACGACGGCGGCGCGTCCACGCCGGGGGCGGCCAACATGATGCTCCTCAACTCGGCCGTGACCACCATGACGCCGGCGTCCTTCGCGCACCACCACCAGCAGCAGTCGCCGCCGGCCGCGCAGCAGCACTTCGTCGGCATCCCGCTCCAGGTCCAGGCGCCGCCGCCGTCGGGCTACAACCTGTGGACCCCGGCCATGGCTGGCGGCGCCGCGGACATGTCGCCGCAGGCGCAGGCGCAGACTCCCGGCGCCGCGGGTGCTGCTGGGGTCAGCGCCGTGCTCAGCCTGTCGTCC…
>ZmBELL02.1
ATGCAGATGGTGATGTCGTCCTTCGACGCGGTGGCCGGCGCCGGCGCGGCGAGGCCGTACACGGCGCTGGCGCTGCAGACCATCTCGCGGCACTTCCGGTCGCTGCGCGACGCCGTCGGCGCGCAGGTGCAGTCGCTGCGGCGGAGCCTGGGCGAGAAGGACGGGTCCGCGCAGGGAGGCGGGCTGCCCCGGCTGCGCTACATCGACCAGCAGCTGCGGCAGCAGCGCGCCATGCAGCAGTTCGGCATGATGCAGCAGCCGCAGCACGCCTGGCGCCCGCAGCGCGGCCTCCCGGAGTCCGCCGTCTCCGTGCTCCGCGCCTGGCTCTTCGAGCATTTCCTCCACCCGTACCCGAAAGATTCCGAGAAGCTGATGCTCGCTAGGCAAACAGGCTTGTCT…
>ZmKNOX04.1
ATGGATAGCTTCGGGGATCTTGGCGGAGGTGGGAGCAGTTCCTCCAGAGCTGCTTCTGCTCCCTTCTTGCAGCTCCCGCTGCCGGCATCAACGTCATCAGCACAACAACAGGTGTTATTTCCGCTGCCGGACGGGCCGCAGCAGCAGCACCATCACCACAGCTCGCGCATCCCGTTGCGACAGTTACTGTTACTGGCCGACCCGTCGTCGGCAGCGCAGCATAGCGCTAGCCATCGGACGAAGGACATGGCAACAGTGCAGGGAGAGATGTCGTCGCCGGCGGTGGATGGGGATGCCGACGCCATCAAGGCCAGGATCATGTCGCACCCCCAGTACTCGGCCCTCCTCGCCGCCTACTTAGACTGCCAAAAGGTCGGCGCGCCGCCGGATGTGTCGGAT…
>ZmKNOX02.1
ATGGAGATCTACTGTCACATGTTGGTAAGGTACAGACAGGAGCTCACAAGGCCAATCCAGGAAGCGGACGAATTCTTCAAAAGCATGGAGGCCCAGATCGACTCATTTTCATTAGATGACAATGGCTATGAAGAAGGAGGCGGTTCCTCCGACGAAGATGAGCAAGAAACCGTCGACTTGGGCGGCCTTCCGGTCCCTGAGACCGGCAGCCCGTCCGGAGAGGGCAAGGAGCTGAAGAACCACCTCCTGAACAAGTACAGCGGCTACCTGAGCAGCCTCTGGAGGGAGCTCTCGAGGAAGAAGAAGAAAGGCAAGCTGCCGAGGGACGCCCGCCAGAAGCTCCTCCACTGGTGGCAGCTGCACTACAGATGGCCCTATCCCTCGGAGCTGGAGAAGGCG…
>ZmBELL02.3
ATGGCCACATTCTTCTCCACTTCCACGAACCAGAGGGACCTCGCCGGAGGCGGCGGCGACATGTCGTCGTTCCACCACTACGCCTACTCGGACCCACCAGCCGGCGGCCTCATGCCTTTCCCCGCCACCATCGTGTCGTCGGAAGGCCACGTCGCGCACGGCGGTGACGACGGCGGCAGGGGCGCGTTCGTGGACGTGAACGCGAGGGACGGGCCGACGGGCGGCGCCGAGATGGGCCTGCAGACGCAGCTGCTCATGGCGAACGCCGCGTCGGCGGTGCAGCACCAGGGGCTGTCGCTTAGCCTTGGCACGCAGGGGGTGCCGGTGTCTCTTTACCAGTACCGCCAGGCGGAGGCAGGCATGGCCGCCGCCGCCTTTCTAAGCCCGAACCAGGCGTCG…
>ZmBELL02.4
ATGGCCACATTCTTCTCCACTTCCACGAACCAGAGGGACCTCGCCGGAGGCGGCGGCGACATGTCGTCGTTCCACCACTACGCCTACTCGGACCCACCAGCCGGCGGCCTCATGCCTTTCCCCGCCACCATCGTGTCGTCGGAAGGCCACGTCGCGCACGGCGGTGACGACGGCGGCAGGGGCGCGTTCGTGGACGTGAACGCGAGGGACGGGCCGACGGGCGGCGCCGAGATGGGCCTGCAGACGCAGCTGCTCATGGCGAACGCCGCGTCGGCGGTGCAGCACCAGGGGCTGTCGCTTAGCCTTGGCACGCAGGGGGTGCCGGTGTCTCTTTACCAGTACCGCCAGGCGGAGGCAGGCATGGCCGCCGCCGCCTTTCTAAGCCCGAACCAGGCGTCG…
>ZmBELL03.1
ATGGCGCATGATGAGCCAGGTTTCGCGTACGCGGACTACTTCGCGGCGGCGGCCGGCGCCGTGGCGACGTTCGTGCCGGAGGTGGACGTCGGCGGCGGCGGGGAGGAGGGTCTTCACCTCTACGGCCTGCAGCCGCACCACCAGCAGCCCGGGGTGGAGATGTACGGGGCCAGGGGCCACATGCCGCCGGCCGCGATGATGGCGGCGCACGGCGGCAAGGCCGCGCTCGGTCTCGACGTCGCTTCTCCCGTCGTCGGCGGGCACTTCGGGGACGACCACCTCCGGCAGGCTCTCCAGGCGCCGCTGTCGCTGTCGCTCCACGACGACGGGACCGCCGACGCCGCGCCGCTGGCGCTGCACCACCACCACCACCATCTCGGCGGCGTACCGCAGGCGCAG…
>ZmBELL02.2
ATGGCCACATTCTTCTCCACTTCCACGAACCAGAGGGACCTCGCCGGAGGCGGCGGCGACATGTCGTCGTTCCACCACTACGCCTACTCGGACCCACCAGCCGGCGGCCTCATGCCTTTCCCCGCCACCATCGTGTCGTCGGAAGGCCACGTCGCGCACGGCGGTGACGACGGCGGCAGGGGCGCGTTCGTGGACGTGAACGCGAGGGACGGGCCGACGGGCGGCGCCGAGATGGGCCTGCAGACGCAGCTGCTCATGGCGAACGCCGCGTCGGCGGTGCAGCACCAGGGGCTGTCGCTTAGCCTTGGCACGCAGGGGGTGCCGGTGTCTCTTTACCAGTACCGCCAGGCGGAGGCAGGCATGGCCGCCGCCGCCTTTCTAAGCCCGAACCAGGCGTCG…
>ZmBELL04.1
ATGGCTACCTACTACTCGAGCCAGGGCAGTGAAAGGGAGCCGTCGCAGAACATGTACTCCAGAGACCCCGGCAATGGCACCGCGTCCTACCCTCCTCTGCCGTCGGCTCTGGGGAACTTGCTCTACTTGAACAGCCCGGCTTCTGGCGGGCCGTACACGGATTTCGGCGGCGTCCAGCAGGACTGCATCGAGATGCCTGAACCTGGACATCCTTCGGTGATGTCCCATGACTCGTCTGCCAGGGAGATCGAGCCCGACATGCTGGGGCAGCAGCGGCGCTCGTTCGGCCTAGCCAGAGGCATGAAGGACGAGGTGCTGATGCGCATGATGGATGGATCAGGATCACATAGCAGCGCAGCCGATGCCATCCATGACGACGCCCCGAATGGCATACAGCTC…
>ZmBELL02.5
ATGGCCACATTCTTCTCCACTTCCACGAACCAGAGGGACCTCGCCGGAGGCGGCGGCGACATGTCGTCGTTCCACCACTACGCCTACTCGGACCCACCAGCCGGCGGCCTCATGCCTTTCCCCGCCACCATCGTGTCGTCGGAAGGCCACGTCGCGCACGGCGGTGACGACGGCGGCAGGGGCGCGTTCGTGGACGTGAACGCGAGGGACGGGCCGACGGGCGGCGCCGAGATGGGCCTGCAGACGCAGCTGCTCATGGCGAACGCCGCGTCGGCGGTGCAGCACCAGGGGCTGTCGCTTAGCCTTGGCACGCAGGGGGTGCCGGTGTCTCTTTACCAGTACCGCCAGGCGGAGGCAGGCATGGCCGCCGCCGCCTTTCTAAGCCCGAACCAGGCGTCG…
>ZmBELL06.1
ATGAGGCCGGCGCAGGAGCTGCTGGGCGAGGCTGTGCGCGTGGCCGACCTGGCGGCTGCCGACGACGAAGACGAGGACCAGGCGGCGGAGCGGCTCGAGGGCGGCGGTCACCGGGCGGCGCGTCGGGCGGCCGGGAACGACGGCGACGGCGTCCAGGCCAAGCTCCTCTACCTGCTCAGCGAGCTGGAGAGCAGGCGGGAGCGCTACTTCGGCGAGCTGGAGCGCGTGGTGTCGTCGTTCGAGCCGGCGCTGGGCGGCGGCGCGGCGGCGGCGTACACAACCCTGATGGCGCGGGCCATGGGCCGCCACTTCGGCAACCTGCGCCGCGCCATACTGCGCAGGCTCAGGCTCCAAGCCGCCGCTGCGGCGAGGAGGTCTCTGCGGCGCGGCGGCGAGGAC…
>ZmBELL07.2
ATGGGCGTAGCGGCGCCACCGTACGAGACCACCACGTACGTGAGCCAACGCACCAAGATCAACATCGCAGCGATCTCCGCCGCCGCCGCCACCAGGGCGGCTACCGCGGCTTCTATGTCCCACTCGCAGGGATTCCACCAGGGCAGCGCCGGCGTCTACGGCTACTCCTCGGATGGCTTCGACCGCCCGGACGACTCCGGCCACCAGGACCATCATCAGCAGCAGCAGCACGTGGCGCAGCAGAGCCGCCGCGACAAGCTGAGGGTGCAGGGGTTCGACCCGGCCGCCGGCGGCGGCCACGGCCTGCTCCCCATCGAGGGCGACGAGCATGGCGGGCCCGGGTCCATGTACGAGCACGCGGCGGCCGCAGCTGGGGCCTCCAACATGCTCTCCGAGATG…
>ZmBELL07.1
ATGCAGATGGTGGTGAACTTCTTCGACTCGGTGATGGGGTTCGGCGCGGCGACGCCGTACACGGCGCTGGCGCAGAAGGCAATGTCGCGGCACTTCCGGTGCCTCAAGGACGCCATCGCGGCGCAGCTGCGGGCCACGTGCGAGCTGCTGGGCGAGAAGGACGCCGGCACCAGCTCGGGCCTCACCAAGGGCGAGACGCCGCGGCTGCGCGCCATCGACCAGAGCCTCCGCCAGCAGCGCGCCTTCCACCACATGGGGATGATGGAGCAGGAGGCATGGCGGCCCCAGCGCGGCCTCCCCGAGCGCTCCGTCAACATCCTCCGCTCATGGCTCTTCGAGCACTTCCTCCACCCGTACCCGAGCGACGCCGATAAACACCTGTTGGCGAGGCAGACCGGG…
>ZmBELL05.2
ATGGCTACTTATTACTCGAGCCCTGGCAGTGAAAGAGATTCACAAACAATGTACTCAGCAGAGTCAGGCAATGTATCATATCCCGTGCCATCAGCCCTAGGGAACTTTCTTTATACGAACAATGCATCTTCTGGACCTTATACAGAATTTAGTGGAATTGTCCAGCCTCAGCAGAATTTCATGGAACTTACTGGCCATCCTTCAGCAATGTCACATGATTCGTCATCCAATGAAGCTACCAACATGGGCAGTTCACTCACTGAACAGCGCTCTTTTGGTCCTTTGAAAGATATGAGAAATGAGATGTTGATGCATTTGATGGATGGAGCACACAGCAGTGGCAGTGATCTCATCCACAATGATGCTCATAGCACTGTACAGCTCGAATTTGGCATGTTA…
>ZmBELL05.1
ATGGCTACTTATTACTCGAGCCCTGGCAGTGAAAGAGATTCACAAACAATGTACTCAGCAGAGTCAGGCAATGTATCATATCCCGTGCCATCAGCCCTAGGGAACTTTCTTTATACGAACAATGCATCTTCTGGACCTTATACAGAATTTAGTGGAATTGTCCAGCCTCAGCAGAATTTCATGGAACTTACTGGCCATCCTTCAGCAATGTCACATGATTCGTCATCCAATGAAGCTACCAACATGGGCAGTTCACTCACTGAACAGCGCTCTTTTGGTCCTTTGAAAGATATGAGAAATGAGATGTTGATGCATTTGATGGATGGAGCACACAGCAGTGGCAGTGATCTCATCCACAATGATGCTCATAGCACTGTACAGCTCGAATTTGGCATGTTA…
>ZmBELL01.1
ATGGCGCACGACCCCAGCCTGGGCTTCGCGGACTACTTCTCGGCGGCGGCGGCGGCGGGCGCCACGGCGATGGACGACGACGTCGGGGCGCCGGAGCTCTATGGCCTGCATGCCGACGACATGGAGTTCCTCGGCATGCGTGGCCTGGCCGCCATGCCCCCCGCCGCGGCACACCACCAGCACCACCACCATCACGGCCACAGCAAGGCCGGTGCGCTCCTCGACGACGACGACGCGGGGGTGGGGCCAGACGTCAGCGGCTCCGCGGACGACGCCACCATGCGCTTCCTGAGCGAGCAGCAGCAGCAGCAGCACCAGGCGCCGCTGTCGCTGTCGCTGTGCCGGCCGGACGTGGCGACGACGTTGCACGAGCAGCAGCACCTCGCCGGCGGTGGCTCC…
>ZmKNOX01.2
ATGCAGCGCGGCGGTGATCAAGCAGGAGCGAGCCTGGGCATGGAGATGGGGGTGGGGTACGCCGGCGGCGGCGGCGGCGGCGAGTGCTCGTCGTCCTCGGCGGCTGCCGCGGCCGCGGCCGCGGCGGAGGGGGAGGAGCGGCAGCTGCTCAAGGGGGAGATCGCGGTGCACCCGCTGTGCGAGCAGCTAGTGGCGGCGCACGTGGGGTGCCTGCGCGTGGCCACGCCCATCGACCACCTCCCCCTCATCGACGCCCAGCTCGCGCAGTCCAGCGGCCTCCTCCACTCCTACGCCGCCCACCACCGCCCCTTCCTCTCCCCGCACGACAAGCACGACCTCGACTCGTTCCTCGCGCAGTACCTGATGCTGCTGTGCTCGTTCCGGGAGCAGCTGCAGCAG…
>ZmKNOX01.1
ATGGCGGTGGTGCAGGCGCAGTACCTGATGCTGCTGTGCTCGTTCCGGGAGCAGCTGCAGCAGCACGTCCGGGTGCACGCCGTGGAGGCCGTCATGGCGTGCCGCGAGATCGAGCAGTCCCTGCAGGACCTAACCGGGGCGACACTTGAGGAAGGGACGGGGGCGACCATGTCAGAGGACGAGGACGAGGCGCCGATGCTGGAGGTGGGCCTGGATATGGGCTCCGACGGGCACGACATGATGGGCTTCGGCCCGCTCATGCCCACCGACTCGGAGCGCTCGCTCATGGAGAGGGTCAGGCAGGAGCTCAAGATGGAGCTCAAGCAGGGTTTCAAGTCGAGAATAGAGGATGTGCGGGAGGAGATCCTGAGGAAAAGGAGGGCCGGGAAGCTGCCTGGG…
>ZmKNOX03.2
ATGGCCACGGCCAGCACCACCATCATCACCACCACCACCACCCGTGGGCATCCTCCCCTCAGCGCCGTCGTAGCGCCGCTGCCGCCGCAACCGCCAAGCGCAGGCCTGCCGCTGACCCTGAACACGGTGGCGGCCACTGGGAACAGCGGCGGTAGCGGCAACCCGGTGCTGCAGCTTGCCAACGGTGGCGGCCTCCTCGACGCATGCGTCAAGGCGAAGGAGCCCTCGTCGTCGTCTCCCTACGCAGGCGACGTCGAGGCCATCAAGGCCAAGATCATCTCGCACCCACACTACTACTCGCTCCTCACTGCCTACCTCGAGTGCAACAAGGTGGGGGCACCACCGGAGGTGTCGGCGAGGCTGACGGAGATAGCGCAGGAGGTGGAGGCGCGGCAGCGC…
>ZmKNOX03.3
ATGGAGGAGATCACCCAACACTTTGGAGTTGGCGCAAGCAGCCACGGCCATGGCCACGGCCAGCACCACCATCATCACCACCACCACCACCCGTGGGCATCCTCCCTCAGCGCCGTCGTAGCGCCGCTGCCGCCGCAACCGCCAAGCGCAGGCCTGCCGCTGACCCTGAACACGGTGGCGGCCACTGGGAACAGCGGCGGTAGCGGCAACCCGGTGCTGCAGCTTGCCAACGGTGGCGGCCTCCTCGACGCATGCGTCAAGGCGAAGGAGCCCTCGTCGTCGTCTCCCTACGCAGGCGACGTCGAGGCCATCAAGGCCAAGATCATCTCGCACCCACACTACTACTCGCTCCTCACTGCCTACCTCGAGTGCAACAAGGTGGGGGCACCACCGGAGGTG…
>ZmKNOX03.1
ATGGAGGCGTACCACGAGATGCTGGTGAAGTTCAGGGAGGAGCTGACGAGGCCGCTGCAGGAGGCGATGGAGTTCATGCGAAGGGTGGAGTCGCAGCTGAACTCGCTTTCCATCTCCGGAAGGTCGCTGCGCAACATCCTTTCATCTGGCTCTTCTGAGGAGGATCAAGAAGGTAGCGGAGGAGAGACCGAGCTCCCTGAAGTTGATGCACATGGTGTGGACCAAGAGCTGAAGCACCATCTCCTGAAGAAATACAGTGGCTATCTAAGCTCGCTCAAGCAAGAACTGTCAAAGAAGAAGAAGAAAGGGAAGCTCCCCAAGGAGGCTCGCCAGCAGCTCCTTAGCTGGTGGGATCAGCACTACAAATGGCCTTACCCCTCAGAGACTCAGAAGGTGGCA…
>ZmKNOX02.2
ATGCACTCCTCCATTCCTCAGACAATCAAATATCCCCAGATAGCTAGGTGGTTGGCACGCATGGAGAAGCAGCTGCCTGCTCTTACCGGTGGCTCAAAGGCGGCCACCACGACGCCCTTCTACCTCGCCTTAGATCACAGAGCCGCCGCCACGTCGTCTTCACCGCCGGCGGAGGCGCCAACACTGCCGCCGTCTGCTGCGGCTGTCTCAGATCCTTCTAGACAGTCCAACAGCGATAGGGGATCCGAGATAATCAAAGCCAAGATCATGTCTCACCCTCTCTATCCGGCTCTCTTGAGAGCCTTCATAGATTGCCGGAAGGTTGGAGCGCCGCTCGAGATTGTCGGTCGGCTTTCTGCCCTCGCTGATGACGTCGAAACGAATTCAGACGGCAGACAA…
>ZmBELL01.2
ATGGCGCACGACCCCAGCCTGGGCTTCGCGGACTACTTCTCGGCGGCGGCGGCGGCGGGCGCCACGGCGATGGACGACGACGTCGGGGCGCCGGAGCTCTATGGCCTGCATGCCGACGACATGGAGTTCCTCGGCATGCGTGGCCTGGCCGCCATGCCCCCCGCCGCGGCACACCACCAGCACCACCACCATCACGGCCACAGCAAGGCCGGTGCGCTCCTCGACGACGACGACGCGGGGGTGGGGCCAGACGTCAGCGGCTCCGCGGACGACGCCACCATGCGCTTCCTGAGCGAGCAGCAGCAGCAGCAGCACCAGGCGCCGCTGTCGCTGTCGCTGTGCCGGCCGGACGTGGCGACGACGTTGCACGAGCAGCAGCACCTCGCCGGCGGTGGCTCC…

## Sheet: T3s, C3s, A3s, G3s, GC3s, GC
ID	plant	T3s	C3s	A3s	G3s	GC3s	GC	CAI	CBI	Fop	ENC	L_sym	L_aa	Gravy	Aromo
ZmKNOX13.1	Zea mays	0.2448	0.3693	0.2241	0.406	0.62	0.583	0.217	0.071	0.471	60.74	297	316	-0.562975	0.063291
ZmKNOX14.1	Zea mays	0.0769	0.4923	0.1342	0.5915	0.831	0.6	0.236	0.14	0.5	41.04	178	191	-0.862304	0.052356
ZmBELL15.1	Zea mays	0.0963	0.4988	0.0851	0.5172	0.846	0.668	0.245	0.221	0.554	38.09	469	491	-0.317312	0.087576
ZmBELL15.2	Zea mays	0.0923	0.5026	0.0824	0.5205	0.852	0.67	0.244	0.221	0.554	37.73	453	474	-0.326371	0.088608
ZmBELL12.2	Zea mays	0.1189	0.4449	0.1239	0.5189	0.796	0.661	0.229	0.211	0.54	42.98	265	279	-0.384229	0.075269
ZmBELL12.1	Zea mays	0.1171	0.4415	0.1198	0.5305	0.802	0.661	0.237	0.196	0.531	41.04	475	498	-0.381325	0.072289
ZmBELL13.1	Zea mays	0.1369	0.4959	0.0947	0.4881	0.806	0.649	0.236	0.214	0.546	43.35	551	576	-0.449826	0.067708
ZmKNOX10.1	Zea mays	0.0466	0.5339	0.047	0.6018	0.923	0.682	0.245	0.177	0.525	32.91	284	298	-0.579195	0.07047
ZmBELL14.1	Zea mays	0.1435	0.4798	0.0998	0.4964	0.798	0.646	0.241	0.222	0.552	43.17	524	549	-0.456831	0.074681
ZmKNOX12.1	Zea mays	0.0455	0.5041	0.0602	0.61	0.912	0.695	0.226	0.123	0.492	33.43	295	307	-0.572313	0.068404
ZmKNOX11.1	Zea mays	0.0951	0.5361	0.0906	0.5564	0.853	0.644	0.307	0.234	0.565	36.12	333	351	-0.676923	0.079772
ZmBELL10.1	Zea mays	0.369	0.2964	0.3226	0.2912	0.453	0.473	0.228	-0.04	0.414	57.64	609	639	-0.710016	0.075117
ZmBELL11.1	Zea mays	0.0637	0.5495	0.0549	0.5172	0.898	0.699	0.255	0.283	0.592	35.4	512	539	-0.250649	0.06679
ZmKNOX08.1	Zea mays	0.1378	0.4882	0.1779	0.4527	0.745	0.602	0.251	0.181	0.529	47.35	314	328	-0.655183	0.079268
ZmKNOX09.2	Zea mays	0.2363	0.4219	0.2469	0.3405	0.609	0.577	0.242	0.089	0.48	59.51	294	310	-0.523548	0.064516
ZmKNOX09.1	Zea mays	0.2237	0.4211	0.2479	0.348	0.616	0.582	0.237	0.084	0.475	58.63	284	300	-0.543667	0.06
ZmBELL11.2	Zea mays	0.0637	0.5495	0.0549	0.5172	0.898	0.699	0.255	0.283	0.592	35.4	512	539	-0.250649	0.06679
ZmBELL11.3	Zea mays	0.0637	0.5495	0.0549	0.5172	0.898	0.699	0.255	0.283	0.592	35.4	512	539	-0.250649	0.06679
ZmBELL08.1	Zea mays	0.1532	0.5424	0.0917	0.4359	0.796	0.645	0.278	0.262	0.574	43.68	564	587	-0.440545	0.069847
ZmKNOX06.1	Zea mays	0.1717	0.4764	0.1067	0.4861	0.771	0.621	0.23	0.081	0.471	44.03	280	295	-0.554237	0.071186
ZmKNOX05.1	Zea mays	0.0328	0.5511	0.0432	0.6333	0.939	0.677	0.324	0.316	0.612	31.18	343	360	-0.625556	0.077778
ZmKNOX07.1	Zea mays	0.1831	0.4718	0.2458	0.3136	0.642	0.608	0.231	0.125	0.487	50.82	349	363	-0.732782	0.046832
ZmKNOX07.2	Zea mays	0.1897	0.4545	0.2148	0.3821	0.67	0.607	0.241	0.093	0.481	55.38	312	328	-0.457927	0.060976
ZmBELL09.2	Zea mays	0.0535	0.598	0.0221	0.5347	0.937	0.706	0.304	0.305	0.611	31.92	602	635	-0.427244	0.061417
ZmBELL09.1	Zea mays	0.052	0.5911	0.0208	0.5414	0.939	0.71	0.298	0.305	0.611	31.64	638	671	-0.412966	0.059613
ZmBELL09.7	Zea mays	0.052	0.5911	0.0208	0.5414	0.939	0.71	0.298	0.305	0.611	31.64	638	671	-0.412966	0.059613
ZmBELL09.6	Zea mays	0.052	0.5911	0.0208	0.5414	0.939	0.71	0.298	0.305	0.611	31.64	638	671	-0.412966	0.059613
ZmBELL09.5	Zea mays	0.052	0.5911	0.0208	0.5414	0.939	0.71	0.298	0.305	0.611	31.64	638	671	-0.412966	0.059613
ZmBELL09.4	Zea mays	0.052	0.5911	0.0208	0.5414	0.939	0.71	0.298	0.305	0.611	31.64	638	671	-0.412966	0.059613
ZmBELL09.3	Zea mays	0.052	0.5911	0.0208	0.5414	0.939	0.71	0.298	0.305	0.611	31.64	638	671	-0.412966	0.059613
ZmBELL02.1	Zea mays	0.0433	0.5921	0.0453	0.5451	0.927	0.699	0.302	0.354	0.633	34.11	327	343	-0.345773	0.078717
ZmKNOX04.1	Zea mays	0.1151	0.4209	0.0949	0.634	0.831	0.638	0.236	0.12	0.496	38.94	343	364	-0.642033	0.074176
ZmKNOX02.1	Zea mays	0.1169	0.5325	0.1456	0.4771	0.791	0.607	0.268	0.249	0.571	44.79	196	207	-0.928986	0.101449
ZmBELL02.3	Zea mays	0.0505	0.5768	0.0462	0.5543	0.92	0.693	0.297	0.321	0.617	33.02	564	587	-0.438671	0.069847
ZmBELL02.4	Zea mays	0.0505	0.5768	0.0462	0.5543	0.92	0.693	0.297	0.321	0.617	33.02	564	587	-0.438671	0.069847
ZmBELL03.1	Zea mays	0.0595	0.5496	0.0463	0.5539	0.911	0.714	0.273	0.298	0.599	35.13	586	612	-0.337908	0.063725
ZmBELL02.2	Zea mays	0.0505	0.5768	0.0462	0.5543	0.92	0.693	0.297	0.321	0.617	33.02	564	587	-0.438671	0.069847
ZmBELL04.1	Zea mays	0.1317	0.5439	0.097	0.4763	0.814	0.632	0.261	0.223	0.557	40.69	634	668	-0.626796	0.062874
ZmBELL02.5	Zea mays	0.0505	0.5768	0.0462	0.5543	0.92	0.693	0.297	0.321	0.617	33.02	564	587	-0.438671	0.069847
ZmBELL06.1	Zea mays	0.0543	0.552	0.0338	0.5567	0.925	0.721	0.268	0.343	0.618	33.3	254	263	-0.582129	0.064639
ZmBELL07.2	Zea mays	0.059	0.5951	0.0436	0.5162	0.915	0.708	0.284	0.306	0.607	34.45	727	755	-0.494702	0.062252
ZmBELL07.1	Zea mays	0.06	0.6	0.0476	0.4978	0.91	0.702	0.247	0.239	0.563	36.37	288	302	-0.414901	0.069536
ZmBELL05.2	Zea mays	0.344	0.336	0.3152	0.2739	0.476	0.492	0.226	-0.012	0.428	58.4	617	651	-0.685714	0.070661
ZmBELL05.1	Zea mays	0.344	0.336	0.3152	0.2739	0.476	0.492	0.226	-0.012	0.428	58.4	617	651	-0.685714	0.070661
ZmBELL01.1	Zea mays	0.0413	0.5925	0.0359	0.5563	0.936	0.725	0.289	0.324	0.616	32.2	596	620	-0.486129	0.059677
ZmKNOX01.2	Zea mays	0.0482	0.5614	0.0788	0.5776	0.897	0.66	0.242	0.179	0.527	35.42	292	310	-0.554839	0.048387
ZmKNOX01.1	Zea mays	0.0606	0.5076	0.0987	0.6301	0.874	0.613	0.234	0.144	0.505	37.15	182	198	-0.819697	0.055556
ZmKNOX03.2	Zea mays	0.1298	0.4885	0.1099	0.5229	0.805	0.618	0.276	0.17	0.52	41.22	329	343	-0.536443	0.067055
ZmKNOX03.3	Zea mays	0.1319	0.4945	0.1236	0.5245	0.797	0.617	0.293	0.185	0.532	41.89	344	359	-0.63454	0.069638
ZmKNOX03.1	Zea mays	0.1818	0.4697	0.1408	0.5401	0.756	0.561	0.271	0.145	0.511	45.46	180	193	-0.934197	0.093264
ZmKNOX02.2	Zea mays	0.1788	0.4599	0.1835	0.4189	0.703	0.592	0.236	0.161	0.516	47.51	337	352	-0.707386	0.079545
ZmBELL01.2	Zea mays	0.0413	0.5925	0.0359	0.5563	0.936	0.725	0.289	0.324	0.616	32.2	596	620	-0.486129	0.059677
CDS:AT1G75410.2	Arabidopsis thaliana	0.4539	0.2394	0.3873	0.2278	0.352	0.411	0.214	-0.029	0.413	50.34	506	524	-0.865458	0.083969
CDS:AT1G19700.1	Arabidopsis thaliana	0.423	0.2641	0.3675	0.2427	0.385	0.429	0.228	0.023	0.446	53.48	520	538	-0.766171	0.085502
CDS:AT1G19700.2	Arabidopsis thaliana	0.423	0.2641	0.3675	0.2427	0.385	0.429	0.228	0.023	0.446	53.48	520	538	-0.766171	0.085502
CDS:AT1G19700.3	Arabidopsis thaliana	0.423	0.2641	0.3675	0.2427	0.385	0.429	0.228	0.023	0.446	53.48	520	538	-0.766171	0.085502
CDS:AT1G70510.1	Arabidopsis thaliana	0.4077	0.2661	0.3425	0.3103	0.424	0.438	0.235	0.067	0.468	52.17	295	310	-0.705161	0.083871
CDS:AT1G62360.1	Arabidopsis thaliana	0.4321	0.3107	0.3172	0.2394	0.42	0.472	0.234	-0.076	0.394	53.73	355	382	-0.651833	0.081152
CDS:AT1G23380.1	Arabidopsis thaliana	0.4343	0.2151	0.3559	0.2928	0.381	0.443	0.184	-0.156	0.337	53.19	312	327	-0.522324	0.085627
CDS:AT1G23380.2	Arabidopsis thaliana	0.4343	0.2151	0.3571	0.2946	0.382	0.443	0.186	-0.149	0.341	53.55	314	329	-0.541641	0.085106
CDS:AT1G62990.1	Arabidopsis thaliana	0.3456	0.2673	0.3611	0.3092	0.444	0.47	0.207	0.008	0.429	57.84	275	291	-0.609966	0.058419
CDS:AT1G75430.1	Arabidopsis thaliana	0.4063	0.2232	0.3877	0.2464	0.361	0.424	0.18	-0.046	0.386	50.58	280	290	-0.322414	0.075862
CDS:AT1G75410.1	Arabidopsis thaliana	0.4539	0.2394	0.3873	0.2278	0.352	0.411	0.214	-0.029	0.413	50.34	506	524	-0.865458	0.083969
CDS:AT2G35940.3	Arabidopsis thaliana	0.2797	0.3544	0.3426	0.3054	0.51	0.497	0.205	0.012	0.447	55.52	649	680	-0.743382	0.061765
CDS:AT2G35940.2	Arabidopsis thaliana	0.2797	0.3544	0.3426	0.3054	0.51	0.497	0.205	0.012	0.447	55.52	649	680	-0.743382	0.061765
CDS:AT2G23760.1	Arabidopsis thaliana	0.3871	0.2782	0.3816	0.2235	0.393	0.46	0.219	0.006	0.444	55.51	603	627	-0.75949	0.070175
CDS:AT2G27220.1	Arabidopsis thaliana	0.3988	0.2761	0.3722	0.2561	0.401	0.427	0.215	-0.026	0.425	58.16	409	431	-0.643619	0.095128
CDS:AT2G23760.2	Arabidopsis thaliana	0.3871	0.2782	0.3816	0.2235	0.393	0.46	0.219	0.006	0.444	55.51	603	627	-0.75949	0.070175
CDS:AT2G23760.3	Arabidopsis thaliana	0.3871	0.2782	0.3816	0.2235	0.393	0.46	0.219	0.006	0.444	55.51	603	627	-0.75949	0.070175
CDS:AT2G16400.1	Arabidopsis thaliana	0.3867	0.2293	0.3232	0.3363	0.433	0.452	0.174	-0.09	0.374	56.93	462	482	-0.689834	0.068465
CDS:AT2G27220.2	Arabidopsis thaliana	0.4053	0.2663	0.3727	0.26	0.395	0.421	0.214	-0.031	0.421	57.51	425	449	-0.61559	0.095768
CDS:AT2G35940.1	Arabidopsis thaliana	0.2797	0.3544	0.3426	0.3054	0.51	0.497	0.205	0.012	0.447	55.52	649	680	-0.743382	0.061765
CDS:AT2G27990.1	Arabidopsis thaliana	0.4409	0.2215	0.331	0.2723	0.378	0.429	0.183	-0.1	0.367	54.01	561	584	-0.643322	0.075342
CDS:AT4G32040.1	Arabidopsis thaliana	0.3891	0.3003	0.2917	0.2862	0.458	0.477	0.236	0.073	0.463	58.6	365	383	-0.650653	0.062663
CDS:AT4G32980.1	Arabidopsis thaliana	0.4521	0.2261	0.3896	0.2092	0.334	0.409	0.195	-0.062	0.39	49.06	446	473	-0.534038	0.088795
CDS:AT4G34610.1	Arabidopsis thaliana	0.4163	0.2143	0.3541	0.2952	0.389	0.459	0.184	-0.096	0.375	53.61	509	532	-0.739474	0.073308
CDS:AT4G34610.2	Arabidopsis thaliana	0.4163	0.2143	0.3541	0.2952	0.389	0.459	0.184	-0.096	0.375	53.61	509	532	-0.739474	0.073308
CDS:AT4G36870.2	Arabidopsis thaliana	0.3809	0.2886	0.3672	0.2252	0.406	0.467	0.221	0.029	0.454	55.91	710	739	-0.794317	0.062246
CDS:AT4G36870.1	Arabidopsis thaliana	0.3809	0.2886	0.3672	0.2252	0.406	0.467	0.221	0.029	0.454	55.91	710	739	-0.794317	0.062246
CDS:AT4G08150.1	Arabidopsis thaliana	0.3821	0.3389	0.3523	0.2691	0.448	0.438	0.253	0.064	0.472	59.37	377	398	-1.11256	0.072864
CDS:AT5G41410.1	Arabidopsis thaliana	0.4323	0.2118	0.4078	0.253	0.35	0.434	0.195	-0.098	0.378	52.62	577	611	-0.890998	0.060556
CDS:AT5G25220.1	Arabidopsis thaliana	0.3634	0.3063	0.3261	0.2718	0.451	0.488	0.211	0.019	0.439	50.8	412	431	-0.696288	0.060325
CDS:AT5G11060.1	Arabidopsis thaliana	0.3425	0.3219	0.33	0.2972	0.475	0.491	0.206	-0.019	0.419	58.59	377	393	-0.85598	0.066158
CDS:AT5G25220.2	Arabidopsis thaliana	0.3665	0.3043	0.3248	0.2724	0.45	0.486	0.212	0.019	0.438	50.61	400	419	-0.681623	0.059666
CDS:AT5G02030.1	Arabidopsis thaliana	0.4217	0.3112	0.2603	0.2191	0.433	0.486	0.221	0.045	0.454	53.49	559	575	-0.521217	0.086957
CDS:Os01t0848400-01	Oryza sativa	0.1739	0.4862	0.0909	0.4843	0.78	0.645	0.284	0.259	0.578	44.14	592	612	-0.468464	0.065359
CDS:Os01t0302500-01	Oryza sativa	0.1008	0.5084	0.1167	0.5022	0.819	0.642	0.228	0.142	0.507	40.63	288	301	-0.512957	0.069767
CDS:Os02t0182800-01	Oryza sativa	0.2708	0.4125	0.2254	0.3291	0.596	0.579	0.235	0.071	0.468	55.78	297	313	-0.591693	0.060703
CDS:Os02t0226600-01	Oryza sativa	0.0683	0.5441	0.0407	0.5268	0.906	0.703	0.274	0.276	0.591	32.63	511	539	-0.148794	0.06308
CDS:Os03t0123500-02	Oryza sativa	0.0952	0.4719	0.1301	0.5636	0.818	0.633	0.234	0.156	0.517	39.86	296	314	-0.530892	0.047771
CDS:Os03t0673000-00	Oryza sativa	0.0385	0.5769	0.069	0.6429	0.917	0.606	0.274	0.263	0.569	32.91	72	77	-0.971429	0.12987
CDS:Os03t0771500-01	Oryza sativa	0.1264	0.4253	0.1057	0.5792	0.811	0.654	0.264	0.191	0.534	37.79	322	336	-0.621726	0.071429
CDS:Os03t0680800-02	Oryza sativa	0.3468	0.3064	0.3253	0.297	0.466	0.484	0.236	0.036	0.455	58.74	639	675	-0.647407	0.071111
CDS:Os03t0124000-01	Oryza sativa	0.0534	0.5277	0.0592	0.5708	0.906	0.704	0.253	0.276	0.585	33.51	564	591	-0.38088	0.059222
CDS:Os03t0732100-01	Oryza sativa	0.0421	0.5897	0.0474	0.5299	0.925	0.718	0.277	0.307	0.611	34.55	763	790	-0.432785	0.059494
CDS:Os03t0165300-03	Oryza sativa	0.0465	0.6101	0.0284	0.536	0.938	0.702	0.3	0.378	0.648	31.54	576	600	-0.5165	0.063333
CDS:Os03t0680700-00	Oryza sativa	0.0687	0.5395	0.044	0.5373	0.904	0.718	0.233	0.218	0.553	36.43	333	346	-0.372832	0.052023
CDS:Os03t0727000-02	Oryza sativa	0.0952	0.5275	0.0643	0.5874	0.873	0.641	0.298	0.228	0.555	34.38	346	361	-0.514681	0.069252
CDS:Os05t0455200-01	Oryza sativa	0.2091	0.4265	0.125	0.4612	0.72	0.616	0.226	0.183	0.53	49.43	558	580	-0.505172	0.068966
CDS:Os05t0129700-01	Oryza sativa	0.1124	0.49	0.1434	0.4786	0.788	0.646	0.252	0.168	0.525	41.91	297	311	-0.578457	0.07074
CDS:Os06t0108900-02	Oryza sativa	0.1608	0.4515	0.1591	0.4729	0.741	0.615	0.232	0.133	0.501	46.54	505	530	-0.582642	0.058491
CDS:Os06t0646600-01	Oryza sativa	0.2429	0.332	0.2857	0.3755	0.569	0.577	0.22	0.075	0.474	61	306	323	-0.565635	0.06192
CDS:Os06t0562300-00	Oryza sativa	0.0891	0.4674	0.0783	0.5365	0.856	0.694	0.223	0.158	0.525	39.95	526	545	-0.047523	0.06789
CDS:Os07t0129700-01	Oryza sativa	0.1556	0.4926	0.1185	0.5019	0.781	0.631	0.275	0.177	0.536	44.57	338	355	-0.640845	0.078873
CDS:Os10t0534900-01	Oryza sativa	0.0687	0.5129	0.0536	0.5804	0.899	0.698	0.243	0.204	0.545	34.54	563	586	-0.483106	0.064846
CDS:Os11t0158600-00	Oryza sativa	0.0506	0.5952	0.0245	0.55	0.938	0.712	0.278	0.286	0.601	32.43	401	420	-0.423333	0.069048
CDS:Os12t0636200-01	Oryza sativa	0.3707	0.3014	0.2939	0.3091	0.473	0.484	0.231	0.023	0.443	53.91	609	647	-0.75425	0.064915
CDS:Os12t0160500-02	Oryza sativa	0.0875	0.495	0.1209	0.4643	0.821	0.714	0.222	0.148	0.514	39.32	463	476	-0.397689	0.063025
CDS:TraesCS1A02G183400.1	Triticum aestivum	0.0406	0.5427	0.031	0.6149	0.941	0.708	0.269	0.286	0.596	31.96	560	586	-0.543857	0.071672
CDS:TraesCS1A02G072700.1	Triticum aestivum	0.0939	0.5551	0.1134	0.4589	0.829	0.655	0.216	0.093	0.476	39.69	292	307	-0.617915	0.068404
CDS:TraesCS1A02G281100.1	Triticum aestivum	0.0749	0.6253	0.0808	0.4431	0.872	0.667	0.253	0.248	0.572	37.63	549	574	-0.589721	0.067944
CDS:TraesCS1B02G091600.1	Triticum aestivum	0.1066	0.5287	0.123	0.4553	0.808	0.654	0.214	0.108	0.483	40.93	292	307	-0.555375	0.061889
CDS:TraesCS1B02G290200.1	Triticum aestivum	0.0847	0.5953	0.0984	0.4518	0.851	0.659	0.259	0.255	0.576	39.06	556	580	-0.591897	0.067241
CDS:TraesCS1B02G191800.1	Triticum aestivum	0.0513	0.5214	0.0419	0.6112	0.923	0.706	0.266	0.284	0.596	32.83	559	585	-0.517778	0.070085
CDS:TraesCS1D02G280300.1	Triticum aestivum	0.0835	0.606	0.0874	0.4468	0.86	0.664	0.268	0.285	0.592	38.6	549	573	-0.57103	0.068063
CDS:TraesCS1D02G193800.1	Triticum aestivum	0.0469	0.5394	0.0393	0.6	0.929	0.707	0.264	0.268	0.586	33.17	563	589	-0.514941	0.06961
CDS:TraesCS1D02G075600.1	Triticum aestivum	0.0861	0.5656	0.1046	0.4652	0.842	0.659	0.216	0.118	0.491	40.35	291	306	-0.615686	0.071895
CDS:TraesCS2D02G256400.1	Triticum aestivum	0.1627	0.496	0.1504	0.4747	0.753	0.604	0.26	0.131	0.509	47.36	328	347	-0.676369	0.083573
CDS:TraesCS3A02G363900.1	Triticum aestivum	0.0392	0.6843	0.0237	0.4934	0.949	0.702	0.314	0.36	0.638	31.43	603	628	-0.625637	0.066879
CDS:TraesCS3B02G396100.1	Triticum aestivum	0.0457	0.6541	0.0365	0.5	0.933	0.696	0.297	0.321	0.614	32.38	596	620	-0.568871	0.067742
CDS:TraesCS3D02G357400.1	Triticum aestivum	0.0437	0.668	0.0279	0.5	0.941	0.698	0.3	0.333	0.622	31.74	598	623	-0.596148	0.069021
CDS:TraesCS4A02G291900.1	Triticum aestivum	0.1822	0.4574	0.145	0.4484	0.731	0.613	0.214	0.12	0.494	46.84	316	329	-0.782067	0.06079
CDS:TraesCS4A02G022700.1	Triticum aestivum	0.0397	0.5921	0.0317	0.5704	0.941	0.69	0.294	0.343	0.629	31.02	563	591	-0.5978	0.06599
CDS:TraesCS4A02G289400.1	Triticum aestivum	0.2951	0.3484	0.283	0.3548	0.544	0.509	0.239	0.052	0.465	59.14	607	638	-0.709404	0.073668
CDS:TraesCS4A02G256700.1	Triticum aestivum	0.0846	0.5588	0.0636	0.5641	0.882	0.643	0.28	0.194	0.536	36.34	347	362	-0.579282	0.074586
CDS:TraesCS4B02G114600.1	Triticum aestivum	0.0508	0.5846	0.0553	0.5195	0.912	0.702	0.258	0.237	0.571	34.25	634	662	-0.480514	0.063444
CDS:TraesCS4B02G025400.1	Triticum aestivum	0.0735	0.4984	0.0533	0.5608	0.892	0.712	0.237	0.235	0.551	35.97	361	373	-0.397051	0.045576
CDS:TraesCS4B02G063100.1	Triticum aestivum	0.0569	0.6037	0.0744	0.4832	0.892	0.691	0.245	0.222	0.56	37.32	712	741	-0.579217	0.064777
CDS:TraesCS4B02G025500.1	Triticum aestivum	0.2872	0.3483	0.2739	0.3703	0.556	0.516	0.235	0.044	0.457	59.9	608	639	-0.706416	0.073552
CDS:TraesCS4B02G345600.1	Triticum aestivum	0.0619	0.5299	0.0387	0.6071	0.917	0.706	0.292	0.341	0.626	32.26	580	611	-0.521768	0.060556
CDS:TraesCS4B02G021900.2	Triticum aestivum	0.1367	0.4961	0.1653	0.4681	0.76	0.615	0.241	0.128	0.497	44.05	312	325	-0.851385	0.089231
CDS:TraesCS4B02G057900.1	Triticum aestivum	0.0772	0.5735	0.0739	0.5474	0.879	0.641	0.276	0.196	0.537	37.33	348	363	-0.587603	0.07438
CDS:TraesCS4B02G280700.1	Triticum aestivum	0.0294	0.6008	0.0365	0.5688	0.946	0.691	0.304	0.366	0.641	30.84	560	588	-0.595408	0.066327
CDS:TraesCS4B02G346100.1	Triticum aestivum	0.0789	0.5088	0.1066	0.5684	0.85	0.641	0.229	0.157	0.515	40.33	293	312	-0.515064	0.048077
CDS:TraesCS4D02G279300.1	Triticum aestivum	0.0421	0.5916	0.0366	0.5641	0.936	0.688	0.296	0.34	0.626	31.48	559	587	-0.59063	0.064736
CDS:TraesCS4D02G340700.1	Triticum aestivum	0.0599	0.5289	0.0407	0.611	0.918	0.705	0.28	0.314	0.61	32.51	582	613	-0.525122	0.060359
CDS:TraesCS4D02G022600.1	Triticum aestivum	0.3027	0.3415	0.2784	0.3616	0.542	0.51	0.239	0.051	0.463	59.39	607	638	-0.705956	0.073668
CDS:TraesCS4D02G062100.1	Triticum aestivum	0.0683	0.5885	0.0732	0.4903	0.883	0.692	0.251	0.226	0.563	37.81	771	803	-0.537484	0.061021
CDS:TraesCS4D02G022500.1	Triticum aestivum	0.0671	0.5208	0.0533	0.551	0.898	0.717	0.236	0.238	0.552	35.13	362	373	-0.467024	0.045576
CDS:TraesCS4D02G341000.1	Triticum aestivum	0.0969	0.4978	0.1152	0.5536	0.829	0.632	0.234	0.185	0.531	41.12	292	311	-0.536978	0.048232
CDS:TraesCS4D02G058000.1	Triticum aestivum	0.0772	0.5625	0.0671	0.5641	0.885	0.642	0.284	0.199	0.539	35.88	347	362	-0.579558	0.074586
CDS:TraesCS4D02G111900.1	Triticum aestivum	0.043	0.585	0.0552	0.5262	0.918	0.705	0.263	0.249	0.579	33.94	636	664	-0.46747	0.063253
CDS:TraesCS4D02G019600.1	Triticum aestivum	0.1306	0.4963	0.1583	0.464	0.766	0.612	0.218	0.116	0.486	46.93	325	340	-0.75	0.085294
CDS:TraesCS5A02G514700.1	Triticum aestivum	0.0647	0.5324	0.0501	0.5928	0.906	0.7	0.289	0.325	0.617	33.19	574	605	-0.545455	0.059504
CDS:TraesCS5A02G405900.1	Triticum aestivum	0.0437	0.5437	0.0344	0.6364	0.937	0.673	0.237	0.18	0.525	34.31	318	333	-0.598498	0.075075
CDS:TraesCS5A02G515000.1	Triticum aestivum	0.0921	0.4868	0.1107	0.5726	0.836	0.637	0.227	0.157	0.515	40.29	293	312	-0.515064	0.048077
CDS:TraesCS5A02G007800.1	Triticum aestivum	0.332	0.3544	0.2389	0.359	0.55	0.514	0.259	0.115	0.499	54.12	613	650	-0.748923	0.067692
CDS:TraesCS5B02G410600.1	Triticum aestivum	0.0427	0.5342	0.0201	0.675	0.95	0.676	0.274	0.232	0.553	33.08	302	316	-0.617722	0.075949
CDS:TraesCS5B02G006400.1	Triticum aestivum	0.2982	0.3854	0.2243	0.3734	0.587	0.529	0.254	0.131	0.507	53.86	615	652	-0.748006	0.067485
CDS:TraesCS5D02G013300.1	Triticum aestivum	0.3272	0.3557	0.2389	0.3642	0.554	0.514	0.262	0.117	0.5	53.53	614	650	-0.749692	0.067692
CDS:TraesCS5D02G415900.1	Triticum aestivum	0.0431	0.5451	0.0335	0.6346	0.938	0.676	0.245	0.19	0.531	34.41	324	339	-0.60295	0.073746
CDS:TraesCS6A02G145500.1	Triticum aestivum	0.2575	0.4249	0.2025	0.364	0.628	0.577	0.241	0.075	0.472	59.85	290	306	-0.610784	0.062092
CDS:TraesCS6B02G173900.1	Triticum aestivum	0.2611	0.4292	0.1957	0.3584	0.629	0.581	0.237	0.07	0.47	58.55	283	298	-0.605034	0.057047
CDS:TraesCS6D02G134800.1	Triticum aestivum	0.4069	0.2621	0.2994	0.3245	0.451	0.478	0.257	0.037	0.456	61	193	207	-0.903382	0.067633
CDS:TraesCS7A02G358300.1	Triticum aestivum	0.0927	0.5475	0.0591	0.5061	0.872	0.67	0.278	0.294	0.597	35.97	523	553	-0.310488	0.081374
CDS:TraesCS7A02G511800.2	Triticum aestivum	0.1371	0.5109	0.1061	0.4605	0.798	0.664	0.247	0.191	0.533	44.71	381	400	-0.589	0.065
CDS:TraesCS7B02G269400.1	Triticum aestivum	0.1089	0.5289	0.0641	0.5086	0.854	0.659	0.279	0.279	0.588	37.26	522	552	-0.360688	0.081522
CDS:TraesCS7B02G423100.2	Triticum aestivum	0.1383	0.498	0.1535	0.4777	0.767	0.619	0.232	0.125	0.497	48.36	318	335	-0.715821	0.074627
CDS:TraesCS7D02G364500.1	Triticum aestivum	0.0899	0.5438	0.0525	0.5283	0.881	0.668	0.288	0.307	0.605	35.54	519	550	-0.372545	0.081818
CDS:EER91090	Sorghum bicolor	0.1527	0.4733	0.1849	0.4219	0.723	0.607	0.225	0.124	0.495	47.35	321	334	-0.80479	0.077844
CDS:EER91079	Sorghum bicolor	0.3682	0.2958	0.3312	0.2791	0.446	0.48	0.222	-0.054	0.409	57.14	614	649	-0.74715	0.07396
CDS:OQU92243	Sorghum bicolor	0.0843	0.5479	0.0548	0.5227	0.884	0.703	0.262	0.256	0.577	37.75	610	634	-0.392587	0.05836
CDS:EER93512	Sorghum bicolor	0.0614	0.5945	0.0555	0.5017	0.903	0.705	0.278	0.304	0.607	35.38	741	770	-0.525325	0.061039
CDS:KXG40303	Sorghum bicolor	0.0638	0.5667	0.0568	0.5388	0.9	0.712	0.292	0.312	0.609	33.31	603	626	-0.509904	0.059105
CDS:KXG37846	Sorghum bicolor	0.0897	0.5183	0.0288	0.5657	0.899	0.726	0.249	0.274	0.575	36.9	346	356	-0.643258	0.047753
CDS:KXG40306	Sorghum bicolor	0.0697	0.5369	0.1137	0.5306	0.85	0.657	0.244	0.17	0.524	39.13	307	323	-0.467183	0.04644
CDS:OQU90921	Sorghum bicolor	0.1323	0.428	0.1061	0.6133	0.812	0.629	0.262	0.141	0.511	42.25	329	349	-0.719198	0.080229
CDS:EER92806	Sorghum bicolor	0.0713	0.5702	0.0556	0.5423	0.896	0.675	0.318	0.336	0.627	34.68	568	590	-0.459831	0.067797
CDS:EER95833	Sorghum bicolor	0.1041	0.5465	0.0906	0.5149	0.843	0.642	0.293	0.231	0.562	39.66	338	356	-0.643539	0.078652
CDS:EES03882	Sorghum bicolor	0.1605	0.5247	0.0938	0.4468	0.789	0.642	0.275	0.23	0.558	44.82	568	593	-0.459697	0.067454
CDS:EES00633	Sorghum bicolor	0.1552	0.4698	0.1316	0.4817	0.764	0.619	0.211	0.079	0.468	45.65	280	294	-0.560544	0.071429
CDS:OQU84501	Sorghum bicolor	0.2298	0.4128	0.2158	0.3777	0.636	0.594	0.256	0.13	0.502	57.15	291	306	-0.489869	0.058824
CDS:EES04785	Sorghum bicolor	0.0592	0.5581	0.0642	0.5071	0.895	0.696	0.262	0.262	0.581	35.29	535	564	-0.214007	0.070922
CDS:OQU82915	Sorghum bicolor	0.0413	0.5889	0.0331	0.5422	0.938	0.712	0.293	0.304	0.612	31.76	658	690	-0.444058	0.057971
CDS:KXG24130	Sorghum bicolor	0.3085	0.3871	0.2397	0.3391	0.565	0.518	0.238	0.062	0.466	56.89	618	658	-0.711246	0.06383
CDS:EES18336	Sorghum bicolor	0.1882	0.463	0.1224	0.4368	0.739	0.625	0.238	0.185	0.528	47.72	544	570	-0.420702	0.066667
CDS:EES18954	Sorghum bicolor	0.1208	0.4333	0.0823	0.583	0.831	0.662	0.251	0.18	0.524	37.36	290	303	-0.551485	0.069307
CDS:KXG20197	Sorghum bicolor	0.1064	0.495	0.0821	0.5199	0.841	0.664	0.251	0.209	0.548	37.47	471	494	-0.275506	0.080972
CDS:KXG20488	Sorghum bicolor	0.2531	0.3633	0.2195	0.4017	0.615	0.587	0.219	0.078	0.475	61	301	319	-0.559561	0.062696
CDS:EER89055	Sorghum bicolor	0.1379	0.446	0.119	0.5039	0.784	0.641	0.222	0.161	0.51	45.29	496	524	-0.384733	0.064885

## Sheet: p value
	comparison group (Mean±std)	control (Mean±std)	T test	p value
T3s	Zea mays (0.11±0.08)	Arabidopsis thaliana (0.39±0.05)	1.6e-33	6e-36
	Zea mays (0.11±0.08)	Oryza sativa (0.13±0.10)	0.35
	Zea mays (0.11±0.08)	Triticum aestivum (0.12±0.10)	0.71
	Zea mays (0.11±0.08)	Sorghum bicolor(0.14±0.09)	0.2
	Arabidopsis thaliana (0.39±0.05)	Oryza sativa (0.13±0.10)	5.8e-13
	Arabidopsis thaliana (0.39±0.05)	Triticum aestivum (0.12±0.10)	1.1e-28
	Arabidopsis thaliana (0.39±0.05)	Sorghum bicolor(0.14±0.09)	1.1e-12
	Oryza sativa (0.13±0.10)	Triticum aestivum (0.12±0.10)	0.53
	Oryza sativa (0.13±0.10)	Sorghum bicolor(0.14±0.09)	0.79
	Triticum aestivum (0.12±0.10)	Sorghum bicolor(0.14±0.09)	0.34
C3s	Zea mays (0.51±0.08)	Arabidopsis thaliana (0.27±0.04)	1.8e-31	2.8e-33
	Zea mays (0.51±0.08)	Oryza sativa (0.48±0.09)	0.13
	Zea mays (0.51±0.08)	Triticum aestivum (0.52±0.09)	0.77
	Zea mays (0.51±0.08)	Sorghum bicolor(0.49±0.08)	0.18
	Arabidopsis thaliana (0.27±0.04)	Oryza sativa (0.48±0.09)	7e-12
	Arabidopsis thaliana (0.27±0.04)	Triticum aestivum (0.52±0.09)	1.2e-27
	Arabidopsis thaliana (0.27±0.04)	Sorghum bicolor(0.49±0.08)	8.2e-12
	Oryza sativa (0.48±0.09)	Triticum aestivum (0.52±0.09)	0.1
	Oryza sativa (0.48±0.09)	Sorghum bicolor(0.49±0.08)	0.86
	Triticum aestivum (0.52±0.09)	Sorghum bicolor(0.49±0.08)	0.14
A3s	Zea mays (0.10±0.08)	Arabidopsis thaliana (0.35±0.03)	1.6e-30	1.6e-36
	Zea mays (0.10±0.08)	Oryza sativa (0.12±0.09)	0.44
	Zea mays (0.10±0.08)	Triticum aestivum (0.10±0.08)	0.92
	Zea mays (0.10±0.08)	Sorghum bicolor(0.12±0.08)	0.46
	Arabidopsis thaliana (0.35±0.03)	Oryza sativa (0.12±0.09)	1.9e-12
	Arabidopsis thaliana (0.35±0.03)	Triticum aestivum (0.10±0.08)	2.5e-31
	Arabidopsis thaliana (0.35±0.03)	Sorghum bicolor(0.12±0.08)	1.8e-12
	Oryza sativa (0.12±0.09)	Triticum aestivum (0.10±0.08)	0.48
	Oryza sativa (0.12±0.09)	Sorghum bicolor(0.12±0.08)	0.96
	Triticum aestivum (0.10±0.08)	Sorghum bicolor(0.12±0.08)	0.5
G3s	Zea mays (0.50±0.09)	Arabidopsis thaliana (0.26±0.03)	1.2e-27	8.7e-31
	Zea mays (0.50±0.09)	Oryza sativa (0.50±0.09)	0.74
	Zea mays (0.50±0.09)	Triticum aestivum (0.50±0.09)	0.88
	Zea mays (0.50±0.09)	Sorghum bicolor(0.48±0.08)	0.38
	Arabidopsis thaliana (0.26±0.03)	Oryza sativa (0.50±0.09)	6.9e-12
	Arabidopsis thaliana (0.26±0.03)	Triticum aestivum (0.50±0.09)	3e-27
	Arabidopsis thaliana (0.26±0.03)	Sorghum bicolor(0.48±0.08)	2.3e-11
	Oryza sativa (0.50±0.09)	Triticum aestivum (0.50±0.09)	0.83
	Oryza sativa (0.50±0.09)	Sorghum bicolor(0.48±0.08)	0.65
	Triticum aestivum (0.50±0.09)	Sorghum bicolor(0.48±0.08)	0.44
GC3s	Zea mays (0.83±0.13)	Arabidopsis thaliana (0.41±0.05)	1e-31	2.1e-36
	Zea mays (0.83±0.13)	Oryza sativa (0.79±0.14)	0.36
	Zea mays (0.83±0.13)	Triticum aestivum (0.82±0.14)	0.86
	Zea mays (0.83±0.13)	Sorghum bicolor(0.79±0.13)	0.28
	Arabidopsis thaliana (0.41±0.05)	Oryza sativa (0.79±0.14)	2.8e-12
	Arabidopsis thaliana (0.41±0.05)	Triticum aestivum (0.82±0.14)	1.2e-29
	Arabidopsis thaliana (0.41±0.05)	Sorghum bicolor(0.79±0.13)	4.3e-12
	Oryza sativa (0.79±0.14)	Triticum aestivum (0.82±0.14)	0.44
	Oryza sativa (0.79±0.14)	Sorghum bicolor(0.79±0.13)	0.9
	Triticum aestivum (0.82±0.14)	Sorghum bicolor(0.79±0.13)	0.35
GC	Zea mays (0.65±0.06)	Arabidopsis thaliana (0.45±0.03)	2.6e-32	2.2e-36
	Zea mays (0.65±0.06)	Oryza sativa (0.64±0.07)	0.64
	Zea mays (0.65±0.06)	Triticum aestivum (0.64±0.06)	0.57
	Zea mays (0.65±0.06)	Sorghum bicolor(0.64±0.06)	0.57
	Arabidopsis thaliana (0.45±0.03)	Oryza sativa (0.64±0.07)	4.6e-13
	Arabidopsis thaliana (0.45±0.03)	Triticum aestivum (0.64±0.06)	1.1e-29
	Arabidopsis thaliana (0.45±0.03)	Sorghum bicolor(0.64±0.06)	1.2e-12
	Oryza sativa (0.64±0.07)	Triticum aestivum (0.64±0.06)	0.97
	Oryza sativa (0.64±0.07)	Sorghum bicolor(0.64±0.06)	0.94
	Triticum aestivum (0.64±0.06)	Sorghum bicolor(0.64±0.06)	0.9

## Sheet: CAI, CBI, Fop, ENC
Plant	CAI	CBI	Fop	ENC
Zea mays	0.263288	0.215942	0.55225	40.1248
Arabidopsis thaliana	0.210152	-0.019	0.420909	54.3655
Oryza sativa	0.251826	0.189391	0.537609	41.5865
Sorghum bicolor	0.255286	0.189238	0.536571	43.0452
Triticum aestivum	0.257784	0.205255	0.545961	40.6851
Abbreviations: CAI codon adaption index, CBI codon bias index, Fop frequency of optimal codons, ENC effective number of codon.
