# Supplementary material for: Genome-wide identification and expression profile analysis of TALE superfamily genes under hormone and abiotic stress in maize (Zea may L.)
Source: Front Plant Sci. 2025 Feb 21;16:1489177. doi: 10.3389/fpls.2025.1489177 (PMC11885238; doi:10.3389/fpls.2025.1489177)
Supplement: Supplementary file 10 [file Table5.xls]

## Sheet: Table S5
Supplementary Table 5 Promoter cis-elements analysis of maize TALE genes.

## Sheet: Promoter sequence
>ZmKNOX13.1	TCATATGCACAGAATGCATCTAACACTTTTTTCTTGTTGCCACACATTAGCGAGCTCAATTACCATAATCATTTATGTAATGTAAACTCTGGTGTACTATTGTAACTTTTTCCCTTTAAATATATTCTAGTAGGGGCTTCACCTCTCCTGTTTCGTCAAAAAGAAAATCATGTGCGAACTTGATTTCTTTATGAAACTGTTATGTGCGAAGTTAATATCTTTGTGGAACTGTTATGCGCAAACTTGATGTCTTTGTGTAATTGTTATGTGTGAAGTTGATGTCTTTGTAGAACTGTTATGTGTGACATGCCTTTGTGGAACTATTATGTGTGAACCTAATAGGTGTTGTTTGATCATGTATAATTTATTTTCACCCATTTTAGCACTGTTATGAGCACT…
>ZmKNOX14.1	ACGAAGCAGAATACCGCTTGAAGCCAGTCATCCATGTGATAGATTCTTCTGCAATATCAATCTCTGAGGTAGCCAAGAATTGCTTAACTGCCATTTCATTGAAATCAGTGCGCTGCCCCATAAACTGATATACCACATGTTTCAAATTTGGGAATGAGACCCTCCATGACTGATTGACTGAGCAAGAAGGACCAATCAATCACTGATGCTTATGAAAGTTGGTATCCACCAGGGTGCCCCAAAAGACATCAAACTGCAGTTGAGTGTGGAAAAACTGAATATTTGTATCTGATGGCAGAGCATACTGGTTCACAGTCCGTCTAGAGCAGTACTCAGCCATAGAAAATCTCCGCTTGGGGTAGGTCCATCCTTGGATATCAATGGGATAATCAGGGTGAA…
>ZmBELL15.1	GCCCTAAAAGTTGGTTTGGACGCGCTTGCCTTGGCCTGCCCCTGCGCTGGCGTGCATGCTCTCTCGCTTGCATTTGCTGAGGCCAAGTGGTTGCATGCACGCTTGCATCTAGCGCAGTAGCCTGGCTCGCAAGGGTGAGTGGCCCCCCGCCTTTGTCCTGAAAGAGCCCTTGTTTCTTTCCCACAATTGTAGATCTACATGTCGGTCCGCATCCACACTCTCACACGCATAATGTCCACAGCGCCTGCCGGCCGGGGTTGGGATCATGGGTTGGTTGGGGGGATACAATACAAACCCAAGCATGATTGGTTAGCAAGAAGACCTACTACTAGCTACTACTCTACACTCCTAAGCGCACACACATGCGTGATGAGGTCATGCATCTATATATAAATTGTT…
>ZmBELL15.2	GTGCATGCTCTCTCGCTTGCATTTGCTGAGGCCAAGTGGTTGCATGCACGCTTGCATCTAGCGCAGTAGCCTGGCTCGCAAGGGTGAGTGGCCCCCCGCCTTTGTCCTGAAAGAGCCCTTGTTTCTTTCCCACAATTGTAGATCTACATGTCGGTCCGCATCCACACTCTCACACGCATAATGTCCACAGCGCCTGCCGGCCGGGGTTGGGATCATGGGTTGGTTGGGGGGATACAATACAAACCCAAGCATGATTGGTTAGCAAGAAGACCTACTACTAGCTACTACTCTACACTCCTAAGCGCACACACATGCGTGATGAGGTCATGCATCTATATATAAATTGTTTACTACTCCGTCGTCTATCTCCTCGATCCTACGAGAGGGGGATGGTGGCGG…
>ZmBELL12.2	TAGGAGAGACCAATTTTCTGATTTTTTAAAAAACTGATAATCTAATTTATATAAACCGAGTCATAAATTATTATGTTTGGAAACACCTCAATTTATATAAACCAGTTTCTTAAAAACTGGGTGGTTTCAAACATGGAAGCTGGCATCACACTTTAATAGACTAGCTTCTAGTCTTAGTTGAAGCCCCCACCTCCCTCACAAAACCCTACCTTAGACAACACAAAAGACATGGCTATATATGCTATGTGTATACACTCTTCAATCAGTGTAGGTATTAGTATGTGGTAAGGATTAAAGATAGCCACAAGGACTGAAAAGGAAGGGGACACACACACGCTCCCAGCAGCATCTTTAATTATTTACACAGGGAAAAGAAAAAAGGTTGTCAATCTAGCTAGC…
>ZmBELL12.1	CAACTCCAACGACCCCGATATGAGATGGTTTGAGTCTTGTGCCGAATTGTGTGTTTGTTTTATGTTGTAATGAACTATGTGATGTATTTGTGAATTGTGATGTGGTGAACCATTTGTGAACTGTGAACTTGATTTTGGTGAACTTCAATGTGGTTGTGAAGAATTGTGATACTTTGTGTTAAATGTGTGTAATTATGGAATTAATGTTTCTATCATTTCATTGTTATTGTATTGTTGCTGAAATTGATGTTTTTTGCATTTATTTCAATTTTTTTCTCTGAAATTGTTAATTTTCTACGGCCAACAGATGTCACCGAAAATAATTATGGCACATTTTCGGCGGCCAGGAGTCAGCCGCCGAAAATAAACCATTATTTTCGGCGGCCAGTAAGTCGCTCG…
>ZmBELL13.1	CTCAACAGATTGAGACTCTGAGCAGGAGCTTGCAGAAGGCAAGTTGTGCCCTTGATCTCTCTTCTTTACCCAATAACGTTTCTGTTAATCATTATGATATGCTAAGGCTATTTTGATGGGACCTAATAGGTTACCCTAGTTTGGTTATTTTACACCTTGCTTACCACTTAACTTTTGGGGTAGTATCTGCTACTGCTGGTTTGGGTGTTAAGATACATATGATTCATGGTCATGCTTTATTATTGTTATTTTTATTATTTAATGTTCATGATAAGATTATGGCGTTAACCGAAATATAGAGCTTAACTTGAGATAACCATGCTACCACAAGGGTGAAATGGGACACACTTGGTTTACTAATTAGGAAAGATAGTGTGAGTTAATCCTTTCCCAAAAGGG…
>ZmKNOX10.1	TGACTATAGCCTAAATGAATATGCATGTGCAATTTTTACACTCATAAATCACTTCGATAAGAGTGTTGGATAAGGACACGGAAAATGAATTCTTAGCCTTTCATACTCCAAATCAATAATTTCTTTTTACTATACATATCTATATTTGTTGTGGTTTCCAGAACCAAGGAACAATAAGATTTGTGTTCAGTAGAGGTGTTAGTTTGGACTCACTCCAAATGGTGAGCCGCGCGGGGGGGGGGGGGGGGGAGGGGCTCGAAGGTGGATTTGGGGCGAAGGAGTTATACTAGTTCAGACCGGGACCCTAGTTCAGTGCGGTGCTGCCAGTAGTATTGCTTGGAACGTGTTACAACTGGGTGCTTGTGTGAAGTTGTGGAGATATGAGATGATCTTTGGATG…
>ZmBELL14.1	CTCTAAGAGGTACCTGTGGTAGGTACATGTGAGTTGAGTAGTTCTAGAGGGTGAGATTCACTAGGATGTGTCCTCGTGAAGGTGATGTCATCAAGAGAACGAGAGGTAGAGCTTCCCTCTTGATGAGATTTAGTATCCGATTCTTCTAAGCACTAAGCCAGAGAACTGGTCCATAGGAACCCTTCATACACACCACTCGCTTTAAAATAGGGGGGCATATGTGATCTTCTAGCTAGGGGTGATGCCACCACTACATAAGATATAAGTGATAGTGTAGGGATGTAACTATGTAAGGGTGTATCCTCTAATCCTCTTAAACCATGTAATGACCACTAGGAATACTTCATTTCGCAGTCTCAGCATGTCGGTGGTACTCTAGGGTGACTTGGTGATGAATTG…
>ZmKNOX12.1	CTCTAAGGCCAAGCTCCCAATTTTGATACAATCATGAATGAAGTCAGTAACCCTAACATAGAAGAGCATGTAGAGGGAAACAATGCATCTTTGGTGGAGGGGGAGAAACCACTATGGTTGAGTGTAACAGTTATAAGAGTGAAATATAGGGAAATCTAACCTCTCCAAAATTTGAAGGAAGAGACTCCTCCGTATGCAGTACCTTCAACGAAAGTAAAGAAAAGGGTAGAGCATGGGTCGTTAACTTAGTCTTGTATCAGTCAGTTGTGGGAGACTTCACAATCCCAATCAATGTAGCTTCCCTGTTGTGTCCTTTGCCTCCTTCTCGTTGAAGACCCAGAGGCAACCTCCATCTCCTATCCATCATAGTTTGATGTAGCATATCGAGTACTTCATCTT…
>ZmKNOX11.1	CGCTAGCAAAAAGGGCACCGATCATGCATGCACATTCCTCGCGTAAAACCTTTATATAACAACGGATAAATTTTCAAACTTTCACCGTCTTATTGAATTTTGAGCACTGCTGCTTCTACATTTTTTGGAATATGTATTGGTAGATGACACACATCGACATTCACATCGAATCATTTTTTATTAAATTTCTCATGAAACATGTTTTGATGTTATATGTATTCGATCGGGTCTATACTCTATAGAAGGTAATACAATTTTCTATACAATTTGATTCTGGTCAAAAAAAAAGAAACAAAGTTAAACGAAGAGAAAATATAATCACATGATGCGACGGCCTAGTAAACCAGTGTGTTAGACACTTCCACAAAAATAATTATAAAAATAAATTTAATATTGAAG…
>ZmBELL10.1	ATGCTCCCCACGAGGAGCGCACCATCAGGTCTGCCTCCATTTTCCTATTGCTTTAATCAATCGCCTTCGCATCATTGGCTCCTGCCTGTTGGTTGCAGCACCAGCAGCAGTGACAGAAATTCTCTTGCCGCATATTCCCCGGTTACATGATTCGCCTTGCTTCATTGCTTGCTCGCTCGCTCGCTCCGGCTCGTGCTCTTCACTGCTTCTAGAGTCCTGGCTCGTCCGGTTTCGTTGGGTGCAATCAATCCTTTTTGGTTCCCATGGGCGCTGTTATGACCCCAATGATTGGTTGGTCTCCTCTCGATTACATGCTGCTTGAGCTAGAGCAAAGGGGTTTCTTGATTCTTGAGGGCTGTGGCGATACCTGGGTCTCTCCTGAATTGTGAAGTTTCTTGG…
>ZmBELL11.1	CCCTATCGTTTTGGGTAGGTCTTTGATGGTCTTTCTCACGTCCTTCATTATCGGGATGATGCTCCTACTCATCCTCATTCCTTGAGTCTGTAACCTCTATTTCCATATCTATATCCTAATCCTAGACAAGTACAAACGGTCGCCTGCCCCAGTCTAGCACGGGCATGTTGAAACTCGATCTAGTTAGTGCACAATCTGCTAGGCACGGTTAGAAAACTAGGCCGGGCCTTCCAGGCCCAGGCTTGAATATGCATTTTTGGAAAAAATGATCTCCGAGATTACATATGTGTTTTTTTGTCCTTAGCTAAGGTAATCCGAGATGTAGTATTTAATATTTATTCTGCTAATGGTTAAGTACCGCTCATATGTTGAGGCATTTTGTCATCCTAAGCAGTCATG…
>ZmKNOX08.1	CTCACATATTTGTTGCTTAGAATTTACTTCAAACTCACGTCCTTTTAGCAATATAACACACATTTGTACATACATTATCTATACTACTATATGTTTCCGTTGCAACGCACGGGCACTCACCTAGTATTCAATATTATAAAACCTGAGCATGATGTTCTACTGGTTACATAGCTTCGCTCCCACCCTTTCTTCCATCAGGTATGGTTTCAAACCCCACCTCTTGCACCGTTTTTAATATTTTACGCTGAGTTGATTTGGAAGAAATGCAGTGTCTTTTTTTTTGTAAAAAATAGCGCAGGACGATCGTTGAAACTGTTACTTTAAGTATAGTAGCGAATAATAAATTATACAAACTACATTTATATGTTAGTTAATTAATAAATGCATACTTAGTCTAAA…
>ZmKNOX09.2	AAAGCAATCCAAGCAACAAGAGCAACAAAAGAACACAAAAACACCTTCTCTCAAGTCACTAAGCAATTGATTTGATTTTGAGGTTTGGAGGGGATTTTGATCTTTAGAATGTGTCTTGTAGTGATTGCTATTGCTCTTGTATTGAATGTGAAATTCAGAAAACTTGAATGGCTTGAACGGAGGTGGTTAGGGGTATTTATAGCCTCCAGGCACTTCCTAGCCGTTGGTTGAGTTTGCTGTCGATGGGCACACTGGACAGTCCGGTGGCGCACCGGACATCGCACTGTTCACTGTCCGGTGCGTGCCACGTCAGCACGCCGTTGGGGTTTGGAGCGGTTGACCGTTGGAACCCTTTGTCCTGTAGTGCAACCGGACAGTCCGGTGCCACACCCGACAGTC…
>ZmKNOX09.1	AAAGCAATCCAAGCAACAAGAGCAACAAAAGAACACAAAAACACCTTCTCTCAAGTCACTAAGCAATTGATTTGATTTTGAGGTTTGGAGGGGATTTTGATCTTTAGAATGTGTCTTGTAGTGATTGCTATTGCTCTTGTATTGAATGTGAAATTCAGAAAACTTGAATGGCTTGAACGGAGGTGGTTAGGGGTATTTATAGCCTCCAGGCACTTCCTAGCCGTTGGTTGAGTTTGCTGTCGATGGGCACACTGGACAGTCCGGTGGCGCACCGGACATCGCACTGTTCACTGTCCGGTGCGTGCCACGTCAGCACGCCGTTGGGGTTTGGAGCGGTTGACCGTTGGAACCCTTTGTCCTGTAGTGCAACCGGACAGTCCGGTGCCACACCCGACAGTC…
>ZmBELL11.2	CCCTATCGTTTTGGGTAGGTCTTTGATGGTCTTTCTCACGTCCTTCATTATCGGGATGATGCTCCTACTCATCCTCATTCCTTGAGTCTGTAACCTCTATTTCCATATCTATATCCTAATCCTAGACAAGTACAAACGGTCGCCTGCCCCAGTCTAGCACGGGCATGTTGAAACTCGATCTAGTTAGTGCACAATCTGCTAGGCACGGTTAGAAAACTAGGCCGGGCCTTCCAGGCCCAGGCTTGAATATGCATTTTTGGAAAAAATGATCTCCGAGATTACATATGTGTTTTTTTGTCCTTAGCTAAGGTAATCCGAGATGTAGTATTTAATATTTATTCTGCTAATGGTTAAGTACCGCTCATATGTTGAGGCATTTTGTCATCCTAAGCAGTCATG…
>ZmBELL11.3	CCCTATCGTTTTGGGTAGGTCTTTGATGGTCTTTCTCACGTCCTTCATTATCGGGATGATGCTCCTACTCATCCTCATTCCTTGAGTCTGTAACCTCTATTTCCATATCTATATCCTAATCCTAGACAAGTACAAACGGTCGCCTGCCCCAGTCTAGCACGGGCATGTTGAAACTCGATCTAGTTAGTGCACAATCTGCTAGGCACGGTTAGAAAACTAGGCCGGGCCTTCCAGGCCCAGGCTTGAATATGCATTTTTGGAAAAAATGATCTCCGAGATTACATATGTGTTTTTTTGTCCTTAGCTAAGGTAATCCGAGATGTAGTATTTAATATTTATTCTGCTAATGGTTAAGTACCGCTCATATGTTGAGGCATTTTGTCATCCTAAGCAGTCATG…
>ZmBELL08.1	CATGGTTGATCCAACAAGCATCATACTTATCTTGTTTGTCGTACTTAGTAGCAGCAGTCCTTCGTATTTCTGGTTGCGAAGCCATAATATCGACTTGCGGGCCGGTAACGCCAGTGCCGAAGGCCACGCCGGACGAGCGTCTCTCTGCGCCATTGCGGGCACCGGACGAGCGTCTCACTGCGCCTTTCCATCTGATTATTGCCGTCGTCGGCGTAGACAACAACTTCGTCGATTTCTGGCAACCGCTTGCTGTATGCGCTATGGCCTTTCCACGCTCGGTGGAGAGCACGTGCTGATAACGTGTTATAATTCAGTGGCTAACCCCGTGGAGAGAGACAGAGAGAAACGACAAAATGACAGGACTGTTGTATTCATCTCATGAAGTGTACATATATATAC…
>ZmKNOX06.1	AATCTCTCACTAATGTCATTTCTGGACTTGTATTAACATTCACCTAATCTGACACATCGTAATCAGCTTGGCCATGCGAACTACTCCCTGATCCTCCTTTGTGGCCTTAGTTCAACAAATAGTTGTGCAAAGCAAAACAAGTAATTACAATCTTCACTTGCCCGCTTCTTTCGTACATTGGGACTCCTCGTAGCACATACCACCTTGATTTGACAAAGTCCAAAAGCCCGTTCAACTACATTTCGCAGACTCGAGTGGTGGAAATTGAACTTTTCCTGCATAGTTTCTCTGCTCCTCTTCGATTAAAATCTTCTAAGTGATATCTCTAATTTCGATATGGTGGCAAGTAACCTTCACGAATTGAGTAACCAACATCCACTAGATAATATCTCCCTGTAC…
>ZmKNOX05.1	AATTTAATAGGGTGAGAGATGAAAATTTATTCTATAGATTTACATATTACTTTTTTTAATGCAACTTATAATAGTATTGTTCTACTTACTTCTCGATAACATAAATGTAGTGTACAACTATATATCTCACATGATTTATGATAATATATAAATATATTAACTTAATTAGTTTGTGTCTAAATTATTATTACTAGAATGGAATTTAATTAACAAATGGGGTCTGAGGGAATTTAATTTTCTAGTAAAAAACCAATAGTCGTTCAAAGGACCATAATGCCGTATCAAAGCTAACGTTGCGGAGTACGAAACAAAAAACGAAGATAGAGAAAAATGGAAAACACAGACGGATGGGTGGGGAAAAAACGGAAAACCGAAACGCACGTGACGAGAATAAGAAAA…
>ZmKNOX07.1	CGATTAGGCGAAGAAATGTTACATGTGAAGATCTGAAATTATGAGAAATAAAACCGTTATTTCTGAATGGTTTTATTTTATGGGGTCTTTTGTTACTTCAACTGCAACTACATCGAGCCTTATCTTTGTAAAAGTTACTAGTAAAATGGTTGTACGTTGTGACGTCACACCATCATATTTGATACCTATAAAAAATAAATTTAACATCAAAATAAACATACAGACTAGATATTAAATTGATAAAAATAAATATTAACTTTATCTTAATCAAAAGACTAAAAGGTTATGAGTTGAAAAAGAGTTCGATTCCTTTGTTATAGCTCGCTTGCTTCCTTCCACCTAACGAGTTGGTATTACATGAGAGTGTTTGCGCTGCGTGTGATTTCTTATCATATTAGA…
>ZmKNOX07.2	AACCGCAGTTTTTGAAATACTACAGTATACTTTAGTCATGACAATACTGCAGTTTACAATACCGCAGTTTTGAAAACTGAGGTCCAGACCTAAGTTTAGAATAGCTTAAAACTACTATAGTATTTGCAATACTTCAGTTTTGAAAACAGAGATTTTAGCCAGCTTGCCAAACACCATTCTGTATATAATACTGCAGTATTCTTCCAAAACTGTGAAAAAACTTCACTCCCAAACACCTCCTTAGTAGCAAGCGTCTGGCGACGACGCGGGGTAGCCATATCTTAATCTCTTCCACATTGTCAATATGGAGGTAGGACATAGATGTAGGTAGCAACAGCAAAAGGAAACAAAAATCGTGGAGCTTGAGCTCCGGATAATATTGTTGGAGAAGAATTAGAT…
>ZmBELL09.2	CCTTAAAATCAAAGAAAACAAACGGGCCCTGAGATAGATATGGTGAAATAATTGATTCAATTGGTCCAATTAATATTGTCGTTGAGATAATTTCTTGTATGCTCTTGCCACTACCTGTCTATTCTGCAAAGTATCTCCTATGAATATAATGCCTTGGTTAACACTTAACGCAAGAGGGAACCATATCACAGCTAGGTAGCTTGAGGTGTGCGCGTGGCTTTCGTCGAGCCAAATCATTGTGCTTGCGGAAAACTCAAAAAATAAAGAATTCTCTGTTTTCTTCTTGTATACAGTCATGTTTAACAAAAAAGAAAAAAAAAAGAAAGGAGGGTGAGGTTGCTTTAACCAAATTTAATGGGTGTTTGGTTTGTAGGGACTAATTTTTAGTCCCTACATTTT…
>ZmBELL09.1	CCTTAAAATCAAAGAAAACAAACGGGCCCTGAGATAGATATGGTGAAATAATTGATTCAATTGGTCCAATTAATATTGTCGTTGAGATAATTTCTTGTATGCTCTTGCCACTACCTGTCTATTCTGCAAAGTATCTCCTATGAATATAATGCCTTGGTTAACACTTAACGCAAGAGGGAACCATATCACAGCTAGGTAGCTTGAGGTGTGCGCGTGGCTTTCGTCGAGCCAAATCATTGTGCTTGCGGAAAACTCAAAAAATAAAGAATTCTCTGTTTTCTTCTTGTATACAGTCATGTTTAACAAAAAAGAAAAAAAAAAGAAAGGAGGGTGAGGTTGCTTTAACCAAATTTAATGGGTGTTTGGTTTGTAGGGACTAATTTTTAGTCCCTACATTTT…
>ZmBELL09.7	CCTTAAAATCAAAGAAAACAAACGGGCCCTGAGATAGATATGGTGAAATAATTGATTCAATTGGTCCAATTAATATTGTCGTTGAGATAATTTCTTGTATGCTCTTGCCACTACCTGTCTATTCTGCAAAGTATCTCCTATGAATATAATGCCTTGGTTAACACTTAACGCAAGAGGGAACCATATCACAGCTAGGTAGCTTGAGGTGTGCGCGTGGCTTTCGTCGAGCCAAATCATTGTGCTTGCGGAAAACTCAAAAAATAAAGAATTCTCTGTTTTCTTCTTGTATACAGTCATGTTTAACAAAAAAGAAAAAAAAAAGAAAGGAGGGTGAGGTTGCTTTAACCAAATTTAATGGGTGTTTGGTTTGTAGGGACTAATTTTTAGTCCCTACATTTT…
>ZmBELL09.6	CCTTAAAATCAAAGAAAACAAACGGGCCCTGAGATAGATATGGTGAAATAATTGATTCAATTGGTCCAATTAATATTGTCGTTGAGATAATTTCTTGTATGCTCTTGCCACTACCTGTCTATTCTGCAAAGTATCTCCTATGAATATAATGCCTTGGTTAACACTTAACGCAAGAGGGAACCATATCACAGCTAGGTAGCTTGAGGTGTGCGCGTGGCTTTCGTCGAGCCAAATCATTGTGCTTGCGGAAAACTCAAAAAATAAAGAATTCTCTGTTTTCTTCTTGTATACAGTCATGTTTAACAAAAAAGAAAAAAAAAAGAAAGGAGGGTGAGGTTGCTTTAACCAAATTTAATGGGTGTTTGGTTTGTAGGGACTAATTTTTAGTCCCTACATTTT…
>ZmBELL09.5	CCTTAAAATCAAAGAAAACAAACGGGCCCTGAGATAGATATGGTGAAATAATTGATTCAATTGGTCCAATTAATATTGTCGTTGAGATAATTTCTTGTATGCTCTTGCCACTACCTGTCTATTCTGCAAAGTATCTCCTATGAATATAATGCCTTGGTTAACACTTAACGCAAGAGGGAACCATATCACAGCTAGGTAGCTTGAGGTGTGCGCGTGGCTTTCGTCGAGCCAAATCATTGTGCTTGCGGAAAACTCAAAAAATAAAGAATTCTCTGTTTTCTTCTTGTATACAGTCATGTTTAACAAAAAAGAAAAAAAAAAGAAAGGAGGGTGAGGTTGCTTTAACCAAATTTAATGGGTGTTTGGTTTGTAGGGACTAATTTTTAGTCCCTACATTTT…
>ZmBELL09.4	CCTTAAAATCAAAGAAAACAAACGGGCCCTGAGATAGATATGGTGAAATAATTGATTCAATTGGTCCAATTAATATTGTCGTTGAGATAATTTCTTGTATGCTCTTGCCACTACCTGTCTATTCTGCAAAGTATCTCCTATGAATATAATGCCTTGGTTAACACTTAACGCAAGAGGGAACCATATCACAGCTAGGTAGCTTGAGGTGTGCGCGTGGCTTTCGTCGAGCCAAATCATTGTGCTTGCGGAAAACTCAAAAAATAAAGAATTCTCTGTTTTCTTCTTGTATACAGTCATGTTTAACAAAAAAGAAAAAAAAAAGAAAGGAGGGTGAGGTTGCTTTAACCAAATTTAATGGGTGTTTGGTTTGTAGGGACTAATTTTTAGTCCCTACATTTT…
>ZmBELL09.3	CCTTAAAATCAAAGAAAACAAACGGGCCCTGAGATAGATATGGTGAAATAATTGATTCAATTGGTCCAATTAATATTGTCGTTGAGATAATTTCTTGTATGCTCTTGCCACTACCTGTCTATTCTGCAAAGTATCTCCTATGAATATAATGCCTTGGTTAACACTTAACGCAAGAGGGAACCATATCACAGCTAGGTAGCTTGAGGTGTGCGCGTGGCTTTCGTCGAGCCAAATCATTGTGCTTGCGGAAAACTCAAAAAATAAAGAATTCTCTGTTTTCTTCTTGTATACAGTCATGTTTAACAAAAAAGAAAAAAAAAAGAAAGGAGGGTGAGGTTGCTTTAACCAAATTTAATGGGTGTTTGGTTTGTAGGGACTAATTTTTAGTCCCTACATTTT…
>ZmBELL02.1	AAAAAAGAATAGAGACACACACACACAGCTCTGTTCTTCTTATTCCAATCCTCTCTCATCTTGCTGGTTCATCCTTGGGATCGGCTCTGTCGTCCCCTAGCTAGTTCGTTCGGTGCTGTGGTTTCTGCCGCTGTATCCAAGAACTCTTGCTCTTGCTGAGTCTGGGACTTCAGTTCCTCGCAGAGGTATAGTATAAGCCTTGTTGTCTTTGTCAAGCAATAGCTTAAACTATCCTTTGCGTCTTAATCTGAACAACATATGCCGGAGATGGGATGGATTCTTGGTTTCTACGTACTCCCTCCCTGCTTGTTGAGCTTTCGGTTTCTAGTTAGCTCCGTGTGTTTGGTGGTGGGTGCACCAGCAGCTGAAATAGGTTGCTTCTCGTTTTGCCTTAGTCAA…
>ZmKNOX04.1	GTGTGTTCTCTTTGGTGTGTGCTTGCATGTGAATATTGTGAATGATTGTAAAACCCCGATTAAATGAATATCCCTTTCTGTCTAAGTCTGTCCAAATATATAAGTCATAGAAAACTTATGTGTACTTAACTAGTATAATAATAAAAGAACTAATGGGAAATTAGAGCGAATGCGATAAATGCTTGCACGTGTGATGTCGTGTTGCGCTGGTTAACTCTAGAAGGTAATTGTCGTCTTTGTAATGGTATTGATTACGTATGCCCGATGACGTGTAGATAACTAATGCTAGTGTGTGGTTGTTTACGATGTCTTACGATTTAATGTTTAGTTCGCTATCGTCTATTTTGGGATTGTCTTGTGATATATTTCATTATATTCATACATGTGCATCCTGCATCT…
>ZmKNOX02.1	ACTTGCTGAGTACCAACCATAAGTGTACTCACTCTTACAAGATTTATTGCTCAGAAGCAGGTCATCAAGAGGAAGACTACTATGAAGAGCTCAGTAAGTTCTAGGTCGGCGTCGCTTCGGTCAACCTGCATGTGGCTCGTTATCGAGACCGTCGTCGTTTAGTTTCTATTATTTAGTTATTTTTGTAAAGACATTATATTTTATAATAAAGTTTATGACACTGATTTCTATACATTGAGTCATTATTTATGTTAAATTTGATTATAACACATATAAGATGCATCTGAATTTGTCCTTAAATTTGGATATAAATAGTGCCTAAGTACATGTGTATGCATCTCTGTATTGAAACATATCCTATCCTTTGTTTCGTTGGTGAACCAATGTTTTTTGTTGACA…
>ZmBELL02.3	CTGAAATTATTTCATGTCATGCCGGACCGAAAGAATTTGGCTCGAAGTATGGTGGACCTCGATCGCTCGTGAAAACAAAAACAACAAATAATGGAAACTAAAGACAAGCATGGGAGCAAATCTACCAAATCACAAGCATTTACATGATATTAAACCTACTTGCGACATGAATCTTTTTATATATGTATACTAAGATCAAATTTTCACAACCTTCGACGTTCATCAGAAGGAGTAGATGAGCACCCGATCTGATCTAGGGCACGTGCTGTGGATGATAGCCTGAAATTATTTCATGTCATGCCGGACCGAAAGAATTTGGCTCGAAGTATGATGGACCTCGATCGCTCGTGAAAACAAAAACAACAAATGGAAACTAAAGACAAGCATGGAAGCAAATCA…
>ZmBELL02.4	CTGAAATTATTTCATGTCATGCCGGACCGAAAGAATTTGGCTCGAAGTATGGTGGACCTCGATCGCTCGTGAAAACAAAAACAACAAATAATGGAAACTAAAGACAAGCATGGGAGCAAATCTACCAAATCACAAGCATTTACATGATATTAAACCTACTTGCGACATGAATCTTTTTATATATGTATACTAAGATCAAATTTTCACAACCTTCGACGTTCATCAGAAGGAGTAGATGAGCACCCGATCTGATCTAGGGCACGTGCTGTGGATGATAGCCTGAAATTATTTCATGTCATGCCGGACCGAAAGAATTTGGCTCGAAGTATGATGGACCTCGATCGCTCGTGAAAACAAAAACAACAAATGGAAACTAAAGACAAGCATGGAAGCAAATCA…
>ZmBELL03.1	ATTGGCGAACACTGGAGAAACCTTCAACAAGTCATCCCTTTATACAGAGCTATTACCTCTGTCGTCCTTGGCAATGGCAAAAGCACAAACTTCTGGCTAGACAAGACTGGCTTCACTGTGGCCCGATAGTAGACTGTTTCCCCTCTCTGTCTAGCCACACAAAAACTACTATAGGTGGTAAATGATGGACTGTCGCTTCAGCTCACCAACCACCTCAGCACAGCGGCTCACCATGAGCTTGTGGAACTGCAACATCTGATCCTCCTCGTGACCTTGTCCGAACATCACGATGAGAGGCGTAGTCCTCTGTTTGGGCATGACGGGGGCCTGAAAACCGCAGCTCTTTACATGATGTTTCAAAGCTCAGCCTACCCAAGTTCATCGGCAAAGAAGTTAGTT…
>ZmBELL02.2	CTGAAATTATTTCATGTCATGCCGGACCGAAAGAATTTGGCTCGAAGTATGGTGGACCTCGATCGCTCGTGAAAACAAAAACAACAAATAATGGAAACTAAAGACAAGCATGGGAGCAAATCTACCAAATCACAAGCATTTACATGATATTAAACCTACTTGCGACATGAATCTTTTTATATATGTATACTAAGATCAAATTTTCACAACCTTCGACGTTCATCAGAAGGAGTAGATGAGCACCCGATCTGATCTAGGGCACGTGCTGTGGATGATAGCCTGAAATTATTTCATGTCATGCCGGACCGAAAGAATTTGGCTCGAAGTATGATGGACCTCGATCGCTCGTGAAAACAAAAACAACAAATGGAAACTAAAGACAAGCATGGAAGCAAATCA…
>ZmBELL04.1	GCAGGCCAGCACAAGGGCTCGCTATAGCTAAGGTAGATAGATATAGACAGCGAACGATATGTAAAACGAGCGAGAGATGCAGATGCCTAGGCTTTGTCGTAAAGAAACAACTCGGCGGCAAGTAGCTGGAGAGGAGACGGCTCCTACTCCTGCTCTGCTCCTGTGGTGGTTACACCAGCAAATAAACTCCAAGCTGCCCCAACAGTAGCGAAGGGAAGGGAGGGAGGGGTTAGTTAACCCTGGCCTGCCCAGCAACCAATTCATACATTTAATTTAATAAAGTGGGGGCAAAAAATCATTTCTTTTTTGGAGGGAGGAGGCACGCATTATTCCATATTTGGTGCTGTTGTTAGTGGGTGCTGCTATAGCCAAGCACAGCTTCAGCTCCAGCTTCTTGTC…
>ZmBELL02.5	CTGAAATTATTTCATGTCATGCCGGACCGAAAGAATTTGGCTCGAAGTATGGTGGACCTCGATCGCTCGTGAAAACAAAAACAACAAATAATGGAAACTAAAGACAAGCATGGGAGCAAATCTACCAAATCACAAGCATTTACATGATATTAAACCTACTTGCGACATGAATCTTTTTATATATGTATACTAAGATCAAATTTTCACAACCTTCGACGTTCATCAGAAGGAGTAGATGAGCACCCGATCTGATCTAGGGCACGTGCTGTGGATGATAGCCTGAAATTATTTCATGTCATGCCGGACCGAAAGAATTTGGCTCGAAGTATGATGGACCTCGATCGCTCGTGAAAACAAAAACAACAAATGGAAACTAAAGACAAGCATGGAAGCAAATCA…
>ZmBELL06.1	CAACCCTCGTCCGTTGGGACGCCATAACGTGGAGTAGGCAAGCGTTGGTCTTGGCCGAACCACGGGATAACCACCGTGCCATCTCTGTGATTGATTTCTTGTGGTTATTGTGTTTTGTTGAGACTCCTCTCTAGCCACTTGGCATTTACTGTGCTAACGCTTAACCAAGTTTTTGTGGCTTAAGTTTTCAAGTTTTACAGGATCACCTATTCACCCCCCCTCTAGGTGCTCTCAATGGTGTCTAGAGAAGACCATTCCAAACATCTTTGCGCCTACAAAAAACTAAGAATGAGTTTCACTAGGGTCTCTGTGCCTGCAAAAAAAACTATGAATTCATAATAGTCCACTCTTTATATATTATTGTTACACCAGATCTTACTTTTGCAAACAAGGTTAAAC…
>ZmBELL07.2	GGCTTTTCGGATGGAACTATGAAAACATATATCGAAGAATTTTTAACGACTTTTAGTGGTTTCCATCAAACGGTTTTTAGCTTTTTAACAACTTACAGCCTACAGCAGCTTTTTCCACAGCTCACAGCCCACAGCAACTTTTTTCACAGCCACAGCCCAACCAAACAGACCCTTAGCGACGCTCTCGCACACCACAGCCGCACGCGCGCCCGCGTGGTTGAGACGAATCTGCAGCGGCGCAAGCGCAACAGCAATCCCGCTTTCGTTTTCCTTTCTCCATTTAATTAAATGTTTCATCAGAAAGCAGGCGGGGAAAAAAATAAAGCATAGGAGATTCGTCGCACCCACCACCGGCCGGGCCGAGATTTTTTTTTATCATTTTCTCGGTTTCGCAATAAA…
>ZmBELL07.1	ACGGCCAGGTCGGCGCGCTGGGGCAGCAGCTGCACGTCGGCTACGGCCCCGCCGGCGTCGCGGGCGTGCTGCGCAACTCCAAGTACACCCGCGCGGCGCAGGAGCTCCTCGAGGAGTTCTGCAGCGTCGGGCGCGGGCAGATCAAGGGCGGCGGGCGAGGGGCCTCGGCGTCTAACCCTAACAACAACCCGGGCAACAAGGGCGGCGCCTCCAGCTCCGGCGCCGCCGCGCAGTCCCCGTCGTCCGCGCCCAACAAGGAGCCCCCGCAGCTGTCCCCCGCCGACCGGTTCGAGCAGCAGCGCAAGAAGGCCAAGCTCATCTCCATGCTCGACGAGGCACGTCCACTGTCTCATCATCCACACACACACACACGCGGACTCCATCCGTTCCCCTCCTTTC…
>ZmBELL05.2	GGCTCCTCCCTCCCGCCTGTTGGTTGCAGCACCAGCAGCGGTGACAGAGAATTCTTTTCGGCGCATATTCCCCGGTTACATGATTCGGCTCGCTTGCTTGGGCTCTCGCTCTTCTCTGCTTTTCTAGAATTGTGGCTCGTCCGACCTCGGTGGGTGCAACCGATCCTTTTTCGTTCCCATGGGTGCTGTTATGACCCCAATGATTGGCTGGTCTCCTCTCGATTATATGCTGCTTGTGCTAGAGCTCAGGGTTTTCCTGATCCTTGAGGGCTGTGCGGGCATACCTGGTCTCTCCGAATTGTCCAGTTTTTTGGTGTCTGTCCGCCGGGTTCTTGAGCTGGCTTGGGGATCTGTAGCTTTGAGAGCTTCATCGGGGAATTCCTGCGGCTTGGGGGGGTT…
>ZmBELL05.1	GGCTCCTCCCTCCCGCCTGTTGGTTGCAGCACCAGCAGCGGTGACAGAGAATTCTTTTCGGCGCATATTCCCCGGTTACATGATTCGGCTCGCTTGCTTGGGCTCTCGCTCTTCTCTGCTTTTCTAGAATTGTGGCTCGTCCGACCTCGGTGGGTGCAACCGATCCTTTTTCGTTCCCATGGGTGCTGTTATGACCCCAATGATTGGCTGGTCTCCTCTCGATTATATGCTGCTTGTGCTAGAGCTCAGGGTTTTCCTGATCCTTGAGGGCTGTGCGGGCATACCTGGTCTCTCCGAATTGTCCAGTTTTTTGGTGTCTGTCCGCCGGGTTCTTGAGCTGGCTTGGGGATCTGTAGCTTTGAGAGCTTCATCGGGGAATTCCTGCGGCTTGGGGGGGTT…
>ZmBELL01.1	CGACGGCGGCTCTCGGCCCCCTTACGGAAGCAAGAGGACATCAGCAAGGACTCGACGGCTCCGACAGCTGCCCTCTCGCCAGGCTCCAGCACTCCTCCGACGGCCACGACACCACACGAACCGGTTGCCAAAACCCCTCCGGCTGCCACGATGGCATGTACTTAGGGCGCTAGCTCTCCTCCGCTAGACACGTAGCACTCTGCTACACCCTCCATTGTACACCTGGATCCTCTCCTTACGCCTATAAAAGGAAGGACCAGGGCCCTTTTACAGAGGGTTGGCCCGCGCGGAGAAGGACGGGACGGCGCTCGCGCAAGGCCGCTCGCTCCCACTCCCGCGTGGACGCTTGTATCCCCCTACTGCAAGCGCACCCGACTCAGGCGCGGGGCTAACACGAAG…
>ZmKNOX01.2	GGCCCACCAGCACCAGCTAGAAGCTAGCTCGGTGCAGGCAGGCGCTGAGCCAGCGGGAGAGAGAGATGCTATCCAACATTCCAATCCATCCATATCCAATACCGATCCTATTCCTCTCCCCGCTCGCTCGCGCGCCGCCTGGCCTGCTGCTGCGCTCTGTAGTCTGTACGCTGCTGCCCCGCGGCGCGCGTCGTCCGCCGATCGAGGTGACCGCAAGTACACGTACTACGACAGATTCCTGACCCCACCCCAACCGACGACTCGACGTCTCCGACCCATCTATCTGGCCGGCCGGGTCGGGGTCGCCGGCCGTCGTGGCTCTCGCATGATTGGTTCTCTGACGATGGACCCGATATATATCGACGTTGCCTGCCGGGCCCTTGTTGTTAGCTTGTGTCG…
>ZmKNOX01.1	GCTTCGGCCAATAGTAAAAGTACAGCGCATTTCAGGACGAATTATACGGTATGTTTTTTTAAAAAAAATCAGATACATAATGAAACGAACGAATACAATATTTTACGCGTGCGTGGGCACGCGTAAGGACCGGAAAATGTAGGAGACAAGCAAGCAAAAAAGAGTGCTATATTATACTAAAAGTTTTGATATATATATACATACATATAGGCATACAGCCGGCGGCAGCGTGTACGTCATTGTCCGTCTGTTACGATATGATCAGACAAAGCAGCTACAGCCGGGACGGCCCGGGCCCGCCACGGCGACTACACGCACACGGCGGCCCAACTAATACCAATATATATAATACTACGCCTAAATAATCCGATGCGATTAACGCCCACTGATGATGCATCC…
>ZmKNOX03.2	ATGGTCAAACCGATGGGAATTAACAATTAATGCACGTCGGCCCAGTAACTCCCGTCGGCCAGACAGGGCCGACATGCATTAATTTGTAATCCCCGTCGGCCAGCGGTAGCCGACGGGAGTTACTCGGCCGATGTGCATTAATTGGTAATCCCCGTCGGCCAGCCGTAGCCGACAGGAATTACTAATTCCCGTCAGTGCCCGACGAGAATAAGCATATCCCCAACATCTGATGCCCGTCGGCTTAGGGTCGACGGGAATTAACCATATACCGACGAGAATTAGTAATCCCTATCGGTTTAGTGCTTATTCCCGTCGGTTCTGAGTCGGCGGGAATTAATTGGGATTCTTGATGTGATGCACTGAGTTTTTACTATAATTTTAACAATTAAAAATGACTAA…
>ZmKNOX03.3	ACCTCATCTGGTGCTGGTTTTGCAGCAGTATAGGTTAATCCCCGTCGGCTATGGTCAAACCGATGGGAATTAACAATTAATGCACGTCGGCCCAGTAACTCCCGTCGGCCAGACAGGGCCGACATGCATTAATTTGTAATCCCCGTCGGCCAGCGGTAGCCGACGGGAGTTACTCGGCCGATGTGCATTAATTGGTAATCCCCGTCGGCCAGCCGTAGCCGACAGGAATTACTAATTCCCGTCAGTGCCCGACGAGAATAAGCATATCCCCAACATCTGATGCCCGTCGGCTTAGGGTCGACGGGAATTAACCATATACCGACGAGAATTAGTAATCCCTATCGGTTTAGTGCTTATTCCCGTCGGTTCTGAGTCGGCGGGAATTAATTGGGATTCTTG…
>ZmKNOX03.1	GCGGGGACTAAATTAGTCTCATACCCATCCCCTAATAGGGGAATTTTCCGCGGGGAATTGGGGATCGAGTCCCCATTGTCATCTCTACTCTGCGCACGTCTGGATGGTCGCGCCTGGGGCCCGAACGGTTCACGATGGCGCAGAGGGTCTTATTTTTCACAGCAGACCTAGATCTTGCCTCTCGGGAGGGATCCCGTCGGGGAGGAGAGATCCTAGGGTGTGTCTTGGTGTCAGCAGGCCACCCAAGACGCTTCTAATCGATGTAGAACCGAAGAAATGCGAAGATTTAAGGTAGAGGAAGGCTAAACTAGAGCTACTCCTAATACAAAATGTAAAAACGATAAGTAAATTTGATCTGATCGAATGTGGGGGTTCAATCGGCCGTAGCCCTTTATATAT…
>ZmKNOX02.2	GACTTCGCGAGAAGGGTAGCGTCTTCGTCTTCGCCCCAATATTTAATCAACAAAATCAAAAGCTAAATGCTCAGCATTGGGTACCCGGAAAACAGGGGACCCAAAGAAGGCCCGAAGGTCGCCTAAAGACAACCCACGAACTGGGCGGCCCGCCTGCCAAACAGCTCGACGGGAAGGACCAAAAGGCCACCCTAAGGCGGCCCGCCAAGCCGACCAACCCACCAAAAAATGTCTGTCGAGCAACCCAGCGACGCGAGGCTGTCGACCAACCACTAGTAGAAAAGGGCTCAAAGCGTGCAGTGTGGTATATTTTTATAGGTGGATTCGGTTATCAACCGCCTGTGCTGTTTTTAGTGACGGTTCTTTAAGGAAACTGTCACTACAAATCATATTTCTACA…
>ZmBELL01.2	CGACGGCGGCTCTCGGCCCCCTTACGGAAGCAAGAGGACATCAGCAAGGACTCGACGGCTCCGACAGCTGCCCTCTCGCCAGGCTCCAGCACTCCTCCGACGGCCACGACACCACACGAACCGGTTGCCAAAACCCCTCCGGCTGCCACGATGGCATGTACTTAGGGCGCTAGCTCTCCTCCGCTAGACACGTAGCACTCTGCTACACCCTCCATTGTACACCTGGATCCTCTCCTTACGCCTATAAAAGGAAGGACCAGGGCCCTTTTACAGAGGGTTGGCCCGCGCGGAGAAGGACGGGACGGCGCTCGCGCAAGGCCGCTCGCTCCCACTCCCGCGTGGACGCTTGTATCCCCCTACTGCAAGCGCACCCGACTCAGGCGCGGGGCTAACACGAAG…

## Sheet: Cis-elements in the promoter
ID	type	sequence	start position	length	strand	species	function
ZmKNOX08.1	CAAT-box	CAAAT	26	5	-	Pisum sativum	common cis-acting element in promoter and enhancer regions
ZmKNOX08.1	G-box	CACGTC	54	6	+	Zea mays	cis-acting regulatory element involved in light responsiveness
ZmKNOX08.1	ABRE	ACGTG	54	5	-	Arabidopsis thaliana	cis-acting element involved in the abscisic acid responsiveness
ZmKNOX08.1	CAAT-box	CAAT	67	4	+	Nicotiana glutinosa
ZmKNOX08.1	TATA-box	ATATAA	69	6	+	Brassica oleracea	core promoter element around -30 of transcription start
ZmKNOX08.1	TATA-box	TATA	70	4	+	Arabidopsis thaliana	core promoter element around -30 of transcription start
ZmKNOX08.1	MYC	CATTTG	79	6	+	Arabidopsis thaliana
ZmKNOX08.1	CAAT-box	CAAAT	80	5	-	Pisum sativum	common cis-acting element in promoter and enhancer regions
ZmKNOX08.1	GA-motif	ATAGATAA	93	8	-	Arabidopsis thaliana	part of a light responsive element
ZmKNOX08.1	TATA-box	TATA	98	4	+	Arabidopsis thaliana	core promoter element around -30 of transcription start
ZmKNOX08.1	TATA-box	TATA	106	4	+	Arabidopsis thaliana	core promoter element around -30 of transcription start
ZmKNOX08.1	MYB recognition site	CCGTTG	115	6	+	Arabidopsis thaliana
ZmKNOX08.1	CCAAT-box	CAACGG	115	6	-	Hordeum vulgare	MYBHv1 binding site
ZmKNOX08.1	CAAT-box	CAAT	147	4	+	Nicotiana glutinosa
ZmKNOX08.1	TATA-box	ATTATA	151	6	+	Brassica napus	core promoter element around -30 of transcription start
ZmKNOX08.1	TATA-box	TATAA	152	5	-	Arabidopsis thaliana	core promoter element around -30 of transcription start
ZmKNOX08.1	TATA-box	TATA	153	4	+	Arabidopsis thaliana	core promoter element around -30 of transcription start
ZmKNOX08.1	MYB-like sequence	TAACCA	179	6	-	Arabidopsis thaliana
ZmKNOX08.1	MYB	TAACCA	179	6	-	Arabidopsis thaliana
ZmKNOX08.1	ARE	AAACCA	220	6	-	Zea mays	cis-acting regulatory element essential for the anaerobic induction
ZmKNOX08.1	WRE3	CCACCT	232	6	+	Pisum sativum
ZmKNOX08.1	CAAT-box	CAAAT	271	5	-	Pisum sativum	common cis-acting element in promoter and enhancer regions
ZmKNOX08.1	TATA-box	TACAAAA	297	7	-	Oryza sativa	core promoter element around -30 of transcription start
ZmKNOX08.1	TATA-box	TATA	344	4	+	Arabidopsis thaliana	core promoter element around -30 of transcription start
ZmKNOX08.1	TATA-box	ATTATA	362	6	+	Brassica napus	core promoter element around -30 of transcription start
ZmKNOX08.1	TATA-box	TATAA	363	5	-	Arabidopsis thaliana	core promoter element around -30 of transcription start
ZmKNOX08.1	TATA-box	TATA	364	4	+	Arabidopsis thaliana	core promoter element around -30 of transcription start
ZmKNOX08.1	TATA-box	TATAAAT	376	7	-	Brassica juncea	core promoter element around -30 of transcription start
ZmKNOX08.1	TATA-box	TATAAA	377	6	-	Helianthus annuus	core promoter element around -30 of transcription start
ZmKNOX08.1	TATA-box	TATAA	378	5	-	Arabidopsis thaliana	core promoter element around -30 of transcription start
ZmKNOX08.1	TATA-box	TATA	379	4	+	Arabidopsis thaliana	core promoter element around -30 of transcription start
ZmKNOX08.1	Box 4	ATTAAT	392	6	+	Petroselinum crispum	part of a conserved DNA module involved in light responsiveness
ZmKNOX08.1	TATA-box	ATTATA	422	6	+	Brassica napus	core promoter element around -30 of transcription start
ZmKNOX08.1	TATA-box	TATAA	423	5	-	Arabidopsis thaliana	core promoter element around -30 of transcription start
ZmKNOX08.1	TATA-box	TATA	424	4	+	Arabidopsis thaliana	core promoter element around -30 of transcription start
ZmKNOX08.1	TCA-element	TCAGAAGAGG	430	9	+	Brassica oleracea	cis-acting element involved in salicylic acid responsiveness
ZmKNOX08.1	STRE	AGGGG	437	5	+	Arabidopsis thaliana
ZmKNOX08.1	TATA-box	TATA	456	4	+	Arabidopsis thaliana	core promoter element around -30 of transcription start
ZmKNOX08.1	MYC	CATGTG	460	6	-	Arabidopsis thaliana
ZmKNOX08.1	STRE	AGGGG	496	5	-	Arabidopsis thaliana
ZmKNOX08.1	Sp1	GGGCGG	510	6	-	Oryza sativa	light responsive element
ZmKNOX08.1	STRE	AGGGG	520	5	-	Arabidopsis thaliana
ZmKNOX08.1	TATA-box	TATA	623	4	+	Arabidopsis thaliana	core promoter element around -30 of transcription start
ZmKNOX08.1	TATA-box	TATA	629	4	+	Arabidopsis thaliana	core promoter element around -30 of transcription start
ZmKNOX08.1	TATA-box	TATA	635	4	+	Arabidopsis thaliana	core promoter element around -30 of transcription start
ZmKNOX08.1	Myb	TAACTG	655	6	+	Arabidopsis thaliana
ZmKNOX08.1	WRE3	CCACCT	674	6	+	Pisum sativum
ZmKNOX08.1	TATA-box	TATA	701	4	+	Arabidopsis thaliana	core promoter element around -30 of transcription start
ZmKNOX08.1	Unnamed__1	CGTGG	721	5	-	Zea mays
ZmKNOX08.1	G-box	TACGTG	722	6	-	Arabidopsis thaliana	cis-acting regulatory element involved in light responsiveness
ZmKNOX08.1	ABRE3a	TACGTG	722	6	-	Zea mays
ZmKNOX08.1	ABRE4	CACGTA	722	6	+	Zea mays
ZmKNOX08.1	ABRE	ACGTG	722	5	-	Arabidopsis thaliana	cis-acting element involved in the abscisic acid responsiveness
ZmKNOX08.1	TGACG-motif	TGACG	755	5	-	Hordeum vulgare	cis-acting regulatory element involved in the MeJA-responsiveness
ZmKNOX08.1	as-1	TGACG	755	5	-	Arabidopsis thaliana
ZmKNOX08.1	CGTCA-motif	CGTCA	755	5	+	Hordeum vulgare	cis-acting regulatory element involved in the MeJA-responsiveness
ZmKNOX08.1	CAAT-box	CAAT	758	4	+	Nicotiana glutinosa
ZmKNOX08.1	MYC	CAATTG	782	6	+	Arabidopsis thaliana
ZmKNOX08.1	CAAT-box	CAAT	782	4	+	Nicotiana glutinosa
ZmKNOX08.1	CAAT-box	CAAT	784	4	-	Nicotiana glutinosa
ZmKNOX08.1	I-box	GTATAAGGCC	789	9	-	Larix laricina	part of a light responsive element
ZmKNOX08.1	TATA-box	TATAA	793	5	-	Arabidopsis thaliana	core promoter element around -30 of transcription start
ZmKNOX08.1	TATA-box	TATA	794	4	+	Arabidopsis thaliana	core promoter element around -30 of transcription start
ZmKNOX08.1	CAAT-box	CAAT	801	4	+	Nicotiana glutinosa
ZmKNOX08.1	CAAT-box	CCAAT	818	5	+	Arabidopsis thaliana	common cis-acting element in promoter and enhancer regions
ZmKNOX08.1	CAAT-box	CAAT	819	4	+	Nicotiana glutinosa
ZmKNOX08.1	CAAT-box	CAAT	863	4	+	Nicotiana glutinosa
ZmKNOX08.1	MYB	CAACCA	868	6	-	Arabidopsis thaliana
ZmKNOX08.1	TGACG-motif	TGACG	892	5	+	Hordeum vulgare	cis-acting regulatory element involved in the MeJA-responsiveness
ZmKNOX08.1	as-1	TGACG	892	5	+	Arabidopsis thaliana
ZmKNOX08.1	CGTCA-motif	CGTCA	892	5	-	Hordeum vulgare	cis-acting regulatory element involved in the MeJA-responsiveness
ZmKNOX08.1	TATA-box	TATA	904	4	+	Arabidopsis thaliana	core promoter element around -30 of transcription start
ZmKNOX08.1	LTR	CCGAAA	908	6	-	Hordeum vulgare	cis-acting element involved in low-temperature responsiveness
ZmKNOX08.1	STRE	AGGGG	951	5	-	Arabidopsis thaliana
ZmKNOX08.1	CAAT-box	CAAAT	966	5	-	Pisum sativum	common cis-acting element in promoter and enhancer regions
ZmKNOX08.1	GT1-motif	GGTTAA	972	6	+	Arabidopsis thaliana	light responsive element
ZmKNOX08.1	GT1-motif	GGTTAA	974	6	-	Arabidopsis thaliana	light responsive element
ZmKNOX08.1	MYB-like sequence	TAACCA	975	6	+	Arabidopsis thaliana
ZmKNOX08.1	MYB	TAACCA	975	6	+	Arabidopsis thaliana
ZmKNOX08.1	CAAT-box	CAAAT	987	5	-	Pisum sativum	common cis-acting element in promoter and enhancer regions
ZmKNOX08.1	TATA-box	TATATA	994	6	+	Arabidopsis thaliana	core promoter element around -30 of transcription start
ZmKNOX08.1	TATA-box	ATATAA	995	6	+	Brassica oleracea	core promoter element around -30 of transcription start
ZmKNOX08.1	TATA-box	TATA	996	4	+	Arabidopsis thaliana	core promoter element around -30 of transcription start
ZmKNOX08.1	Unnamed__1	CGTGG	1008	5	-	Zea mays
ZmKNOX08.1	TATA-box	TACAAAA	1039	7	+	Oryza sativa	core promoter element around -30 of transcription start
ZmKNOX08.1	STRE	AGGGG	1078	5	-	Arabidopsis thaliana
ZmKNOX08.1	MYC	CATTTG	1092	6	+	Arabidopsis thaliana
ZmKNOX08.1	CAAT-box	CAAAT	1093	5	-	Pisum sativum	common cis-acting element in promoter and enhancer regions
ZmKNOX08.1	MYB-like sequence	TAACCA	1102	6	+	Arabidopsis thaliana
ZmKNOX08.1	MYB	TAACCA	1102	6	+	Arabidopsis thaliana
ZmKNOX08.1	ARE	AAACCA	1110	6	+	Zea mays	cis-acting regulatory element essential for the anaerobic induction
ZmKNOX08.1	TATA-box	taTATAAAtc	1128	9	-	Arabidopsis thaliana	core promoter element around -30 of transcription start
ZmKNOX08.1	TATA-box	TATAAAT	1129	7	-	Brassica juncea	core promoter element around -30 of transcription start
ZmKNOX08.1	TATA-box	TATAAA	1130	6	-	Helianthus annuus	core promoter element around -30 of transcription start
ZmKNOX08.1	TATA-box	TATATAA	1131	7	-	Arabidopsis thaliana	core promoter element around -30 of transcription start
ZmKNOX08.1	TATA-box	TATATA	1132	6	-	Arabidopsis thaliana	core promoter element around -30 of transcription start
ZmKNOX08.1	TATA-box	ATATAT	1133	6	-	Brassica napus	core promoter element around -30 of transcription start
ZmKNOX08.1	TATA-box	TATATA	1134	6	-	Arabidopsis thaliana	core promoter element around -30 of transcription start
ZmKNOX08.1	TATA-box	ATATAA	1135	6	+	Brassica oleracea	core promoter element around -30 of transcription start
ZmKNOX08.1	TATA-box	TATA	1136	4	-	Arabidopsis thaliana	core promoter element around -30 of transcription start
ZmKNOX08.1	MRE	AACCTAA	1150	7	+	Petroselinum crispum	MYB binding site involved in light responsiveness
ZmKNOX08.1	Unnamed__1	CGTGG	1175	5	-	Zea mays
ZmKNOX08.1	TATA-box	TACAAAA	1218	7	+	Oryza sativa	core promoter element around -30 of transcription start
ZmKNOX08.1	MYC	CAATTG	1254	6	-	Arabidopsis thaliana
ZmKNOX08.1	CAAT-box	CAAT	1254	4	+	Nicotiana glutinosa
ZmKNOX08.1	CAAT-box	CCAAT	1256	5	-	Arabidopsis thaliana	common cis-acting element in promoter and enhancer regions
ZmKNOX08.1	MYB-like sequence	TAACCA	1264	6	+	Arabidopsis thaliana
ZmKNOX08.1	MYB	TAACCA	1264	6	+	Arabidopsis thaliana
ZmKNOX08.1	Unnamed__1	CGTGG	1267	5	-	Zea mays
ZmKNOX08.1	TATA-box	TATAAA	1292	6	-	Helianthus annuus	core promoter element around -30 of transcription start
ZmKNOX08.1	TATA-box	TATAA	1293	5	-	Arabidopsis thaliana	core promoter element around -30 of transcription start
ZmKNOX08.1	TATA-box	TATA	1294	4	-	Arabidopsis thaliana	core promoter element around -30 of transcription start
ZmKNOX08.1	TATA-box	TATA	1311	4	-	Arabidopsis thaliana	core promoter element around -30 of transcription start
ZmKNOX08.1	CAAT-box	CAAAT	1314	5	-	Pisum sativum	common cis-acting element in promoter and enhancer regions
ZmKNOX08.1	TATA-box	TATAAATA	1337	8	-	Daucus carota	core promoter element around -30 of transcription start
ZmKNOX08.1	TATA-box	TATAAAT	1338	7	-	Brassica juncea	core promoter element around -30 of transcription start
ZmKNOX08.1	TATA-box	TATAAA	1339	6	-	Helianthus annuus	core promoter element around -30 of transcription start
ZmKNOX08.1	TATA-box	TATAA	1340	5	-	Arabidopsis thaliana	core promoter element around -30 of transcription start
ZmKNOX08.1	TATA-box	TATA	1341	4	-	Arabidopsis thaliana	core promoter element around -30 of transcription start
ZmKNOX08.1	CAAT-box	CAAT	1355	4	+	Nicotiana glutinosa
ZmKNOX08.1	MBS	CAACTG	1375	6	+	Arabidopsis thaliana	MYB binding site involved in drought-inducibility
ZmKNOX08.1	Myb	CAACTG	1375	6	+	Arabidopsis thaliana
ZmKNOX08.1	TATA-box	ATTATA	1389	6	+	Brassica napus	core promoter element around -30 of transcription start
ZmKNOX08.1	TATA-box	TATATAA	1390	7	-	Arabidopsis thaliana	core promoter element around -30 of transcription start
ZmKNOX08.1	TATA-box	TATATA	1391	6	-	Arabidopsis thaliana	core promoter element around -30 of transcription start
ZmKNOX08.1	TATA-box	ATATAA	1392	6	+	Brassica oleracea	core promoter element around -30 of transcription start
ZmKNOX08.1	TATA-box	TATA	1393	4	-	Arabidopsis thaliana	core promoter element around -30 of transcription start
ZmKNOX08.1	TATA-box	TATA	1400	4	-	Arabidopsis thaliana	core promoter element around -30 of transcription start
ZmKNOX08.1	TATA-box	ATTATA	1406	6	+	Brassica napus	core promoter element around -30 of transcription start
ZmKNOX08.1	TATA-box	TATAA	1407	5	-	Arabidopsis thaliana	core promoter element around -30 of transcription start
ZmKNOX08.1	TATA-box	TATA	1408	4	-	Arabidopsis thaliana	core promoter element around -30 of transcription start
ZmKNOX08.1	TATA-box	TACAAAA	1410	7	+	Oryza sativa	core promoter element around -30 of transcription start
ZmKNOX08.1	CAAT-box	CAAAT	1447	5	+	Pisum sativum	common cis-acting element in promoter and enhancer regions
ZmKNOX08.1	TATA-box	TATAAATA	1484	8	-	Daucus carota	core promoter element around -30 of transcription start
ZmKNOX08.1	TATA-box	TATAAAT	1485	7	-	Brassica juncea	core promoter element around -30 of transcription start
ZmKNOX08.1	TATA-box	TATAAA	1486	6	-	Helianthus annuus	core promoter element around -30 of transcription start
ZmKNOX08.1	TATA-box	TATAA	1487	5	-	Arabidopsis thaliana	core promoter element around -30 of transcription start
ZmKNOX08.1	TATA-box	TATA	1488	4	-	Arabidopsis thaliana	core promoter element around -30 of transcription start
ZmKNOX08.1	TATA-box	TATAA	1531	5	-	Arabidopsis thaliana	core promoter element around -30 of transcription start
ZmKNOX08.1	TATA-box	TATA	1532	4	-	Arabidopsis thaliana	core promoter element around -30 of transcription start
ZmKNOX08.1	TATA-box	TATAAA	1549	6	-	Helianthus annuus	core promoter element around -30 of transcription start
ZmKNOX08.1	TATA-box	TATATAA	1550	7	-	Arabidopsis thaliana	core promoter element around -30 of transcription start
ZmKNOX08.1	TATA-box	TATATA	1551	6	-	Arabidopsis thaliana	core promoter element around -30 of transcription start
ZmKNOX08.1	TATA-box	ATATAT	1552	6	-	Brassica napus	core promoter element around -30 of transcription start
ZmKNOX08.1	TATA-box	TATA	1553	4	-	Arabidopsis thaliana	core promoter element around -30 of transcription start
ZmKNOX08.1	TGACG-motif	TGACG	1557	5	+	Hordeum vulgare	cis-acting regulatory element involved in the MeJA-responsiveness
ZmKNOX08.1	as-1	TGACG	1557	5	+	Arabidopsis thaliana
ZmKNOX08.1	CGTCA-motif	CGTCA	1557	5	-	Hordeum vulgare	cis-acting regulatory element involved in the MeJA-responsiveness
ZmKNOX08.1	W box	TTGACC	1564	6	-	Arabidopsis thaliana
ZmKNOX08.1	CAAT-box	CAAT	1567	4	+	Nicotiana glutinosa
ZmKNOX08.1	CAAT-box	CAAT	1572	4	+	Nicotiana glutinosa
ZmKNOX08.1	ERE	ATTTTAAA	1574	8	+	Nicotiana glutinos
ZmKNOX08.1	TATA-box	ATATAT	1594	6	-	Brassica napus	core promoter element around -30 of transcription start
ZmKNOX08.1	TATA-box	TATATA	1595	6	-	Arabidopsis thaliana	core promoter element around -30 of transcription start
ZmKNOX08.1	TATA-box	ATATAA	1596	6	+	Brassica oleracea	core promoter element around -30 of transcription start
ZmKNOX08.1	TATA-box	TATA	1597	4	-	Arabidopsis thaliana	core promoter element around -30 of transcription start
ZmKNOX08.1	TC-rich repeats	GTTTTCTTAC	1639	9	-	Nicotiana tabacum	cis-acting element involved in defense and stress responsiveness
ZmKNOX08.1	TATA-box	TACATAAA	1684	8	+	Oryza sativa	core promoter element around -30 of transcription start
ZmKNOX08.1	CAAT-box	CAAAT	1694	5	+	Pisum sativum	common cis-acting element in promoter and enhancer regions
ZmKNOX08.1	A-box	CCGTCC	1761	6	-	Petroselinum crispum	cis-acting regulatory element
ZmKNOX08.1	A-box	CCGTCC	1765	6	-	Petroselinum crispum	cis-acting regulatory element
ZmKNOX08.1	CAAT-box	CAAT	1804	4	+	Nicotiana glutinosa
ZmKNOX08.1	STRE	AGGGG	1816	5	-	Arabidopsis thaliana
ZmKNOX08.1	CAAT-box	CAAT	1832	4	-	Nicotiana glutinosa
ZmKNOX08.1	W box	TTGACC	1833	6	+	Arabidopsis thaliana
ZmKNOX08.1	STRE	AGGGG	1837	5	-	Arabidopsis thaliana
ZmKNOX08.1	A-box	CCGTCC	1849	6	+	Petroselinum crispum	cis-acting regulatory element
ZmKNOX08.1	TATA-box	TATACA	1879	6	-	Helianthus annuus	core promoter element around -30 of transcription start
ZmKNOX08.1	TATA-box	TATA	1881	4	-	Arabidopsis thaliana	core promoter element around -30 of transcription start
ZmKNOX08.1	A-box	CCGTCC	1925	6	-	Petroselinum crispum	cis-acting regulatory element
ZmKNOX08.1	CAAT-box	CAAT	1975	4	+	Nicotiana glutinosa
ZmBELL02.5	LTR	CCGAAA	45	6	+	Hordeum vulgare	cis-acting element involved in low-temperature responsiveness
ZmBELL02.5	AAGAA-motif	GAAAGAA	47	7	+	Avena sativa
ZmBELL02.5	CAAT-box	CAAAT	53	5	-	Pisum sativum	common cis-acting element in promoter and enhancer regions
ZmBELL02.5	CAAT-box	CAAAT	103	5	+	Pisum sativum	common cis-acting element in promoter and enhancer regions
ZmBELL02.5	CAAT-box	CAAAT	135	5	+	Pisum sativum	common cis-acting element in promoter and enhancer regions
ZmBELL02.5	CAAT-box	CAAAT	144	5	+	Pisum sativum	common cis-acting element in promoter and enhancer regions
ZmBELL02.5	TATA-box	TATAAAA	193	7	-	Pisum sativum	core promoter element around -30 of transcription start
ZmBELL02.5	TATA-box	TATAAA	194	6	-	Helianthus annuus	core promoter element around -30 of transcription start
ZmBELL02.5	TATA-box	TATATAA	195	7	-	Arabidopsis thaliana	core promoter element around -30 of transcription start
ZmBELL02.5	TATA-box	TATATA	196	6	+	Arabidopsis thaliana	core promoter element around -30 of transcription start
ZmBELL02.5	TATA-box	ATATAT	197	6	+	Brassica napus	core promoter element around -30 of transcription start
ZmBELL02.5	TATA-box	TATA	198	4	+	Arabidopsis thaliana	core promoter element around -30 of transcription start
ZmBELL02.5	TATA-box	TATACA	202	6	-	Helianthus annuus	core promoter element around -30 of transcription start
ZmBELL02.5	TATA-box	TATA	204	4	+	Arabidopsis thaliana	core promoter element around -30 of transcription start
ZmBELL02.5	CAAT-box	CAAAT	215	5	+	Pisum sativum	common cis-acting element in promoter and enhancer regions
ZmBELL02.5	ABRE	CACGTG	278	6	+	Arabidopsis thaliana	cis-acting element involved in the abscisic acid responsiveness
ZmBELL02.5	G-Box	CACGTG	278	6	+	Pisum sativum	cis-acting regulatory element involved in light responsiveness
ZmBELL02.5	G-box	CACGTG	278	6	+	Arabidopsis thaliana	cis-acting regulatory element involved in light responsiveness
ZmBELL02.5	ABRE	ACGTG	279	5	+	Arabidopsis thaliana	cis-acting element involved in the abscisic acid responsiveness
ZmBELL02.5	LTR	CCGAAA	324	6	+	Hordeum vulgare	cis-acting element involved in low-temperature responsiveness
ZmBELL02.5	AAGAA-motif	GAAAGAA	326	7	+	Avena sativa
ZmBELL02.5	CAAT-box	CAAAT	332	5	-	Pisum sativum	common cis-acting element in promoter and enhancer regions
ZmBELL02.5	AuxRR-core	GGTCCAT	349	7	-	Nicotiana tabacum	cis-acting regulatory element involved in auxin responsiveness
ZmBELL02.5	CAAT-box	CAAAT	382	5	+	Pisum sativum	common cis-acting element in promoter and enhancer regions
ZmBELL02.5	MYC	CATTTG	382	6	-	Arabidopsis thaliana
ZmBELL02.5	CAAT-box	CAAAT	411	5	+	Pisum sativum	common cis-acting element in promoter and enhancer regions
ZmBELL02.5	TATA-box	TATAAAA	460	7	-	Pisum sativum	core promoter element around -30 of transcription start
ZmBELL02.5	TATA-box	TATAAA	461	6	-	Helianthus annuus	core promoter element around -30 of transcription start
ZmBELL02.5	TATA-box	TATATAA	462	7	-	Arabidopsis thaliana	core promoter element around -30 of transcription start
ZmBELL02.5	TATA-box	TATATA	463	6	+	Arabidopsis thaliana	core promoter element around -30 of transcription start
ZmBELL02.5	TATA-box	ATATAT	464	6	+	Brassica napus	core promoter element around -30 of transcription start
ZmBELL02.5	TATA-box	TATA	465	4	+	Arabidopsis thaliana	core promoter element around -30 of transcription start
ZmBELL02.5	TATA-box	TATACA	469	6	-	Helianthus annuus	core promoter element around -30 of transcription start
ZmBELL02.5	TATA-box	TATA	471	4	+	Arabidopsis thaliana	core promoter element around -30 of transcription start
ZmBELL02.5	CAAT-box	CAAAT	482	5	+	Pisum sativum	common cis-acting element in promoter and enhancer regions
ZmBELL02.5	P-box	CCTTTTG	509	7	-	Oryza sativa	gibberellin-responsive element
ZmBELL02.5	ABRE	CACGTG	546	6	+	Arabidopsis thaliana	cis-acting element involved in the abscisic acid responsiveness
ZmBELL02.5	G-Box	CACGTG	546	6	+	Pisum sativum	cis-acting regulatory element involved in light responsiveness
ZmBELL02.5	G-box	CACGTG	546	6	+	Arabidopsis thaliana	cis-acting regulatory element involved in light responsiveness
ZmBELL02.5	ABRE	ACGTG	547	5	+	Arabidopsis thaliana	cis-acting element involved in the abscisic acid responsiveness
ZmBELL02.5	CAAT-box	CAAT	601	4	-	Nicotiana glutinosa
ZmBELL02.5	CAAT-box	CCAAT	614	5	-	Arabidopsis thaliana	common cis-acting element in promoter and enhancer regions
ZmBELL02.5	CGTCA-motif	CGTCA	620	5	+	Hordeum vulgare	cis-acting regulatory element involved in the MeJA-responsiveness
ZmBELL02.5	as-1	TGACG	620	5	-	Arabidopsis thaliana
ZmBELL02.5	TGACG-motif	TGACG	620	5	-	Hordeum vulgare	cis-acting regulatory element involved in the MeJA-responsiveness
ZmBELL02.5	A-box	CCGTCC	645	6	+	Petroselinum crispum	cis-acting regulatory element
ZmBELL02.5	CAAT-box	CCAAT	649	5	+	Arabidopsis thaliana	common cis-acting element in promoter and enhancer regions
ZmBELL02.5	CAAT-box	CAAT	650	4	+	Nicotiana glutinosa
ZmBELL02.5	ABRE4	CACGTA	698	6	-	Zea mays
ZmBELL02.5	ABRE3a	TACGTG	698	6	+	Zea mays
ZmBELL02.5	G-box	TACGTG	698	6	+	Arabidopsis thaliana	cis-acting regulatory element involved in light responsiveness
ZmBELL02.5	ABRE	ACGTG	699	5	+	Arabidopsis thaliana	cis-acting element involved in the abscisic acid responsiveness
ZmBELL02.5	WRE3	CCACCT	722	6	-	Pisum sativum
ZmBELL02.5	TATA-box	TATAAAT	796	7	-	Brassica juncea	core promoter element around -30 of transcription start
ZmBELL02.5	TATA-box	TATAAA	797	6	-	Helianthus annuus	core promoter element around -30 of transcription start
ZmBELL02.5	TATA-box	TATAA	798	5	-	Arabidopsis thaliana	core promoter element around -30 of transcription start
ZmBELL02.5	TATA-box	TATA	799	4	+	Arabidopsis thaliana	core promoter element around -30 of transcription start
ZmBELL02.5	CAAT-box	CCAAT	827	5	-	Arabidopsis thaliana	common cis-acting element in promoter and enhancer regions
ZmBELL02.5	TATA-box	TATA	842	4	+	Arabidopsis thaliana	core promoter element around -30 of transcription start
ZmBELL02.5	CAAT-box	CAAT	848	4	-	Nicotiana glutinosa
ZmBELL02.5	STRE	AGGGG	872	5	+	Arabidopsis thaliana
ZmBELL02.5	P-box	CCTTTTG	913	7	-	Oryza sativa	gibberellin-responsive element
ZmBELL02.5	TCCC-motif	TCTCCCT	917	7	-	Spinacia oleracea	part of a light responsive element
ZmBELL02.5	CAAT-box	CCAAT	975	5	+	Arabidopsis thaliana	common cis-acting element in promoter and enhancer regions
ZmBELL02.5	CAAT-box	CAAT	976	4	+	Nicotiana glutinosa
ZmBELL02.5	STRE	AGGGG	1024	5	-	Arabidopsis thaliana
ZmBELL02.5	ARE	AAACCA	1049	6	-	Zea mays	cis-acting regulatory element essential for the anaerobic induction
ZmBELL02.5	TATA-box	TATA	1117	4	-	Arabidopsis thaliana	core promoter element around -30 of transcription start
ZmBELL02.5	TATA-box	TATA	1122	4	-	Arabidopsis thaliana	core promoter element around -30 of transcription start
ZmBELL02.5	CAAT-box	CAAT	1147	4	+	Nicotiana glutinosa
ZmBELL02.5	ARE	AAACCA	1212	6	-	Zea mays	cis-acting regulatory element essential for the anaerobic induction
ZmBELL02.5	LTR	CCGAAA	1246	6	-	Hordeum vulgare	cis-acting element involved in low-temperature responsiveness
ZmBELL02.5	CAAT-box	CCAAT	1432	5	+	Arabidopsis thaliana	common cis-acting element in promoter and enhancer regions
ZmBELL02.5	CAAT-box	CAAT	1433	4	+	Nicotiana glutinosa
ZmBELL02.5	CAAT-box	CAAAT	1435	5	-	Pisum sativum	common cis-acting element in promoter and enhancer regions
ZmBELL02.5	ARE	AAACCA	1446	6	-	Zea mays	cis-acting regulatory element essential for the anaerobic induction
ZmBELL02.5	Myb	TAACTG	1457	6	-	Arabidopsis thaliana
ZmBELL02.5	TATA-box	TATATA	1514	6	-	Arabidopsis thaliana	core promoter element around -30 of transcription start
ZmBELL02.5	TATA-box	ATATAT	1515	6	-	Brassica napus	core promoter element around -30 of transcription start
ZmBELL02.5	TATA-box	TATA	1516	4	-	Arabidopsis thaliana	core promoter element around -30 of transcription start
ZmBELL02.5	TATA-box	ccTATAAAaa	1603	9	-	Arabidopsis thaliana	core promoter element around -30 of transcription start
ZmBELL02.5	CAAT-box	CCAAT	1608	5	-	Arabidopsis thaliana	common cis-acting element in promoter and enhancer regions
ZmBELL02.5	CAAT-box	CAAAT	1714	5	-	Pisum sativum	common cis-acting element in promoter and enhancer regions
ZmBELL02.5	CAAT-box	CAAAT	1727	5	-	Pisum sativum	common cis-acting element in promoter and enhancer regions
ZmBELL02.5	CAAT-box	CAAT	1755	4	+	Nicotiana glutinosa
ZmBELL02.5	MYC	CAATTG	1755	6	-	Arabidopsis thaliana
ZmBELL02.5	CAAT-box	CAAT	1757	4	-	Nicotiana glutinosa
ZmBELL02.5	CAAT-box	CCAAT	1761	5	+	Arabidopsis thaliana	common cis-acting element in promoter and enhancer regions
ZmBELL02.5	CAAT-box	CAAT	1762	4	+	Nicotiana glutinosa
ZmBELL02.5	CAAT-box	CCAAT	1802	5	+	Arabidopsis thaliana	common cis-acting element in promoter and enhancer regions
ZmBELL02.5	CAAT-box	CAAT	1803	4	+	Nicotiana glutinosa
ZmBELL02.5	CAAT-box	CAAT	1849	4	+	Nicotiana glutinosa
ZmBELL02.5	TCA	TCATCTTCAT	1857	9	+	Pisum sativum
ZmBELL02.5	CAAT-box	CCAAT	1928	5	+	Arabidopsis thaliana	common cis-acting element in promoter and enhancer regions
ZmBELL02.5	CAAT-box	CAAT	1929	4	+	Nicotiana glutinosa
ZmBELL02.5	MYB	CAACAG	1949	6	+	Arabidopsis thaliana
ZmBELL02.5	Myb-binding site	CAACAG	1949	6	+	Nicotiana tabacum
ZmBELL02.5	CAT-box	GCCACT	1954	6	+	Arabidopsis thaliana	cis-acting regulatory element related to meristem expression
ZmBELL02.5	CGTCA-motif	CGTCA	1966	5	+	Hordeum vulgare	cis-acting regulatory element involved in the MeJA-responsiveness
ZmBELL02.5	as-1	TGACG	1966	5	-	Arabidopsis thaliana
ZmBELL02.5	TGACG-motif	TGACG	1966	5	-	Hordeum vulgare	cis-acting regulatory element involved in the MeJA-responsiveness
ZmBELL02.4	LTR	CCGAAA	45	6	+	Hordeum vulgare	cis-acting element involved in low-temperature responsiveness
ZmBELL02.4	AAGAA-motif	GAAAGAA	47	7	+	Avena sativa
ZmBELL02.4	CAAT-box	CAAAT	53	5	-	Pisum sativum	common cis-acting element in promoter and enhancer regions
ZmBELL02.4	CAAT-box	CAAAT	103	5	+	Pisum sativum	common cis-acting element in promoter and enhancer regions
ZmBELL02.4	CAAT-box	CAAAT	135	5	+	Pisum sativum	common cis-acting element in promoter and enhancer regions
ZmBELL02.4	CAAT-box	CAAAT	144	5	+	Pisum sativum	common cis-acting element in promoter and enhancer regions
ZmBELL02.4	TATA-box	TATAAAA	193	7	-	Pisum sativum	core promoter element around -30 of transcription start
ZmBELL02.4	TATA-box	TATAAA	194	6	-	Helianthus annuus	core promoter element around -30 of transcription start
ZmBELL02.4	TATA-box	TATATAA	195	7	-	Arabidopsis thaliana	core promoter element around -30 of transcription start
ZmBELL02.4	TATA-box	TATATA	196	6	+	Arabidopsis thaliana	core promoter element around -30 of transcription start
ZmBELL02.4	TATA-box	ATATAT	197	6	+	Brassica napus	core promoter element around -30 of transcription start
ZmBELL02.4	TATA-box	TATA	198	4	+	Arabidopsis thaliana	core promoter element around -30 of transcription start
ZmBELL02.4	TATA-box	TATACA	202	6	-	Helianthus annuus	core promoter element around -30 of transcription start
ZmBELL02.4	TATA-box	TATA	204	4	+	Arabidopsis thaliana	core promoter element around -30 of transcription start
ZmBELL02.4	CAAT-box	CAAAT	215	5	+	Pisum sativum	common cis-acting element in promoter and enhancer regions
ZmBELL02.4	ABRE	CACGTG	278	6	+	Arabidopsis thaliana	cis-acting element involved in the abscisic acid responsiveness
ZmBELL02.4	G-Box	CACGTG	278	6	+	Pisum sativum	cis-acting regulatory element involved in light responsiveness
ZmBELL02.4	G-box	CACGTG	278	6	+	Arabidopsis thaliana	cis-acting regulatory element involved in light responsiveness
ZmBELL02.4	ABRE	ACGTG	279	5	+	Arabidopsis thaliana	cis-acting element involved in the abscisic acid responsiveness
ZmBELL02.4	LTR	CCGAAA	324	6	+	Hordeum vulgare	cis-acting element involved in low-temperature responsiveness
ZmBELL02.4	AAGAA-motif	GAAAGAA	326	7	+	Avena sativa
ZmBELL02.4	CAAT-box	CAAAT	332	5	-	Pisum sativum	common cis-acting element in promoter and enhancer regions
ZmBELL02.4	AuxRR-core	GGTCCAT	349	7	-	Nicotiana tabacum	cis-acting regulatory element involved in auxin responsiveness
ZmBELL02.4	CAAT-box	CAAAT	382	5	+	Pisum sativum	common cis-acting element in promoter and enhancer regions
ZmBELL02.4	MYC	CATTTG	382	6	-	Arabidopsis thaliana
ZmBELL02.4	CAAT-box	CAAAT	411	5	+	Pisum sativum	common cis-acting element in promoter and enhancer regions
ZmBELL02.4	TATA-box	TATAAAA	460	7	-	Pisum sativum	core promoter element around -30 of transcription start
ZmBELL02.4	TATA-box	TATAAA	461	6	-	Helianthus annuus	core promoter element around -30 of transcription start
ZmBELL02.4	TATA-box	TATATAA	462	7	-	Arabidopsis thaliana	core promoter element around -30 of transcription start
ZmBELL02.4	TATA-box	TATATA	463	6	+	Arabidopsis thaliana	core promoter element around -30 of transcription start
ZmBELL02.4	TATA-box	ATATAT	464	6	+	Brassica napus	core promoter element around -30 of transcription start
ZmBELL02.4	TATA-box	TATA	465	4	+	Arabidopsis thaliana	core promoter element around -30 of transcription start
ZmBELL02.4	TATA-box	TATACA	469	6	-	Helianthus annuus	core promoter element around -30 of transcription start
ZmBELL02.4	TATA-box	TATA	471	4	+	Arabidopsis thaliana	core promoter element around -30 of transcription start
ZmBELL02.4	CAAT-box	CAAAT	482	5	+	Pisum sativum	common cis-acting element in promoter and enhancer regions
ZmBELL02.4	P-box	CCTTTTG	509	7	-	Oryza sativa	gibberellin-responsive element
ZmBELL02.4	ABRE	CACGTG	546	6	+	Arabidopsis thaliana	cis-acting element involved in the abscisic acid responsiveness
ZmBELL02.4	G-Box	CACGTG	546	6	+	Pisum sativum	cis-acting regulatory element involved in light responsiveness
ZmBELL02.4	G-box	CACGTG	546	6	+	Arabidopsis thaliana	cis-acting regulatory element involved in light responsiveness
ZmBELL02.4	ABRE	ACGTG	547	5	+	Arabidopsis thaliana	cis-acting element involved in the abscisic acid responsiveness
ZmBELL02.4	CAAT-box	CAAT	601	4	-	Nicotiana glutinosa
ZmBELL02.4	CAAT-box	CCAAT	614	5	-	Arabidopsis thaliana	common cis-acting element in promoter and enhancer regions
ZmBELL02.4	CGTCA-motif	CGTCA	620	5	+	Hordeum vulgare	cis-acting regulatory element involved in the MeJA-responsiveness
ZmBELL02.4	TGACG-motif	TGACG	620	5	-	Hordeum vulgare	cis-acting regulatory element involved in the MeJA-responsiveness
ZmBELL02.4	as-1	TGACG	620	5	-	Arabidopsis thaliana
ZmBELL02.4	A-box	CCGTCC	645	6	+	Petroselinum crispum	cis-acting regulatory element
ZmBELL02.4	CAAT-box	CCAAT	649	5	+	Arabidopsis thaliana	common cis-acting element in promoter and enhancer regions
ZmBELL02.4	CAAT-box	CAAT	650	4	+	Nicotiana glutinosa
ZmBELL02.4	ABRE4	CACGTA	698	6	-	Zea mays
ZmBELL02.4	ABRE3a	TACGTG	698	6	+	Zea mays
ZmBELL02.4	G-box	TACGTG	698	6	+	Arabidopsis thaliana	cis-acting regulatory element involved in light responsiveness
ZmBELL02.4	ABRE	ACGTG	699	5	+	Arabidopsis thaliana	cis-acting element involved in the abscisic acid responsiveness
ZmBELL02.4	WRE3	CCACCT	722	6	-	Pisum sativum
ZmBELL02.4	TATA-box	TATAAAT	796	7	-	Brassica juncea	core promoter element around -30 of transcription start
ZmBELL02.4	TATA-box	TATAAA	797	6	-	Helianthus annuus	core promoter element around -30 of transcription start
ZmBELL02.4	TATA-box	TATAA	798	5	-	Arabidopsis thaliana	core promoter element around -30 of transcription start
ZmBELL02.4	TATA-box	TATA	799	4	+	Arabidopsis thaliana	core promoter element around -30 of transcription start
ZmBELL02.4	CAAT-box	CCAAT	827	5	-	Arabidopsis thaliana	common cis-acting element in promoter and enhancer regions
ZmBELL02.4	TATA-box	TATA	842	4	+	Arabidopsis thaliana	core promoter element around -30 of transcription start
ZmBELL02.4	CAAT-box	CAAT	848	4	-	Nicotiana glutinosa
ZmBELL02.4	STRE	AGGGG	872	5	+	Arabidopsis thaliana
ZmBELL02.4	P-box	CCTTTTG	913	7	-	Oryza sativa	gibberellin-responsive element
ZmBELL02.4	TCCC-motif	TCTCCCT	917	7	-	Spinacia oleracea	part of a light responsive element
ZmBELL02.4	CAAT-box	CCAAT	975	5	+	Arabidopsis thaliana	common cis-acting element in promoter and enhancer regions
ZmBELL02.4	CAAT-box	CAAT	976	4	+	Nicotiana glutinosa
ZmBELL02.4	STRE	AGGGG	1024	5	-	Arabidopsis thaliana
ZmBELL02.4	ARE	AAACCA	1049	6	-	Zea mays	cis-acting regulatory element essential for the anaerobic induction
ZmBELL02.4	TATA-box	TATA	1117	4	-	Arabidopsis thaliana	core promoter element around -30 of transcription start
ZmBELL02.4	TATA-box	TATA	1122	4	-	Arabidopsis thaliana	core promoter element around -30 of transcription start
ZmBELL02.4	CAAT-box	CAAT	1147	4	+	Nicotiana glutinosa
ZmBELL02.4	ARE	AAACCA	1212	6	-	Zea mays	cis-acting regulatory element essential for the anaerobic induction
ZmBELL02.4	LTR	CCGAAA	1246	6	-	Hordeum vulgare	cis-acting element involved in low-temperature responsiveness
ZmBELL02.4	CAAT-box	CCAAT	1432	5	+	Arabidopsis thaliana	common cis-acting element in promoter and enhancer regions
ZmBELL02.4	CAAT-box	CAAT	1433	4	+	Nicotiana glutinosa
ZmBELL02.4	CAAT-box	CAAAT	1435	5	-	Pisum sativum	common cis-acting element in promoter and enhancer regions
ZmBELL02.4	ARE	AAACCA	1446	6	-	Zea mays	cis-acting regulatory element essential for the anaerobic induction
ZmBELL02.4	Myb	TAACTG	1457	6	-	Arabidopsis thaliana
ZmBELL02.4	TATA-box	TATATA	1514	6	-	Arabidopsis thaliana	core promoter element around -30 of transcription start
ZmBELL02.4	TATA-box	ATATAT	1515	6	-	Brassica napus	core promoter element around -30 of transcription start
ZmBELL02.4	TATA-box	TATA	1516	4	-	Arabidopsis thaliana	core promoter element around -30 of transcription start
ZmBELL02.4	TATA-box	ccTATAAAaa	1603	9	-	Arabidopsis thaliana	core promoter element around -30 of transcription start
ZmBELL02.4	CAAT-box	CCAAT	1608	5	-	Arabidopsis thaliana	common cis-acting element in promoter and enhancer regions
ZmBELL02.4	CAAT-box	CAAAT	1714	5	-	Pisum sativum	common cis-acting element in promoter and enhancer regions
ZmBELL02.4	CAAT-box	CAAAT	1727	5	-	Pisum sativum	common cis-acting element in promoter and enhancer regions
ZmBELL02.4	CAAT-box	CAAT	1755	4	+	Nicotiana glutinosa
ZmBELL02.4	MYC	CAATTG	1755	6	-	Arabidopsis thaliana
ZmBELL02.4	CAAT-box	CAAT	1757	4	-	Nicotiana glutinosa
ZmBELL02.4	CAAT-box	CCAAT	1761	5	+	Arabidopsis thaliana	common cis-acting element in promoter and enhancer regions
ZmBELL02.4	CAAT-box	CAAT	1762	4	+	Nicotiana glutinosa
ZmBELL02.4	CAAT-box	CCAAT	1802	5	+	Arabidopsis thaliana	common cis-acting element in promoter and enhancer regions
ZmBELL02.4	CAAT-box	CAAT	1803	4	+	Nicotiana glutinosa
ZmBELL02.4	CAAT-box	CAAT	1849	4	+	Nicotiana glutinosa
ZmBELL02.4	TCA	TCATCTTCAT	1857	9	+	Pisum sativum
ZmBELL02.4	CAAT-box	CCAAT	1928	5	+	Arabidopsis thaliana	common cis-acting element in promoter and enhancer regions
ZmBELL02.4	CAAT-box	CAAT	1929	4	+	Nicotiana glutinosa
ZmBELL02.4	MYB	CAACAG	1949	6	+	Arabidopsis thaliana
ZmBELL02.4	Myb-binding site	CAACAG	1949	6	+	Nicotiana tabacum
ZmBELL02.4	CAT-box	GCCACT	1954	6	+	Arabidopsis thaliana	cis-acting regulatory element related to meristem expression
ZmBELL02.4	CGTCA-motif	CGTCA	1966	5	+	Hordeum vulgare	cis-acting regulatory element involved in the MeJA-responsiveness
ZmBELL02.4	TGACG-motif	TGACG	1966	5	-	Hordeum vulgare	cis-acting regulatory element involved in the MeJA-responsiveness
ZmBELL02.4	as-1	TGACG	1966	5	-	Arabidopsis thaliana
ZmBELL02.3	LTR	CCGAAA	45	6	+	Hordeum vulgare	cis-acting element involved in low-temperature responsiveness
ZmBELL02.3	AAGAA-motif	GAAAGAA	47	7	+	Avena sativa
ZmBELL02.3	CAAT-box	CAAAT	53	5	-	Pisum sativum	common cis-acting element in promoter and enhancer regions
ZmBELL02.3	CAAT-box	CAAAT	103	5	+	Pisum sativum	common cis-acting element in promoter and enhancer regions
ZmBELL02.3	CAAT-box	CAAAT	135	5	+	Pisum sativum	common cis-acting element in promoter and enhancer regions
ZmBELL02.3	CAAT-box	CAAAT	144	5	+	Pisum sativum	common cis-acting element in promoter and enhancer regions
ZmBELL02.3	TATA-box	TATAAAA	193	7	-	Pisum sativum	core promoter element around -30 of transcription start
ZmBELL02.3	TATA-box	TATAAA	194	6	-	Helianthus annuus	core promoter element around -30 of transcription start
ZmBELL02.3	TATA-box	TATATAA	195	7	-	Arabidopsis thaliana	core promoter element around -30 of transcription start
ZmBELL02.3	TATA-box	TATATA	196	6	+	Arabidopsis thaliana	core promoter element around -30 of transcription start
ZmBELL02.3	TATA-box	ATATAT	197	6	+	Brassica napus	core promoter element around -30 of transcription start
ZmBELL02.3	TATA-box	TATA	198	4	+	Arabidopsis thaliana	core promoter element around -30 of transcription start
ZmBELL02.3	TATA-box	TATACA	202	6	-	Helianthus annuus	core promoter element around -30 of transcription start
ZmBELL02.3	TATA-box	TATA	204	4	+	Arabidopsis thaliana	core promoter element around -30 of transcription start
ZmBELL02.3	CAAT-box	CAAAT	215	5	+	Pisum sativum	common cis-acting element in promoter and enhancer regions
ZmBELL02.3	G-Box	CACGTG	278	6	+	Pisum sativum	cis-acting regulatory element involved in light responsiveness
ZmBELL02.3	G-box	CACGTG	278	6	+	Arabidopsis thaliana	cis-acting regulatory element involved in light responsiveness
ZmBELL02.3	ABRE	CACGTG	278	6	+	Arabidopsis thaliana	cis-acting element involved in the abscisic acid responsiveness
ZmBELL02.3	ABRE	ACGTG	279	5	+	Arabidopsis thaliana	cis-acting element involved in the abscisic acid responsiveness
ZmBELL02.3	LTR	CCGAAA	324	6	+	Hordeum vulgare	cis-acting element involved in low-temperature responsiveness
ZmBELL02.3	AAGAA-motif	GAAAGAA	326	7	+	Avena sativa
ZmBELL02.3	CAAT-box	CAAAT	332	5	-	Pisum sativum	common cis-acting element in promoter and enhancer regions
ZmBELL02.3	AuxRR-core	GGTCCAT	349	7	-	Nicotiana tabacum	cis-acting regulatory element involved in auxin responsiveness
ZmBELL02.3	MYC	CATTTG	382	6	-	Arabidopsis thaliana
ZmBELL02.3	CAAT-box	CAAAT	382	5	+	Pisum sativum	common cis-acting element in promoter and enhancer regions
ZmBELL02.3	CAAT-box	CAAAT	411	5	+	Pisum sativum	common cis-acting element in promoter and enhancer regions
ZmBELL02.3	TATA-box	TATAAAA	460	7	-	Pisum sativum	core promoter element around -30 of transcription start
ZmBELL02.3	TATA-box	TATAAA	461	6	-	Helianthus annuus	core promoter element around -30 of transcription start
ZmBELL02.3	TATA-box	TATATAA	462	7	-	Arabidopsis thaliana	core promoter element around -30 of transcription start
ZmBELL02.3	TATA-box	TATATA	463	6	+	Arabidopsis thaliana	core promoter element around -30 of transcription start
ZmBELL02.3	TATA-box	ATATAT	464	6	+	Brassica napus	core promoter element around -30 of transcription start
ZmBELL02.3	TATA-box	TATA	465	4	+	Arabidopsis thaliana	core promoter element around -30 of transcription start
ZmBELL02.3	TATA-box	TATACA	469	6	-	Helianthus annuus	core promoter element around -30 of transcription start
ZmBELL02.3	TATA-box	TATA	471	4	+	Arabidopsis thaliana	core promoter element around -30 of transcription start
ZmBELL02.3	CAAT-box	CAAAT	482	5	+	Pisum sativum	common cis-acting element in promoter and enhancer regions
ZmBELL02.3	P-box	CCTTTTG	509	7	-	Oryza sativa	gibberellin-responsive element
ZmBELL02.3	G-Box	CACGTG	546	6	+	Pisum sativum	cis-acting regulatory element involved in light responsiveness
ZmBELL02.3	G-box	CACGTG	546	6	+	Arabidopsis thaliana	cis-acting regulatory element involved in light responsiveness
ZmBELL02.3	ABRE	CACGTG	546	6	+	Arabidopsis thaliana	cis-acting element involved in the abscisic acid responsiveness
ZmBELL02.3	ABRE	ACGTG	547	5	+	Arabidopsis thaliana	cis-acting element involved in the abscisic acid responsiveness
ZmBELL02.3	CAAT-box	CAAT	601	4	-	Nicotiana glutinosa
ZmBELL02.3	CAAT-box	CCAAT	614	5	-	Arabidopsis thaliana	common cis-acting element in promoter and enhancer regions
ZmBELL02.3	CGTCA-motif	CGTCA	620	5	+	Hordeum vulgare	cis-acting regulatory element involved in the MeJA-responsiveness
ZmBELL02.3	TGACG-motif	TGACG	620	5	-	Hordeum vulgare	cis-acting regulatory element involved in the MeJA-responsiveness
ZmBELL02.3	as-1	TGACG	620	5	-	Arabidopsis thaliana
ZmBELL02.3	A-box	CCGTCC	645	6	+	Petroselinum crispum	cis-acting regulatory element
ZmBELL02.3	CAAT-box	CCAAT	649	5	+	Arabidopsis thaliana	common cis-acting element in promoter and enhancer regions
ZmBELL02.3	CAAT-box	CAAT	650	4	+	Nicotiana glutinosa
ZmBELL02.3	ABRE3a	TACGTG	698	6	+	Zea mays
ZmBELL02.3	G-box	TACGTG	698	6	+	Arabidopsis thaliana	cis-acting regulatory element involved in light responsiveness
ZmBELL02.3	ABRE4	CACGTA	698	6	-	Zea mays
ZmBELL02.3	ABRE	ACGTG	699	5	+	Arabidopsis thaliana	cis-acting element involved in the abscisic acid responsiveness
ZmBELL02.3	WRE3	CCACCT	722	6	-	Pisum sativum
ZmBELL02.3	TATA-box	TATAAAT	796	7	-	Brassica juncea	core promoter element around -30 of transcription start
ZmBELL02.3	TATA-box	TATAAA	797	6	-	Helianthus annuus	core promoter element around -30 of transcription start
ZmBELL02.3	TATA-box	TATAA	798	5	-	Arabidopsis thaliana	core promoter element around -30 of transcription start
ZmBELL02.3	TATA-box	TATA	799	4	+	Arabidopsis thaliana	core promoter element around -30 of transcription start
ZmBELL02.3	CAAT-box	CCAAT	827	5	-	Arabidopsis thaliana	common cis-acting element in promoter and enhancer regions
ZmBELL02.3	TATA-box	TATA	842	4	+	Arabidopsis thaliana	core promoter element around -30 of transcription start
ZmBELL02.3	CAAT-box	CAAT	848	4	-	Nicotiana glutinosa
ZmBELL02.3	STRE	AGGGG	872	5	+	Arabidopsis thaliana
ZmBELL02.3	P-box	CCTTTTG	913	7	-	Oryza sativa	gibberellin-responsive element
ZmBELL02.3	TCCC-motif	TCTCCCT	917	7	-	Spinacia oleracea	part of a light responsive element
ZmBELL02.3	CAAT-box	CCAAT	975	5	+	Arabidopsis thaliana	common cis-acting element in promoter and enhancer regions
ZmBELL02.3	CAAT-box	CAAT	976	4	+	Nicotiana glutinosa
ZmBELL02.3	STRE	AGGGG	1024	5	-	Arabidopsis thaliana
ZmBELL02.3	ARE	AAACCA	1049	6	-	Zea mays	cis-acting regulatory element essential for the anaerobic induction
ZmBELL02.3	TATA-box	TATA	1117	4	-	Arabidopsis thaliana	core promoter element around -30 of transcription start
ZmBELL02.3	TATA-box	TATA	1122	4	-	Arabidopsis thaliana	core promoter element around -30 of transcription start
ZmBELL02.3	CAAT-box	CAAT	1147	4	+	Nicotiana glutinosa
ZmBELL02.3	ARE	AAACCA	1212	6	-	Zea mays	cis-acting regulatory element essential for the anaerobic induction
ZmBELL02.3	LTR	CCGAAA	1246	6	-	Hordeum vulgare	cis-acting element involved in low-temperature responsiveness
ZmBELL02.3	CAAT-box	CCAAT	1432	5	+	Arabidopsis thaliana	common cis-acting element in promoter and enhancer regions
ZmBELL02.3	CAAT-box	CAAT	1433	4	+	Nicotiana glutinosa
ZmBELL02.3	CAAT-box	CAAAT	1435	5	-	Pisum sativum	common cis-acting element in promoter and enhancer regions
ZmBELL02.3	ARE	AAACCA	1446	6	-	Zea mays	cis-acting regulatory element essential for the anaerobic induction
ZmBELL02.3	Myb	TAACTG	1457	6	-	Arabidopsis thaliana
ZmBELL02.3	TATA-box	TATATA	1514	6	-	Arabidopsis thaliana	core promoter element around -30 of transcription start
ZmBELL02.3	TATA-box	ATATAT	1515	6	-	Brassica napus	core promoter element around -30 of transcription start
ZmBELL02.3	TATA-box	TATA	1516	4	-	Arabidopsis thaliana	core promoter element around -30 of transcription start
ZmBELL02.3	TATA-box	ccTATAAAaa	1603	9	-	Arabidopsis thaliana	core promoter element around -30 of transcription start
ZmBELL02.3	CAAT-box	CCAAT	1608	5	-	Arabidopsis thaliana	common cis-acting element in promoter and enhancer regions
ZmBELL02.3	CAAT-box	CAAAT	1714	5	-	Pisum sativum	common cis-acting element in promoter and enhancer regions
ZmBELL02.3	CAAT-box	CAAAT	1727	5	-	Pisum sativum	common cis-acting element in promoter and enhancer regions
ZmBELL02.3	MYC	CAATTG	1755	6	-	Arabidopsis thaliana
ZmBELL02.3	CAAT-box	CAAT	1755	4	+	Nicotiana glutinosa
ZmBELL02.3	CAAT-box	CAAT	1757	4	-	Nicotiana glutinosa
ZmBELL02.3	CAAT-box	CCAAT	1761	5	+	Arabidopsis thaliana	common cis-acting element in promoter and enhancer regions
ZmBELL02.3	CAAT-box	CAAT	1762	4	+	Nicotiana glutinosa
ZmBELL02.3	CAAT-box	CCAAT	1802	5	+	Arabidopsis thaliana	common cis-acting element in promoter and enhancer regions
ZmBELL02.3	CAAT-box	CAAT	1803	4	+	Nicotiana glutinosa
ZmBELL02.3	CAAT-box	CAAT	1849	4	+	Nicotiana glutinosa
ZmBELL02.3	TCA	TCATCTTCAT	1857	9	+	Pisum sativum
ZmBELL02.3	CAAT-box	CCAAT	1928	5	+	Arabidopsis thaliana	common cis-acting element in promoter and enhancer regions
ZmBELL02.3	CAAT-box	CAAT	1929	4	+	Nicotiana glutinosa
ZmBELL02.3	Myb-binding site	CAACAG	1949	6	+	Nicotiana tabacum
ZmBELL02.3	MYB	CAACAG	1949	6	+	Arabidopsis thaliana
ZmBELL02.3	CAT-box	GCCACT	1954	6	+	Arabidopsis thaliana	cis-acting regulatory element related to meristem expression
ZmBELL02.3	CGTCA-motif	CGTCA	1966	5	+	Hordeum vulgare	cis-acting regulatory element involved in the MeJA-responsiveness
ZmBELL02.3	TGACG-motif	TGACG	1966	5	-	Hordeum vulgare	cis-acting regulatory element involved in the MeJA-responsiveness
ZmBELL02.3	as-1	TGACG	1966	5	-	Arabidopsis thaliana
ZmBELL02.2	LTR	CCGAAA	45	6	+	Hordeum vulgare	cis-acting element involved in low-temperature responsiveness
ZmBELL02.2	AAGAA-motif	GAAAGAA	47	7	+	Avena sativa
ZmBELL02.2	CAAT-box	CAAAT	53	5	-	Pisum sativum	common cis-acting element in promoter and enhancer regions
ZmBELL02.2	CAAT-box	CAAAT	103	5	+	Pisum sativum	common cis-acting element in promoter and enhancer regions
ZmBELL02.2	CAAT-box	CAAAT	135	5	+	Pisum sativum	common cis-acting element in promoter and enhancer regions
ZmBELL02.2	CAAT-box	CAAAT	144	5	+	Pisum sativum	common cis-acting element in promoter and enhancer regions
ZmBELL02.2	TATA-box	TATAAAA	193	7	-	Pisum sativum	core promoter element around -30 of transcription start
ZmBELL02.2	TATA-box	TATAAA	194	6	-	Helianthus annuus	core promoter element around -30 of transcription start
ZmBELL02.2	TATA-box	TATATAA	195	7	-	Arabidopsis thaliana	core promoter element around -30 of transcription start
ZmBELL02.2	TATA-box	TATATA	196	6	+	Arabidopsis thaliana	core promoter element around -30 of transcription start
ZmBELL02.2	TATA-box	ATATAT	197	6	+	Brassica napus	core promoter element around -30 of transcription start
ZmBELL02.2	TATA-box	TATA	198	4	+	Arabidopsis thaliana	core promoter element around -30 of transcription start
ZmBELL02.2	TATA-box	TATACA	202	6	-	Helianthus annuus	core promoter element around -30 of transcription start
ZmBELL02.2	TATA-box	TATA	204	4	+	Arabidopsis thaliana	core promoter element around -30 of transcription start
ZmBELL02.2	CAAT-box	CAAAT	215	5	+	Pisum sativum	common cis-acting element in promoter and enhancer regions
ZmBELL02.2	G-box	CACGTG	278	6	+	Arabidopsis thaliana	cis-acting regulatory element involved in light responsiveness
ZmBELL02.2	G-Box	CACGTG	278	6	+	Pisum sativum	cis-acting regulatory element involved in light responsiveness
ZmBELL02.2	ABRE	CACGTG	278	6	+	Arabidopsis thaliana	cis-acting element involved in the abscisic acid responsiveness
ZmBELL02.2	ABRE	ACGTG	279	5	+	Arabidopsis thaliana	cis-acting element involved in the abscisic acid responsiveness
ZmBELL02.2	LTR	CCGAAA	324	6	+	Hordeum vulgare	cis-acting element involved in low-temperature responsiveness
ZmBELL02.2	AAGAA-motif	GAAAGAA	326	7	+	Avena sativa
ZmBELL02.2	CAAT-box	CAAAT	332	5	-	Pisum sativum	common cis-acting element in promoter and enhancer regions
ZmBELL02.2	AuxRR-core	GGTCCAT	349	7	-	Nicotiana tabacum	cis-acting regulatory element involved in auxin responsiveness
ZmBELL02.2	MYC	CATTTG	382	6	-	Arabidopsis thaliana
ZmBELL02.2	CAAT-box	CAAAT	382	5	+	Pisum sativum	common cis-acting element in promoter and enhancer regions
ZmBELL02.2	CAAT-box	CAAAT	411	5	+	Pisum sativum	common cis-acting element in promoter and enhancer regions
ZmBELL02.2	TATA-box	TATAAAA	460	7	-	Pisum sativum	core promoter element around -30 of transcription start
ZmBELL02.2	TATA-box	TATAAA	461	6	-	Helianthus annuus	core promoter element around -30 of transcription start
ZmBELL02.2	TATA-box	TATATAA	462	7	-	Arabidopsis thaliana	core promoter element around -30 of transcription start
ZmBELL02.2	TATA-box	TATATA	463	6	+	Arabidopsis thaliana	core promoter element around -30 of transcription start
ZmBELL02.2	TATA-box	ATATAT	464	6	+	Brassica napus	core promoter element around -30 of transcription start
ZmBELL02.2	TATA-box	TATA	465	4	+	Arabidopsis thaliana	core promoter element around -30 of transcription start
ZmBELL02.2	TATA-box	TATACA	469	6	-	Helianthus annuus	core promoter element around -30 of transcription start
ZmBELL02.2	TATA-box	TATA	471	4	+	Arabidopsis thaliana	core promoter element around -30 of transcription start
ZmBELL02.2	CAAT-box	CAAAT	482	5	+	Pisum sativum	common cis-acting element in promoter and enhancer regions
ZmBELL02.2	P-box	CCTTTTG	509	7	-	Oryza sativa	gibberellin-responsive element
ZmBELL02.2	G-box	CACGTG	546	6	+	Arabidopsis thaliana	cis-acting regulatory element involved in light responsiveness
ZmBELL02.2	G-Box	CACGTG	546	6	+	Pisum sativum	cis-acting regulatory element involved in light responsiveness
ZmBELL02.2	ABRE	CACGTG	546	6	+	Arabidopsis thaliana	cis-acting element involved in the abscisic acid responsiveness
ZmBELL02.2	ABRE	ACGTG	547	5	+	Arabidopsis thaliana	cis-acting element involved in the abscisic acid responsiveness
ZmBELL02.2	CAAT-box	CAAT	601	4	-	Nicotiana glutinosa
ZmBELL02.2	CAAT-box	CCAAT	614	5	-	Arabidopsis thaliana	common cis-acting element in promoter and enhancer regions
ZmBELL02.2	as-1	TGACG	620	5	-	Arabidopsis thaliana
ZmBELL02.2	TGACG-motif	TGACG	620	5	-	Hordeum vulgare	cis-acting regulatory element involved in the MeJA-responsiveness
ZmBELL02.2	CGTCA-motif	CGTCA	620	5	+	Hordeum vulgare	cis-acting regulatory element involved in the MeJA-responsiveness
ZmBELL02.2	A-box	CCGTCC	645	6	+	Petroselinum crispum	cis-acting regulatory element
ZmBELL02.2	CAAT-box	CCAAT	649	5	+	Arabidopsis thaliana	common cis-acting element in promoter and enhancer regions
ZmBELL02.2	CAAT-box	CAAT	650	4	+	Nicotiana glutinosa
ZmBELL02.2	G-box	TACGTG	698	6	+	Arabidopsis thaliana	cis-acting regulatory element involved in light responsiveness
ZmBELL02.2	ABRE3a	TACGTG	698	6	+	Zea mays
ZmBELL02.2	ABRE4	CACGTA	698	6	-	Zea mays
ZmBELL02.2	ABRE	ACGTG	699	5	+	Arabidopsis thaliana	cis-acting element involved in the abscisic acid responsiveness
ZmBELL02.2	WRE3	CCACCT	722	6	-	Pisum sativum
ZmBELL02.2	TATA-box	TATAAAT	796	7	-	Brassica juncea	core promoter element around -30 of transcription start
ZmBELL02.2	TATA-box	TATAAA	797	6	-	Helianthus annuus	core promoter element around -30 of transcription start
ZmBELL02.2	TATA-box	TATAA	798	5	-	Arabidopsis thaliana	core promoter element around -30 of transcription start
ZmBELL02.2	TATA-box	TATA	799	4	+	Arabidopsis thaliana	core promoter element around -30 of transcription start
ZmBELL02.2	CAAT-box	CCAAT	827	5	-	Arabidopsis thaliana	common cis-acting element in promoter and enhancer regions
ZmBELL02.2	TATA-box	TATA	842	4	+	Arabidopsis thaliana	core promoter element around -30 of transcription start
ZmBELL02.2	CAAT-box	CAAT	848	4	-	Nicotiana glutinosa
ZmBELL02.2	STRE	AGGGG	872	5	+	Arabidopsis thaliana
ZmBELL02.2	P-box	CCTTTTG	913	7	-	Oryza sativa	gibberellin-responsive element
ZmBELL02.2	TCCC-motif	TCTCCCT	917	7	-	Spinacia oleracea	part of a light responsive element
ZmBELL02.2	CAAT-box	CCAAT	975	5	+	Arabidopsis thaliana	common cis-acting element in promoter and enhancer regions
ZmBELL02.2	CAAT-box	CAAT	976	4	+	Nicotiana glutinosa
ZmBELL02.2	STRE	AGGGG	1024	5	-	Arabidopsis thaliana
ZmBELL02.2	ARE	AAACCA	1049	6	-	Zea mays	cis-acting regulatory element essential for the anaerobic induction
ZmBELL02.2	TATA-box	TATA	1117	4	-	Arabidopsis thaliana	core promoter element around -30 of transcription start
ZmBELL02.2	TATA-box	TATA	1122	4	-	Arabidopsis thaliana	core promoter element around -30 of transcription start
ZmBELL02.2	CAAT-box	CAAT	1147	4	+	Nicotiana glutinosa
ZmBELL02.2	ARE	AAACCA	1212	6	-	Zea mays	cis-acting regulatory element essential for the anaerobic induction
ZmBELL02.2	LTR	CCGAAA	1246	6	-	Hordeum vulgare	cis-acting element involved in low-temperature responsiveness
ZmBELL02.2	CAAT-box	CCAAT	1432	5	+	Arabidopsis thaliana	common cis-acting element in promoter and enhancer regions
ZmBELL02.2	CAAT-box	CAAT	1433	4	+	Nicotiana glutinosa
ZmBELL02.2	CAAT-box	CAAAT	1435	5	-	Pisum sativum	common cis-acting element in promoter and enhancer regions
ZmBELL02.2	ARE	AAACCA	1446	6	-	Zea mays	cis-acting regulatory element essential for the anaerobic induction
ZmBELL02.2	Myb	TAACTG	1457	6	-	Arabidopsis thaliana
ZmBELL02.2	TATA-box	TATATA	1514	6	-	Arabidopsis thaliana	core promoter element around -30 of transcription start
ZmBELL02.2	TATA-box	ATATAT	1515	6	-	Brassica napus	core promoter element around -30 of transcription start
ZmBELL02.2	TATA-box	TATA	1516	4	-	Arabidopsis thaliana	core promoter element around -30 of transcription start
ZmBELL02.2	TATA-box	ccTATAAAaa	1603	9	-	Arabidopsis thaliana	core promoter element around -30 of transcription start
ZmBELL02.2	CAAT-box	CCAAT	1608	5	-	Arabidopsis thaliana	common cis-acting element in promoter and enhancer regions
ZmBELL02.2	CAAT-box	CAAAT	1714	5	-	Pisum sativum	common cis-acting element in promoter and enhancer regions
ZmBELL02.2	CAAT-box	CAAAT	1727	5	-	Pisum sativum	common cis-acting element in promoter and enhancer regions
ZmBELL02.2	MYC	CAATTG	1755	6	-	Arabidopsis thaliana
ZmBELL02.2	CAAT-box	CAAT	1755	4	+	Nicotiana glutinosa
ZmBELL02.2	CAAT-box	CAAT	1757	4	-	Nicotiana glutinosa
ZmBELL02.2	CAAT-box	CCAAT	1761	5	+	Arabidopsis thaliana	common cis-acting element in promoter and enhancer regions
ZmBELL02.2	CAAT-box	CAAT	1762	4	+	Nicotiana glutinosa
ZmBELL02.2	CAAT-box	CCAAT	1802	5	+	Arabidopsis thaliana	common cis-acting element in promoter and enhancer regions
ZmBELL02.2	CAAT-box	CAAT	1803	4	+	Nicotiana glutinosa
ZmBELL02.2	CAAT-box	CAAT	1849	4	+	Nicotiana glutinosa
ZmBELL02.2	TCA	TCATCTTCAT	1857	9	+	Pisum sativum
ZmBELL02.2	CAAT-box	CCAAT	1928	5	+	Arabidopsis thaliana	common cis-acting element in promoter and enhancer regions
ZmBELL02.2	CAAT-box	CAAT	1929	4	+	Nicotiana glutinosa
ZmBELL02.2	Myb-binding site	CAACAG	1949	6	+	Nicotiana tabacum
ZmBELL02.2	MYB	CAACAG	1949	6	+	Arabidopsis thaliana
ZmBELL02.2	CAT-box	GCCACT	1954	6	+	Arabidopsis thaliana	cis-acting regulatory element related to meristem expression
ZmBELL02.2	as-1	TGACG	1966	5	-	Arabidopsis thaliana
ZmBELL02.2	TGACG-motif	TGACG	1966	5	-	Hordeum vulgare	cis-acting regulatory element involved in the MeJA-responsiveness
ZmBELL02.2	CGTCA-motif	CGTCA	1966	5	+	Hordeum vulgare	cis-acting regulatory element involved in the MeJA-responsiveness
ZmBELL02.1	CAAT-box	CCAAT	63	5	+	Arabidopsis thaliana	common cis-acting element in promoter and enhancer regions
ZmBELL02.1	CAAT-box	CAAT	64	4	+	Nicotiana glutinosa
ZmBELL02.1	STRE	AGGGG	112	5	-	Arabidopsis thaliana
ZmBELL02.1	ARE	AAACCA	137	6	-	Zea mays	cis-acting regulatory element essential for the anaerobic induction
ZmBELL02.1	TATA-box	TATA	205	4	+	Arabidopsis thaliana	core promoter element around -30 of transcription start
ZmBELL02.1	TATA-box	TATA	210	4	+	Arabidopsis thaliana	core promoter element around -30 of transcription start
ZmBELL02.1	CAAT-box	CAAT	235	4	+	Nicotiana glutinosa
ZmBELL02.1	ARE	AAACCA	300	6	-	Zea mays	cis-acting regulatory element essential for the anaerobic induction
ZmBELL02.1	LTR	CCGAAA	334	6	-	Hordeum vulgare	cis-acting element involved in low-temperature responsiveness
ZmBELL02.1	CAAT-box	CCAAT	520	5	+	Arabidopsis thaliana	common cis-acting element in promoter and enhancer regions
ZmBELL02.1	CAAT-box	CAAT	521	4	+	Nicotiana glutinosa
ZmBELL02.1	CAAT-box	CAAAT	523	5	-	Pisum sativum	common cis-acting element in promoter and enhancer regions
ZmBELL02.1	ARE	AAACCA	534	6	-	Zea mays	cis-acting regulatory element essential for the anaerobic induction
ZmBELL02.1	Myb	TAACTG	545	6	-	Arabidopsis thaliana
ZmBELL02.1	TATA-box	TATATA	602	6	+	Arabidopsis thaliana	core promoter element around -30 of transcription start
ZmBELL02.1	TATA-box	ATATAT	603	6	+	Brassica napus	core promoter element around -30 of transcription start
ZmBELL02.1	TATA-box	TATA	604	4	+	Arabidopsis thaliana	core promoter element around -30 of transcription start
ZmBELL02.1	TATA-box	ccTATAAAaa	691	9	-	Arabidopsis thaliana	core promoter element around -30 of transcription start
ZmBELL02.1	CAAT-box	CCAAT	696	5	-	Arabidopsis thaliana	common cis-acting element in promoter and enhancer regions
ZmBELL02.1	CAAT-box	CAAAT	802	5	-	Pisum sativum	common cis-acting element in promoter and enhancer regions
ZmBELL02.1	CAAT-box	CAAAT	815	5	-	Pisum sativum	common cis-acting element in promoter and enhancer regions
ZmBELL02.1	CAAT-box	CAAT	843	4	+	Nicotiana glutinosa
ZmBELL02.1	MYC	CAATTG	843	6	+	Arabidopsis thaliana
ZmBELL02.1	CAAT-box	CAAT	845	4	-	Nicotiana glutinosa
ZmBELL02.1	CAAT-box	CCAAT	849	5	+	Arabidopsis thaliana	common cis-acting element in promoter and enhancer regions
ZmBELL02.1	CAAT-box	CAAT	850	4	+	Nicotiana glutinosa
ZmBELL02.1	CAAT-box	CCAAT	890	5	+	Arabidopsis thaliana	common cis-acting element in promoter and enhancer regions
ZmBELL02.1	CAAT-box	CAAT	891	4	+	Nicotiana glutinosa
ZmBELL02.1	CAAT-box	CAAT	937	4	+	Nicotiana glutinosa
ZmBELL02.1	TCA	TCATCTTCAT	945	9	+	Pisum sativum
ZmBELL02.1	CAAT-box	CCAAT	1016	5	+	Arabidopsis thaliana	common cis-acting element in promoter and enhancer regions
ZmBELL02.1	CAAT-box	CAAT	1017	4	+	Nicotiana glutinosa
ZmBELL02.1	MYB	CAACAG	1037	6	+	Arabidopsis thaliana
ZmBELL02.1	Myb-binding site	CAACAG	1037	6	+	Nicotiana tabacum
ZmBELL02.1	CAT-box	GCCACT	1042	6	+	Arabidopsis thaliana	cis-acting regulatory element related to meristem expression
ZmBELL02.1	TGACG-motif	TGACG	1054	5	-	Hordeum vulgare	cis-acting regulatory element involved in the MeJA-responsiveness
ZmBELL02.1	as-1	TGACG	1054	5	-	Arabidopsis thaliana
ZmBELL02.1	CGTCA-motif	CGTCA	1054	5	+	Hordeum vulgare	cis-acting regulatory element involved in the MeJA-responsiveness
ZmBELL02.1	Unnamed__1	CGTGG	1129	5	-	Zea mays
ZmBELL02.1	TGA-element	AACGAC	1172	6	-	Brassica oleracea	auxin-responsive element
ZmBELL02.1	Unnamed__1	GCCACGTGGC	1252	9	-	Petunia sp.
ZmBELL02.1	Unnamed__1	CGTGG	1253	5	-	Zea mays
ZmBELL02.1	ABRE	ACGTG	1254	5	-	Arabidopsis thaliana	cis-acting element involved in the abscisic acid responsiveness
ZmBELL02.1	G-box	CACGTC	1254	6	+	Zea mays	cis-acting regulatory element involved in light responsiveness
ZmBELL02.1	TGACG-motif	TGACG	1271	5	+	Hordeum vulgare	cis-acting regulatory element involved in the MeJA-responsiveness
ZmBELL02.1	as-1	TGACG	1271	5	+	Arabidopsis thaliana
ZmBELL02.1	CGTCA-motif	CGTCA	1271	5	-	Hordeum vulgare	cis-acting regulatory element involved in the MeJA-responsiveness
ZmBELL02.1	STRE	AGGGG	1284	5	+	Arabidopsis thaliana
ZmBELL02.1	Unnamed__1	CGTGG	1295	5	+	Zea mays
ZmBELL02.1	O2-site	GTTGACGTGA	1296	9	+	Zea mays	cis-acting regulatory element involved in zein metabolism regulation
ZmBELL02.1	G-box	CACGTC	1299	6	-	Zea mays	cis-acting regulatory element involved in light responsiveness
ZmBELL02.1	ABRE	ACGTG	1300	5	+	Arabidopsis thaliana	cis-acting element involved in the abscisic acid responsiveness
ZmBELL02.1	A-box	CCGTCC	1313	6	-	Petroselinum crispum	cis-acting regulatory element
ZmBELL02.1	DRE core	GCCGAC	1319	6	+	Arabidopsis thaliana
ZmBELL02.1	Sp1	GGGCGG	1325	6	+	Oryza sativa	light responsive element
ZmBELL02.1	DRE core	GCCGAC	1376	6	-	Arabidopsis thaliana
ZmBELL02.1	STRE	AGGGG	1393	5	+	Arabidopsis thaliana
ZmBELL02.1	STRE	AGGGG	1420	5	+	Arabidopsis thaliana
ZmBELL02.1	AAGAA-motif	gGTAAAGAAA	1434	9	-	Avena sativa
ZmBELL02.1	plant_AP-2-like	CGACCAGG	1513	8	+	Oryza sativa	?
ZmBELL02.1	WRE3	CCACCT	1585	6	-	Pisum sativum
ZmBELL02.1	W box	TTGACC	1589	6	-	Arabidopsis thaliana
ZmBELL02.1	STRE	AGGGG	1618	5	+	Arabidopsis thaliana
ZmBELL02.1	STRE	AGGGG	1717	5	+	Arabidopsis thaliana
ZmBELL02.1	DRE core	GCCGAC	1778	6	-	Arabidopsis thaliana
ZmBELL02.1	AAGAA-motif	gGTAAAGAAA	1805	9	+	Avena sativa
ZmBELL02.1	ABRE4	CACGTA	1858	6	-	Zea mays
ZmBELL02.1	ABRE3a	TACGTG	1858	6	+	Zea mays
ZmBELL02.1	G-box	TACGTG	1858	6	+	Arabidopsis thaliana	cis-acting regulatory element involved in light responsiveness
ZmBELL02.1	ABRE	ACGTG	1859	5	+	Arabidopsis thaliana	cis-acting element involved in the abscisic acid responsiveness
ZmBELL02.1	MYB	CAACAG	1868	6	-	Arabidopsis thaliana
ZmBELL02.1	Myb-binding site	CAACAG	1868	6	-	Nicotiana tabacum
ZmBELL02.1	CAAT-box	CAAT	1875	4	-	Nicotiana glutinosa
ZmBELL02.1	TATA-box	TATA	1918	4	-	Arabidopsis thaliana	core promoter element around -30 of transcription start
ZmBELL02.1	CAAT-box	CAAAT	1922	5	-	Pisum sativum	common cis-acting element in promoter and enhancer regions
ZmBELL02.1	TGACG-motif	TGACG	1948	5	+	Hordeum vulgare	cis-acting regulatory element involved in the MeJA-responsiveness
ZmBELL02.1	TGA-box	TGACGTAA	1948	8	+	Glycine max	part of an auxin-responsive element
ZmBELL02.1	as-1	TGACG	1948	5	+	Arabidopsis thaliana
ZmBELL02.1	CGTCA-motif	CGTCA	1948	5	-	Hordeum vulgare	cis-acting regulatory element involved in the MeJA-responsiveness
ZmBELL02.1	WRE3	CCACCT	1984	6	-	Pisum sativum
ZmBELL05.1	Myb-binding site	CAACAG	35	6	-	Nicotiana tabacum
ZmBELL05.1	MYB	CAACAG	35	6	-	Arabidopsis thaliana
ZmBELL05.1	MYB	CAACCA	39	6	-	Arabidopsis thaliana
ZmBELL05.1	LTR	CCGAAA	74	6	-	Hordeum vulgare	cis-acting element involved in low-temperature responsiveness
ZmBELL05.1	CAAT-box	CAAT	147	4	-	Nicotiana glutinosa
ZmBELL05.1	CAAT-box	CCAAT	215	5	+	Arabidopsis thaliana	common cis-acting element in promoter and enhancer regions
ZmBELL05.1	HD-Zip 1	CAAT(A/T)ATTG	216	8	+	Arabidopsis thaliana	element involved in differentiation of the palisade mesophyll cells
ZmBELL05.1	CAAT-box	CAAT	216	4	+	Nicotiana glutinosa
ZmBELL05.1	CAAT-box	CCAAT	221	5	-	Arabidopsis thaliana	common cis-acting element in promoter and enhancer regions
ZmBELL05.1	TATA-box	ATTATA	240	6	+	Brassica napus	core promoter element around -30 of transcription start
ZmBELL05.1	TATA-box	TATAA	241	5	-	Arabidopsis thaliana	core promoter element around -30 of transcription start
ZmBELL05.1	TATA-box	TATA	242	4	+	Arabidopsis thaliana	core promoter element around -30 of transcription start
ZmBELL05.1	GATA-motif	AAGGATAAGG	274	9	-	Solanum tuberosum	part of a light responsive element
ZmBELL05.1	CAAT-box	CAAT	316	4	-	Nicotiana glutinosa
ZmBELL05.1	ABRE	AACCCGG	343	7	-	Arabidopsis thaliana	cis-acting element involved in the abscisic acid responsiveness
ZmBELL05.1	CAT-box	GCCACT	433	6	-	Arabidopsis thaliana	cis-acting regulatory element related to meristem expression
ZmBELL05.1	CAAT-box	CAAT	460	4	-	Nicotiana glutinosa
ZmBELL05.1	ARE	AAACCA	557	6	+	Zea mays	cis-acting regulatory element essential for the anaerobic induction
ZmBELL05.1	CAAT-box	CAAT	637	4	-	Nicotiana glutinosa
ZmBELL05.1	CAAT-box	CAAT	650	4	-	Nicotiana glutinosa
ZmBELL05.1	CGTCA-motif	CGTCA	679	5	+	Hordeum vulgare	cis-acting regulatory element involved in the MeJA-responsiveness
ZmBELL05.1	as-1	TGACG	679	5	-	Arabidopsis thaliana
ZmBELL05.1	TGACG-motif	TGACG	679	5	-	Hordeum vulgare	cis-acting regulatory element involved in the MeJA-responsiveness
ZmBELL05.1	CAAT-box	CAAT	721	4	-	Nicotiana glutinosa
ZmBELL05.1	CAAT-box	CAAT	731	4	-	Nicotiana glutinosa
ZmBELL05.1	P-box	CCTTTTG	744	7	+	Oryza sativa	gibberellin-responsive element
ZmBELL05.1	CAAT-box	CAAAT	752	5	-	Pisum sativum	common cis-acting element in promoter and enhancer regions
ZmBELL05.1	GATA-motif	AAGATAAGATT	770	10	-	Arabidopsis thaliana	part of a light responsive element
ZmBELL05.1	GATA-motif	GATAGGA	846	7	-	Arabidopsis thaliana	part of a light responsive element
ZmBELL05.1	WRE3	CCACCT	875	6	-	Pisum sativum
ZmBELL05.1	WUN-motif	TAATTACTC	903	9	+	Nicotiana glutinosa
ZmBELL05.1	3-AF1 binding site	TAAGAGAGGAA	906	10	-	Solanum tuberosum	light responsive element
ZmBELL05.1	Myc	TCTCTTA	910	7	+	Arabidopsis thaliana
ZmBELL05.1	TATA-box	TATATAA	914	7	-	Arabidopsis thaliana	core promoter element around -30 of transcription start
ZmBELL05.1	TATA-box	TATATA	915	6	+	Arabidopsis thaliana	core promoter element around -30 of transcription start
ZmBELL05.1	TATA-box	TATA	917	4	+	Arabidopsis thaliana	core promoter element around -30 of transcription start
ZmBELL05.1	TATA-box	TATAAA	922	6	-	Helianthus annuus	core promoter element around -30 of transcription start
ZmBELL05.1	TATA-box	TATAA	923	5	-	Arabidopsis thaliana	core promoter element around -30 of transcription start
ZmBELL05.1	TATA-box	TATA	924	4	+	Arabidopsis thaliana	core promoter element around -30 of transcription start
ZmBELL05.1	CAAT-box	CCAAT	957	5	+	Arabidopsis thaliana	common cis-acting element in promoter and enhancer regions
ZmBELL05.1	CAAT-box	CAAT	958	4	+	Nicotiana glutinosa
ZmBELL05.1	CAAT-box	CAAT	982	4	-	Nicotiana glutinosa
ZmBELL05.1	MYC	CATTTG	1075	6	+	Arabidopsis thaliana
ZmBELL05.1	CAAT-box	CAAAT	1076	5	-	Pisum sativum	common cis-acting element in promoter and enhancer regions
ZmBELL05.1	CAAT-box	CAAT	1245	4	-	Nicotiana glutinosa
ZmBELL05.1	CAAT-box	CAAT	1257	4	-	Nicotiana glutinosa
ZmBELL05.1	TCT-motif	TCTTAC	1264	6	+	Arabidopsis thaliana	part of a light responsive element
ZmBELL05.1	CAAT-box	CAAT	1331	4	+	Nicotiana glutinosa
ZmBELL05.1	TATA-box	TATAAAA	1345	7	-	Pisum sativum	core promoter element around -30 of transcription start
ZmBELL05.1	TATA-box	TATAAA	1346	6	-	Helianthus annuus	core promoter element around -30 of transcription start
ZmBELL05.1	TATA-box	TATAA	1347	5	-	Arabidopsis thaliana	core promoter element around -30 of transcription start
ZmBELL05.1	TATA-box	TATA	1348	4	-	Arabidopsis thaliana	core promoter element around -30 of transcription start
ZmBELL05.1	CAAT-box	CAAT	1354	4	-	Nicotiana glutinosa
ZmBELL05.1	MYB	CAACCA	1364	6	-	Arabidopsis thaliana
ZmBELL05.1	AAGAA-motif	GAAAGAA	1399	7	+	Avena sativa
ZmBELL05.1	MYB	CAACCA	1414	6	+	Arabidopsis thaliana
ZmBELL05.1	WRE3	CCACCT	1496	6	+	Pisum sativum
ZmBELL05.1	TATA-box	TATA	1501	4	-	Arabidopsis thaliana	core promoter element around -30 of transcription start
ZmBELL05.1	TATA-box	TATA	1507	4	-	Arabidopsis thaliana	core promoter element around -30 of transcription start
ZmBELL05.1	MYB	CAACCA	1515	6	+	Arabidopsis thaliana
ZmBELL05.1	Myb	TAACTG	1535	6	-	Arabidopsis thaliana
ZmBELL05.1	TATA-box	TATAA	1538	5	-	Arabidopsis thaliana	core promoter element around -30 of transcription start
ZmBELL05.1	TATA-box	TATA	1539	4	-	Arabidopsis thaliana	core promoter element around -30 of transcription start
ZmBELL05.1	TATA-box	TATA	1549	4	-	Arabidopsis thaliana	core promoter element around -30 of transcription start
ZmBELL05.1	MYB	CAACCA	1752	6	-	Arabidopsis thaliana
ZmBELL05.1	ARE	AAACCA	1768	6	-	Zea mays	cis-acting regulatory element essential for the anaerobic induction
ZmBELL05.1	CGTCA-motif	CGTCA	1843	5	+	Hordeum vulgare	cis-acting regulatory element involved in the MeJA-responsiveness
ZmBELL05.1	as-1	TGACG	1843	5	-	Arabidopsis thaliana
ZmBELL05.1	TGACG-motif	TGACG	1843	5	-	Hordeum vulgare	cis-acting regulatory element involved in the MeJA-responsiveness
ZmBELL05.1	Myb	TAACTG	1896	6	+	Arabidopsis thaliana
ZmBELL05.1	CAAT-box	CCAAT	1939	5	-	Arabidopsis thaliana	common cis-acting element in promoter and enhancer regions
ZmBELL05.1	Unnamed__1	CGTGG	1969	5	-	Zea mays
ZmBELL05.2	Myb-binding site	CAACAG	35	6	-	Nicotiana tabacum
ZmBELL05.2	MYB	CAACAG	35	6	-	Arabidopsis thaliana
ZmBELL05.2	MYB	CAACCA	39	6	-	Arabidopsis thaliana
ZmBELL05.2	LTR	CCGAAA	74	6	-	Hordeum vulgare	cis-acting element involved in low-temperature responsiveness
ZmBELL05.2	CAAT-box	CAAT	147	4	-	Nicotiana glutinosa
ZmBELL05.2	CAAT-box	CCAAT	215	5	+	Arabidopsis thaliana	common cis-acting element in promoter and enhancer regions
ZmBELL05.2	HD-Zip 1	CAAT(A/T)ATTG	216	8	+	Arabidopsis thaliana	element involved in differentiation of the palisade mesophyll cells
ZmBELL05.2	CAAT-box	CAAT	216	4	+	Nicotiana glutinosa
ZmBELL05.2	CAAT-box	CCAAT	221	5	-	Arabidopsis thaliana	common cis-acting element in promoter and enhancer regions
ZmBELL05.2	TATA-box	ATTATA	240	6	+	Brassica napus	core promoter element around -30 of transcription start
ZmBELL05.2	TATA-box	TATAA	241	5	-	Arabidopsis thaliana	core promoter element around -30 of transcription start
ZmBELL05.2	TATA-box	TATA	242	4	+	Arabidopsis thaliana	core promoter element around -30 of transcription start
ZmBELL05.2	GATA-motif	AAGGATAAGG	274	9	-	Solanum tuberosum	part of a light responsive element
ZmBELL05.2	CAAT-box	CAAT	316	4	-	Nicotiana glutinosa
ZmBELL05.2	ABRE	AACCCGG	343	7	-	Arabidopsis thaliana	cis-acting element involved in the abscisic acid responsiveness
ZmBELL05.2	CAT-box	GCCACT	433	6	-	Arabidopsis thaliana	cis-acting regulatory element related to meristem expression
ZmBELL05.2	CAAT-box	CAAT	460	4	-	Nicotiana glutinosa
ZmBELL05.2	ARE	AAACCA	557	6	+	Zea mays	cis-acting regulatory element essential for the anaerobic induction
ZmBELL05.2	CAAT-box	CAAT	637	4	-	Nicotiana glutinosa
ZmBELL05.2	CAAT-box	CAAT	650	4	-	Nicotiana glutinosa
ZmBELL05.2	as-1	TGACG	679	5	-	Arabidopsis thaliana
ZmBELL05.2	TGACG-motif	TGACG	679	5	-	Hordeum vulgare	cis-acting regulatory element involved in the MeJA-responsiveness
ZmBELL05.2	CGTCA-motif	CGTCA	679	5	+	Hordeum vulgare	cis-acting regulatory element involved in the MeJA-responsiveness
ZmBELL05.2	CAAT-box	CAAT	721	4	-	Nicotiana glutinosa
ZmBELL05.2	CAAT-box	CAAT	731	4	-	Nicotiana glutinosa
ZmBELL05.2	P-box	CCTTTTG	744	7	+	Oryza sativa	gibberellin-responsive element
ZmBELL05.2	CAAT-box	CAAAT	752	5	-	Pisum sativum	common cis-acting element in promoter and enhancer regions
ZmBELL05.2	GATA-motif	AAGATAAGATT	770	10	-	Arabidopsis thaliana	part of a light responsive element
ZmBELL05.2	GATA-motif	GATAGGA	846	7	-	Arabidopsis thaliana	part of a light responsive element
ZmBELL05.2	WRE3	CCACCT	875	6	-	Pisum sativum
ZmBELL05.2	WUN-motif	TAATTACTC	903	9	+	Nicotiana glutinosa
ZmBELL05.2	3-AF1 binding site	TAAGAGAGGAA	906	10	-	Solanum tuberosum	light responsive element
ZmBELL05.2	Myc	TCTCTTA	910	7	+	Arabidopsis thaliana
ZmBELL05.2	TATA-box	TATATAA	914	7	-	Arabidopsis thaliana	core promoter element around -30 of transcription start
ZmBELL05.2	TATA-box	TATATA	915	6	+	Arabidopsis thaliana	core promoter element around -30 of transcription start
ZmBELL05.2	TATA-box	TATA	917	4	+	Arabidopsis thaliana	core promoter element around -30 of transcription start
ZmBELL05.2	TATA-box	TATAAA	922	6	-	Helianthus annuus	core promoter element around -30 of transcription start
ZmBELL05.2	TATA-box	TATAA	923	5	-	Arabidopsis thaliana	core promoter element around -30 of transcription start
ZmBELL05.2	TATA-box	TATA	924	4	+	Arabidopsis thaliana	core promoter element around -30 of transcription start
ZmBELL05.2	CAAT-box	CCAAT	957	5	+	Arabidopsis thaliana	common cis-acting element in promoter and enhancer regions
ZmBELL05.2	CAAT-box	CAAT	958	4	+	Nicotiana glutinosa
ZmBELL05.2	CAAT-box	CAAT	982	4	-	Nicotiana glutinosa
ZmBELL05.2	MYC	CATTTG	1075	6	+	Arabidopsis thaliana
ZmBELL05.2	CAAT-box	CAAAT	1076	5	-	Pisum sativum	common cis-acting element in promoter and enhancer regions
ZmBELL05.2	CAAT-box	CAAT	1245	4	-	Nicotiana glutinosa
ZmBELL05.2	CAAT-box	CAAT	1257	4	-	Nicotiana glutinosa
ZmBELL05.2	TCT-motif	TCTTAC	1264	6	+	Arabidopsis thaliana	part of a light responsive element
ZmBELL05.2	CAAT-box	CAAT	1331	4	+	Nicotiana glutinosa
ZmBELL05.2	TATA-box	TATAAAA	1345	7	-	Pisum sativum	core promoter element around -30 of transcription start
ZmBELL05.2	TATA-box	TATAAA	1346	6	-	Helianthus annuus	core promoter element around -30 of transcription start
ZmBELL05.2	TATA-box	TATAA	1347	5	-	Arabidopsis thaliana	core promoter element around -30 of transcription start
ZmBELL05.2	TATA-box	TATA	1348	4	-	Arabidopsis thaliana	core promoter element around -30 of transcription start
ZmBELL05.2	CAAT-box	CAAT	1354	4	-	Nicotiana glutinosa
ZmBELL05.2	MYB	CAACCA	1364	6	-	Arabidopsis thaliana
ZmBELL05.2	AAGAA-motif	GAAAGAA	1399	7	+	Avena sativa
ZmBELL05.2	MYB	CAACCA	1414	6	+	Arabidopsis thaliana
ZmBELL05.2	WRE3	CCACCT	1496	6	+	Pisum sativum
ZmBELL05.2	TATA-box	TATA	1501	4	-	Arabidopsis thaliana	core promoter element around -30 of transcription start
ZmBELL05.2	TATA-box	TATA	1507	4	-	Arabidopsis thaliana	core promoter element around -30 of transcription start
ZmBELL05.2	MYB	CAACCA	1515	6	+	Arabidopsis thaliana
ZmBELL05.2	Myb	TAACTG	1535	6	-	Arabidopsis thaliana
ZmBELL05.2	TATA-box	TATAA	1538	5	-	Arabidopsis thaliana	core promoter element around -30 of transcription start
ZmBELL05.2	TATA-box	TATA	1539	4	-	Arabidopsis thaliana	core promoter element around -30 of transcription start
ZmBELL05.2	TATA-box	TATA	1549	4	-	Arabidopsis thaliana	core promoter element around -30 of transcription start
ZmBELL05.2	MYB	CAACCA	1752	6	-	Arabidopsis thaliana
ZmBELL05.2	ARE	AAACCA	1768	6	-	Zea mays	cis-acting regulatory element essential for the anaerobic induction
ZmBELL05.2	as-1	TGACG	1843	5	-	Arabidopsis thaliana
ZmBELL05.2	TGACG-motif	TGACG	1843	5	-	Hordeum vulgare	cis-acting regulatory element involved in the MeJA-responsiveness
ZmBELL05.2	CGTCA-motif	CGTCA	1843	5	+	Hordeum vulgare	cis-acting regulatory element involved in the MeJA-responsiveness
ZmBELL05.2	Myb	TAACTG	1896	6	+	Arabidopsis thaliana
ZmBELL05.2	CAAT-box	CCAAT	1939	5	-	Arabidopsis thaliana	common cis-acting element in promoter and enhancer regions
ZmBELL05.2	Unnamed__1	CGTGG	1969	5	-	Zea mays
ZmBELL12.1	TGA-element	AACGAC	26	6	+	Brassica oleracea	auxin-responsive element
ZmBELL12.1	ARE	AAACCA	44	6	-	Zea mays	cis-acting regulatory element essential for the anaerobic induction
ZmBELL12.1	CAAT-box	CAAT	64	4	-	Nicotiana glutinosa
ZmBELL12.1	CAAT-box	CAAAT	104	5	-	Pisum sativum	common cis-acting element in promoter and enhancer regions
ZmBELL12.1	CAAT-box	CAAT	112	4	-	Nicotiana glutinosa
ZmBELL12.1	MYC	CATTTG	129	6	+	Arabidopsis thaliana
ZmBELL12.1	CAAT-box	CAAAT	130	5	-	Pisum sativum	common cis-acting element in promoter and enhancer regions
ZmBELL12.1	CAAT-box	CAAT	164	4	+	Nicotiana glutinosa
ZmBELL12.1	MYB	CAACCA	169	6	-	Arabidopsis thaliana
ZmBELL12.1	CAAT-box	CAAT	181	4	-	Nicotiana glutinosa
ZmBELL12.1	Box 4	ATTAAT	218	6	+	Petroselinum crispum	part of a conserved DNA module involved in light responsiveness
ZmBELL12.1	CAAT-box	CAAT	238	4	-	Nicotiana glutinosa
ZmBELL12.1	CAAT-box	CAAT	244	4	-	Nicotiana glutinosa
ZmBELL12.1	CAAT-box	CAAT	249	4	-	Nicotiana glutinosa
ZmBELL12.1	CAAT-box	CAAT	261	4	-	Nicotiana glutinosa
ZmBELL12.1	CAAT-box	CAAT	284	4	+	Nicotiana glutinosa
ZmBELL12.1	CAAT-box	CAAT	301	4	-	Nicotiana glutinosa
ZmBELL12.1	MYB	CAACAG	320	6	+	Arabidopsis thaliana
ZmBELL12.1	GARE-motif	TCTGTTG	320	7	-	Brassica oleracea	gibberellin-responsive element
ZmBELL12.1	Myb-binding site	CAACAG	320	6	+	Nicotiana tabacum
ZmBELL12.1	LTR	CCGAAA	332	6	+	Hordeum vulgare	cis-acting element involved in low-temperature responsiveness
ZmBELL12.1	LTR	CCGAAA	353	6	-	Hordeum vulgare	cis-acting element involved in low-temperature responsiveness
ZmBELL12.1	LTR	CCGAAA	376	6	+	Hordeum vulgare	cis-acting element involved in low-temperature responsiveness
ZmBELL12.1	ARE	AAACCA	384	6	+	Zea mays	cis-acting regulatory element essential for the anaerobic induction
ZmBELL12.1	LTR	CCGAAA	394	6	-	Hordeum vulgare	cis-acting element involved in low-temperature responsiveness
ZmBELL12.1	JERE	AGACCGCC	463	8	+	Arabidopsis thaliana
ZmBELL12.1	LTR	CCGAAA	469	6	+	Hordeum vulgare	cis-acting element involved in low-temperature responsiveness
ZmBELL12.1	LTR	CCGAAA	490	6	+	Hordeum vulgare	cis-acting element involved in low-temperature responsiveness
ZmBELL12.1	LTR	CCGAAA	505	6	-	Hordeum vulgare	cis-acting element involved in low-temperature responsiveness
ZmBELL12.1	LTR	CCGAAA	526	6	-	Hordeum vulgare	cis-acting element involved in low-temperature responsiveness
ZmBELL12.1	CCAAT-box	CAACGG	575	6	-	Hordeum vulgare	MYBHv1 binding site
ZmBELL12.1	MYB recognition site	CCGTTG	575	6	+	Arabidopsis thaliana
ZmBELL12.1	CAAT-box	CCAAT	596	5	-	Arabidopsis thaliana	common cis-acting element in promoter and enhancer regions
ZmBELL12.1	TATA-box	TATA	623	4	+	Arabidopsis thaliana	core promoter element around -30 of transcription start
ZmBELL12.1	as-1	TGACG	643	5	-	Arabidopsis thaliana
ZmBELL12.1	TGACG-motif	TGACG	643	5	-	Hordeum vulgare	cis-acting regulatory element involved in the MeJA-responsiveness
ZmBELL12.1	CGTCA-motif	CGTCA	643	5	+	Hordeum vulgare	cis-acting regulatory element involved in the MeJA-responsiveness
ZmBELL12.1	W box	TTGACC	653	6	+	Arabidopsis thaliana
ZmBELL12.1	CAAT-box	CAAT	665	4	-	Nicotiana glutinosa
ZmBELL12.1	LTR	CCGAAA	684	6	+	Hordeum vulgare	cis-acting element involved in low-temperature responsiveness
ZmBELL12.1	ARE	AAACCA	692	6	+	Zea mays	cis-acting regulatory element essential for the anaerobic induction
ZmBELL12.1	LTR	CCGAAA	702	6	-	Hordeum vulgare	cis-acting element involved in low-temperature responsiveness
ZmBELL12.1	JERE	AGACCGCC	771	8	+	Arabidopsis thaliana
ZmBELL12.1	LTR	CCGAAA	777	6	+	Hordeum vulgare	cis-acting element involved in low-temperature responsiveness
ZmBELL12.1	LTR	CCGAAA	798	6	+	Hordeum vulgare	cis-acting element involved in low-temperature responsiveness
ZmBELL12.1	LTR	CCGAAA	813	6	-	Hordeum vulgare	cis-acting element involved in low-temperature responsiveness
ZmBELL12.1	LTR	CCGAAA	834	6	-	Hordeum vulgare	cis-acting element involved in low-temperature responsiveness
ZmBELL12.1	LTR	CCGAAA	853	6	+	Hordeum vulgare	cis-acting element involved in low-temperature responsiveness
ZmBELL12.1	CCAAT-box	CAACGG	883	6	-	Hordeum vulgare	MYBHv1 binding site
ZmBELL12.1	MYB recognition site	CCGTTG	883	6	+	Arabidopsis thaliana
ZmBELL12.1	CAAT-box	CCAAT	904	5	-	Arabidopsis thaliana	common cis-acting element in promoter and enhancer regions
ZmBELL12.1	TATA-box	TATA	931	4	+	Arabidopsis thaliana	core promoter element around -30 of transcription start
ZmBELL12.1	as-1	TGACG	951	5	-	Arabidopsis thaliana
ZmBELL12.1	TGACG-motif	TGACG	951	5	-	Hordeum vulgare	cis-acting regulatory element involved in the MeJA-responsiveness
ZmBELL12.1	CGTCA-motif	CGTCA	951	5	+	Hordeum vulgare	cis-acting regulatory element involved in the MeJA-responsiveness
ZmBELL12.1	W box	TTGACC	961	6	+	Arabidopsis thaliana
ZmBELL12.1	CAAT-box	CAAT	973	4	-	Nicotiana glutinosa
ZmBELL12.1	CAAT-box	CAAT	987	4	-	Nicotiana glutinosa
ZmBELL12.1	MYB	CAACAG	993	6	+	Arabidopsis thaliana
ZmBELL12.1	Myb-binding site	CAACAG	993	6	+	Nicotiana tabacum
ZmBELL12.1	CAAT-box	CAAT	1002	4	-	Nicotiana glutinosa
ZmBELL12.1	CAAT-box	CAAT	1006	4	+	Nicotiana glutinosa
ZmBELL12.1	CAAT-box	CCAAT	1032	5	-	Arabidopsis thaliana	common cis-acting element in promoter and enhancer regions
ZmBELL12.1	TATA-box	TATA	1055	4	-	Arabidopsis thaliana	core promoter element around -30 of transcription start
ZmBELL12.1	TATA-box	ATTATA	1058	6	+	Brassica napus	core promoter element around -30 of transcription start
ZmBELL12.1	TATA-box	TATAA	1059	5	-	Arabidopsis thaliana	core promoter element around -30 of transcription start
ZmBELL12.1	TATA-box	TATA	1060	4	-	Arabidopsis thaliana	core promoter element around -30 of transcription start
ZmBELL12.1	AAGAA-motif	GAAAGAA	1098	7	-	Avena sativa
ZmBELL12.1	CAAT-box	CAAT	1108	4	-	Nicotiana glutinosa
ZmBELL12.1	STRE	AGGGG	1113	5	+	Arabidopsis thaliana
ZmBELL12.1	CAAT-box	CCAAT	1174	5	-	Arabidopsis thaliana	common cis-acting element in promoter and enhancer regions
ZmBELL12.1	CAAT-box	CAAT	1234	4	-	Nicotiana glutinosa
ZmBELL12.1	CAAT-box	CCAAT	1271	5	+	Arabidopsis thaliana	common cis-acting element in promoter and enhancer regions
ZmBELL12.1	CAAT-box	CAAT	1272	4	+	Nicotiana glutinosa
ZmBELL12.1	CAAT-box	CAAT	1277	4	+	Nicotiana glutinosa
ZmBELL12.1	CAAT-box	CAAT	1282	4	+	Nicotiana glutinosa
ZmBELL12.1	CAAT-box	CAAT	1287	4	+	Nicotiana glutinosa
ZmBELL12.1	CAAT-box	CAAT	1292	4	+	Nicotiana glutinosa
ZmBELL12.1	CAAT-box	CAAT	1297	4	+	Nicotiana glutinosa
ZmBELL12.1	CAAT-box	CAAT	1314	4	-	Nicotiana glutinosa
ZmBELL12.1	WUN-motif	CCATTTCAA	1315	9	-	Nicotiana glutinosa
ZmBELL12.1	Unnamed__1	CGTGG	1351	5	-	Zea mays
ZmBELL12.1	TATA-box	TATA	1387	4	-	Arabidopsis thaliana	core promoter element around -30 of transcription start
ZmBELL12.1	CAT-box	GCCACT	1405	6	+	Arabidopsis thaliana	cis-acting regulatory element related to meristem expression
ZmBELL12.1	ABRE	ACGTG	1415	5	-	Arabidopsis thaliana	cis-acting element involved in the abscisic acid responsiveness
ZmBELL12.1	ABRE4	CACGTA	1415	6	+	Zea mays
ZmBELL12.1	ABRE3a	TACGTG	1415	6	-	Zea mays
ZmBELL12.1	G-box	TACGTG	1415	6	-	Arabidopsis thaliana	cis-acting regulatory element involved in light responsiveness
ZmBELL12.1	TATA-box	ccTATAAAaa	1497	9	-	Arabidopsis thaliana	core promoter element around -30 of transcription start
ZmBELL12.1	CAAT-box	CCAAT	1516	5	+	Arabidopsis thaliana	common cis-acting element in promoter and enhancer regions
ZmBELL12.1	CAAT-box	CAAT	1517	4	+	Nicotiana glutinosa
ZmBELL12.1	TATA-box	taTATAAAtc	1550	9	-	Arabidopsis thaliana	core promoter element around -30 of transcription start
ZmBELL12.1	TATA-box	TATAAAT	1551	7	-	Brassica juncea	core promoter element around -30 of transcription start
ZmBELL12.1	TATA-box	TATAAA	1552	6	-	Helianthus annuus	core promoter element around -30 of transcription start
ZmBELL12.1	TATA-box	TATATAA	1553	7	-	Arabidopsis thaliana	core promoter element around -30 of transcription start
ZmBELL12.1	TATA-box	TATATA	1554	6	-	Arabidopsis thaliana	core promoter element around -30 of transcription start
ZmBELL12.1	TATA-box	ATATAA	1555	6	+	Brassica oleracea	core promoter element around -30 of transcription start
ZmBELL12.1	TATA-box	TATA	1556	4	-	Arabidopsis thaliana	core promoter element around -30 of transcription start
ZmBELL12.1	CAAT-box	CAAT	1595	4	+	Nicotiana glutinosa
ZmBELL12.1	TATA-box	taTATAAAtc	1596	9	-	Arabidopsis thaliana	core promoter element around -30 of transcription start
ZmBELL12.1	TATA-box	TATAAAT	1597	7	-	Brassica juncea	core promoter element around -30 of transcription start
ZmBELL12.1	TATA-box	TATAAA	1598	6	-	Helianthus annuus	core promoter element around -30 of transcription start
ZmBELL12.1	TATA-box	TATATAA	1599	7	-	Arabidopsis thaliana	core promoter element around -30 of transcription start
ZmBELL12.1	TATA-box	TATATA	1600	6	-	Arabidopsis thaliana	core promoter element around -30 of transcription start
ZmBELL12.1	TATA-box	ATATAA	1601	6	+	Brassica oleracea	core promoter element around -30 of transcription start
ZmBELL12.1	TATA-box	TATA	1602	4	-	Arabidopsis thaliana	core promoter element around -30 of transcription start
ZmBELL12.1	ARE	AAACCA	1605	6	+	Zea mays	cis-acting regulatory element essential for the anaerobic induction
ZmBELL12.1	ARE	AAACCA	1628	6	-	Zea mays	cis-acting regulatory element essential for the anaerobic induction
ZmBELL12.1	WRE3	CCACCT	1693	6	+	Pisum sativum
ZmBELL12.1	TATA-box	TATATA	1740	6	-	Arabidopsis thaliana	core promoter element around -30 of transcription start
ZmBELL12.1	TATA-box	ATATAT	1741	6	-	Brassica napus	core promoter element around -30 of transcription start
ZmBELL12.1	TATA-box	TATA	1742	4	-	Arabidopsis thaliana	core promoter element around -30 of transcription start
ZmBELL12.1	TATA-box	TATACA	1753	6	-	Helianthus annuus	core promoter element around -30 of transcription start
ZmBELL12.1	TATA-box	TATA	1755	4	-	Arabidopsis thaliana	core promoter element around -30 of transcription start
ZmBELL12.1	CAAT-box	CAAT	1766	4	+	Nicotiana glutinosa
ZmBELL12.1	STRE	AGGGG	1827	5	+	Arabidopsis thaliana
ZmBELL12.1	AAGAA-motif	gGTAAAGAAA	1874	9	+	Avena sativa
ZmBELL12.1	CAAT-box	CAAT	1893	4	+	Nicotiana glutinosa
ZmBELL12.1	Myb	TAACTG	1911	6	-	Arabidopsis thaliana
ZmBELL12.1	TATA-box	TACAAAA	1919	7	+	Oryza sativa	core promoter element around -30 of transcription start
ZmBELL12.1	MYB	TAACCA	1928	6	+	Arabidopsis thaliana
ZmBELL12.1	MYB-like sequence	TAACCA	1928	6	+	Arabidopsis thaliana
ZmBELL12.1	TATA-box	TATA	1975	4	-	Arabidopsis thaliana	core promoter element around -30 of transcription start
ZmBELL12.1	CAAT-box	CAAT	1979	4	-	Nicotiana glutinosa
ZmBELL12.1	Unnamed__1	CGTGG	1986	5	+	Zea mays
ZmBELL12.2	CAAT-box	CCAAT	28	5	+	Arabidopsis thaliana	common cis-acting element in promoter and enhancer regions
ZmBELL12.2	CAAT-box	CAAT	29	4	+	Nicotiana glutinosa
ZmBELL12.2	TATA-box	taTATAAAtc	62	9	-	Arabidopsis thaliana	core promoter element around -30 of transcription start
ZmBELL12.2	TATA-box	TATAAAT	63	7	-	Brassica juncea	core promoter element around -30 of transcription start
ZmBELL12.2	TATA-box	TATAAA	64	6	-	Helianthus annuus	core promoter element around -30 of transcription start
ZmBELL12.2	TATA-box	TATATAA	65	7	-	Arabidopsis thaliana	core promoter element around -30 of transcription start
ZmBELL12.2	TATA-box	TATATA	66	6	+	Arabidopsis thaliana	core promoter element around -30 of transcription start
ZmBELL12.2	TATA-box	ATATAA	67	6	+	Brassica oleracea	core promoter element around -30 of transcription start
ZmBELL12.2	TATA-box	TATA	68	4	+	Arabidopsis thaliana	core promoter element around -30 of transcription start
ZmBELL12.2	CAAT-box	CAAT	107	4	+	Nicotiana glutinosa
ZmBELL12.2	TATA-box	taTATAAAtc	108	9	-	Arabidopsis thaliana	core promoter element around -30 of transcription start
ZmBELL12.2	TATA-box	TATAAAT	109	7	-	Brassica juncea	core promoter element around -30 of transcription start
ZmBELL12.2	TATA-box	TATAAA	110	6	-	Helianthus annuus	core promoter element around -30 of transcription start
ZmBELL12.2	TATA-box	TATATAA	111	7	-	Arabidopsis thaliana	core promoter element around -30 of transcription start
ZmBELL12.2	TATA-box	TATATA	112	6	+	Arabidopsis thaliana	core promoter element around -30 of transcription start
ZmBELL12.2	TATA-box	ATATAA	113	6	+	Brassica oleracea	core promoter element around -30 of transcription start
ZmBELL12.2	TATA-box	TATA	114	4	+	Arabidopsis thaliana	core promoter element around -30 of transcription start
ZmBELL12.2	ARE	AAACCA	117	6	+	Zea mays	cis-acting regulatory element essential for the anaerobic induction
ZmBELL12.2	ARE	AAACCA	140	6	-	Zea mays	cis-acting regulatory element essential for the anaerobic induction
ZmBELL12.2	WRE3	CCACCT	205	6	+	Pisum sativum
ZmBELL12.2	TATA-box	TATATA	252	6	+	Arabidopsis thaliana	core promoter element around -30 of transcription start
ZmBELL12.2	TATA-box	ATATAT	253	6	+	Brassica napus	core promoter element around -30 of transcription start
ZmBELL12.2	TATA-box	TATA	254	4	+	Arabidopsis thaliana	core promoter element around -30 of transcription start
ZmBELL12.2	TATA-box	TATACA	265	6	-	Helianthus annuus	core promoter element around -30 of transcription start
ZmBELL12.2	TATA-box	TATA	267	4	+	Arabidopsis thaliana	core promoter element around -30 of transcription start
ZmBELL12.2	CAAT-box	CAAT	278	4	+	Nicotiana glutinosa
ZmBELL12.2	STRE	AGGGG	339	5	+	Arabidopsis thaliana
ZmBELL12.2	AAGAA-motif	gGTAAAGAAA	386	9	+	Avena sativa
ZmBELL12.2	CAAT-box	CAAT	405	4	+	Nicotiana glutinosa
ZmBELL12.2	Myb	TAACTG	423	6	-	Arabidopsis thaliana
ZmBELL12.2	TATA-box	TACAAAA	431	7	+	Oryza sativa	core promoter element around -30 of transcription start
ZmBELL12.2	MYB	TAACCA	440	6	+	Arabidopsis thaliana
ZmBELL12.2	MYB-like sequence	TAACCA	440	6	+	Arabidopsis thaliana
ZmBELL12.2	TATA-box	TATA	487	4	+	Arabidopsis thaliana	core promoter element around -30 of transcription start
ZmBELL12.2	CAAT-box	CAAT	491	4	-	Nicotiana glutinosa
ZmBELL12.2	Unnamed__1	CGTGG	498	5	+	Zea mays
ZmBELL12.2	Sp1	GGGCGG	600	6	-	Oryza sativa	light responsive element
ZmBELL12.2	Unnamed__1	CGTGG	620	5	-	Zea mays
ZmBELL12.2	DRE core	GCCGAC	669	6	+	Arabidopsis thaliana
ZmBELL12.2	Unnamed__1	CGTGG	707	5	+	Zea mays
ZmBELL12.2	GC-motif	CCCCCG	748	6	-	Zea mays	enhancer-like element involved in anoxic specific inducibility
ZmBELL12.2	TGA-element	AACGAC	821	6	-	Brassica oleracea	auxin-responsive element
ZmBELL12.2	MYB	TAACCA	839	6	+	Arabidopsis thaliana
ZmBELL12.2	MYB-like sequence	TAACCA	839	6	+	Arabidopsis thaliana
ZmBELL12.2	DRE core	GCCGAC	863	6	+	Arabidopsis thaliana
ZmBELL12.2	STRE	AGGGG	968	5	+	Arabidopsis thaliana
ZmBELL12.2	Unnamed__1	CGTGG	985	5	-	Zea mays
ZmBELL12.2	WRE3	CCACCT	1029	6	-	Pisum sativum
ZmBELL12.2	G-box	CACGTC	1038	6	-	Zea mays	cis-acting regulatory element involved in light responsiveness
ZmBELL12.2	ABRE	ACGTG	1039	5	+	Arabidopsis thaliana	cis-acting element involved in the abscisic acid responsiveness
ZmBELL12.2	Unnamed__1	CGTGG	1040	5	+	Zea mays
ZmBELL12.2	MYB	CAACCA	1144	6	-	Arabidopsis thaliana
ZmBELL12.2	TATA-box	TATA	1161	4	-	Arabidopsis thaliana	core promoter element around -30 of transcription start
ZmBELL12.2	ABRE	CGTACGTGCA	1204	9	+	Hordeum vulgare	cis-acting element involved in the abscisic acid responsiveness
ZmBELL12.2	RY-element	CATGCATG	1208	8	-	Helianthus annuus	cis-acting regulatory element involved in seed-specific regulation
ZmBELL12.2	ABRE	CGTACGTGCA	1232	10	-	Hordeum vulgare	cis-acting element involved in the abscisic acid responsiveness
ZmBELL12.2	ABRE	ACGTG	1234	5	-	Arabidopsis thaliana	cis-acting element involved in the abscisic acid responsiveness
ZmBELL12.2	ABRE4	CACGTA	1234	6	+	Zea mays
ZmBELL12.2	ABRE3a	TACGTG	1234	6	-	Zea mays
ZmBELL12.2	G-box	TACGTG	1234	6	-	Arabidopsis thaliana	cis-acting regulatory element involved in light responsiveness
ZmBELL12.2	CAAT-box	CAAT	1250	4	+	Nicotiana glutinosa
ZmBELL12.2	TATA-box	ATATAT	1291	6	-	Brassica napus	core promoter element around -30 of transcription start
ZmBELL12.2	TATA-box	TATATA	1292	6	-	Arabidopsis thaliana	core promoter element around -30 of transcription start
ZmBELL12.2	TATA-box	ATATAT	1293	6	-	Brassica napus	core promoter element around -30 of transcription start
ZmBELL12.2	TATA-box	TATA	1294	4	-	Arabidopsis thaliana	core promoter element around -30 of transcription start
ZmBELL12.2	ABRE	CGTACGTGCA	1311	9	+	Hordeum vulgare	cis-acting element involved in the abscisic acid responsiveness
ZmBELL12.2	ABRE4	CACGTA	1313	6	-	Zea mays
ZmBELL12.2	ABRE3a	TACGTG	1313	6	+	Zea mays
ZmBELL12.2	G-box	TACGTG	1313	6	+	Arabidopsis thaliana	cis-acting regulatory element involved in light responsiveness
ZmBELL12.2	ABRE	ACGTG	1314	5	+	Arabidopsis thaliana	cis-acting element involved in the abscisic acid responsiveness
ZmBELL12.2	TATA-box	TATA	1345	4	-	Arabidopsis thaliana	core promoter element around -30 of transcription start
ZmBELL12.2	Box 4	ATTAAT	1418	6	-	Petroselinum crispum	part of a conserved DNA module involved in light responsiveness
ZmBELL12.2	CAAT-box	CAAT	1422	4	-	Nicotiana glutinosa
ZmBELL12.2	CAAT-box	CAAAT	1440	5	-	Pisum sativum	common cis-acting element in promoter and enhancer regions
ZmBELL12.2	MYB	TAACCA	1485	6	+	Arabidopsis thaliana
ZmBELL12.2	MYB-like sequence	TAACCA	1485	6	+	Arabidopsis thaliana
ZmBELL12.2	AE-box	AGAAACAA	1492	8	+	Arabidopsis thaliana	part of a module for light response
ZmBELL12.2	CAAT-box	CAAT	1497	4	+	Nicotiana glutinosa
ZmBELL12.2	MYC	CAATTG	1497	6	-	Arabidopsis thaliana
ZmBELL12.2	CAAT-box	CAAT	1499	4	-	Nicotiana glutinosa
ZmBELL12.2	Box 4	ATTAAT	1505	6	-	Petroselinum crispum	part of a conserved DNA module involved in light responsiveness
ZmBELL12.2	TATA-box	ATATAA	1547	6	+	Brassica oleracea	core promoter element around -30 of transcription start
ZmBELL12.2	TATA-box	TATA	1548	4	-	Arabidopsis thaliana	core promoter element around -30 of transcription start
ZmBELL12.2	CAAT-box	CAAAT	1552	5	-	Pisum sativum	common cis-acting element in promoter and enhancer regions
ZmBELL12.2	TATA-box	TATA	1566	4	-	Arabidopsis thaliana	core promoter element around -30 of transcription start
ZmBELL12.2	CAAT-box	CAAT	1586	4	+	Nicotiana glutinosa
ZmBELL12.2	TATA-box	TATATA	1595	6	-	Arabidopsis thaliana	core promoter element around -30 of transcription start
ZmBELL12.2	TATA-box	ATATAA	1596	6	+	Brassica oleracea	core promoter element around -30 of transcription start
ZmBELL12.2	TATA-box	TATA	1597	4	-	Arabidopsis thaliana	core promoter element around -30 of transcription start
ZmBELL12.2	CAAT-box	CAAT	1602	4	+	Nicotiana glutinosa
ZmBELL12.2	TGA-element	AACGAC	1610	6	-	Brassica oleracea	auxin-responsive element
ZmBELL12.2	CAAT-box	CAAT	1640	4	+	Nicotiana glutinosa
ZmBELL12.2	Box 4	ATTAAT	1653	6	-	Petroselinum crispum	part of a conserved DNA module involved in light responsiveness
ZmBELL12.2	Box 4	ATTAAT	1657	6	-	Petroselinum crispum	part of a conserved DNA module involved in light responsiveness
ZmBELL12.2	CAAT-box	CAAT	1687	4	-	Nicotiana glutinosa
ZmBELL12.2	MYB	CAACAG	1691	6	-	Arabidopsis thaliana
ZmBELL12.2	Myb-binding site	CAACAG	1691	6	-	Nicotiana tabacum
ZmBELL12.2	TATA-box	TATATA	1705	6	-	Arabidopsis thaliana	core promoter element around -30 of transcription start
ZmBELL12.2	TATA-box	TATA	1707	4	-	Arabidopsis thaliana	core promoter element around -30 of transcription start
ZmBELL12.2	MYB	CAACAG	1712	6	-	Arabidopsis thaliana
ZmBELL12.2	Myb-binding site	CAACAG	1712	6	-	Nicotiana tabacum
ZmBELL12.2	AAGAA-motif	GAAAGAA	1760	7	+	Avena sativa
ZmBELL12.2	MYC	CATTTG	1774	6	+	Arabidopsis thaliana
ZmBELL12.2	CAAT-box	CAAAT	1775	5	-	Pisum sativum	common cis-acting element in promoter and enhancer regions
ZmBELL12.2	CAAT-box	CAAAT	1794	5	+	Pisum sativum	common cis-acting element in promoter and enhancer regions
ZmBELL12.2	STRE	AGGGG	1804	5	+	Arabidopsis thaliana
ZmBELL12.2	G-Box	TCCACATGGCA	1824	10	-	Triticum aestivum	cis-acting regulatory element involved in light responsiveness
ZmBELL12.2	MYC	CATTTG	1827	6	+	Arabidopsis thaliana
ZmBELL12.2	CAAT-box	CAAAT	1828	5	-	Pisum sativum	common cis-acting element in promoter and enhancer regions
ZmBELL12.2	TCA	TCATCTTCAT	1862	9	+	Pisum sativum
ZmBELL12.2	Box 4	ATTAAT	1870	6	-	Petroselinum crispum	part of a conserved DNA module involved in light responsiveness
ZmBELL12.2	LAMP-element	CTTTATCA	1878	8	+	Pisum sativum	part of a light responsive element
ZmBELL12.2	CAAT-box	CAAAT	1884	5	+	Pisum sativum	common cis-acting element in promoter and enhancer regions
ZmBELL12.2	CAAT-box	CAAT	1887	4	-	Nicotiana glutinosa
ZmBELL12.2	CAAT-box	CAAT	1897	4	+	Nicotiana glutinosa
ZmBELL12.2	MYC	CAATTG	1897	6	-	Arabidopsis thaliana
ZmBELL12.2	CAAT-box	CAAT	1899	4	-	Nicotiana glutinosa
ZmBELL12.2	LTR	CCGAAA	1903	6	+	Hordeum vulgare	cis-acting element involved in low-temperature responsiveness
ZmBELL12.2	CAAT-box	CAAAT	1913	5	-	Pisum sativum	common cis-acting element in promoter and enhancer regions
ZmBELL12.2	TGA-element	AACGAC	1937	6	-	Brassica oleracea	auxin-responsive element
ZmBELL12.2	TATA-box	TATAAATA	1943	8	-	Daucus carota	core promoter element around -30 of transcription start
ZmBELL12.2	TATA-box	TATAAAT	1944	7	-	Brassica juncea	core promoter element around -30 of transcription start
ZmBELL12.2	TATA-box	TATAAA	1945	6	-	Helianthus annuus	core promoter element around -30 of transcription start
ZmBELL12.2	TATA-box	TATAA	1946	5	-	Arabidopsis thaliana	core promoter element around -30 of transcription start
ZmBELL12.2	TATA-box	TATA	1947	4	-	Arabidopsis thaliana	core promoter element around -30 of transcription start
ZmBELL12.2	MYB	TAACCA	1949	6	+	Arabidopsis thaliana
ZmBELL12.2	MYB-like sequence	TAACCA	1949	6	+	Arabidopsis thaliana
ZmBELL12.2	WRE3	CCACCT	1984	6	-	Pisum sativum
ZmKNOX03.2	W box	TTGACC	21	6	-	Arabidopsis thaliana
ZmKNOX03.2	CAAT-box	CAAT	42	4	+	Nicotiana glutinosa
ZmKNOX03.2	Box 4	ATTAAT	44	6	+	Petroselinum crispum	part of a conserved DNA module involved in light responsiveness
ZmKNOX03.2	G-box	CACGTC	51	6	+	Zea mays	cis-acting regulatory element involved in light responsiveness
ZmKNOX03.2	ABRE	ACGTG	51	5	-	Arabidopsis thaliana	cis-acting element involved in the abscisic acid responsiveness
ZmKNOX03.2	DRE core	GCCGAC	54	6	-	Arabidopsis thaliana
ZmKNOX03.2	DRE core	GCCGAC	72	6	-	Arabidopsis thaliana
ZmKNOX03.2	DRE core	GCCGAC	86	6	+	Arabidopsis thaliana
ZmKNOX03.2	Box 4	ATTAAT	96	6	+	Petroselinum crispum	part of a conserved DNA module involved in light responsiveness
ZmKNOX03.2	CAAT-box	CAAAT	100	5	-	Pisum sativum	common cis-acting element in promoter and enhancer regions
ZmKNOX03.2	DRE core	GCCGAC	113	6	-	Arabidopsis thaliana
ZmKNOX03.2	DRE core	GCCGAC	127	6	+	Arabidopsis thaliana
ZmKNOX03.2	Box 4	ATTAAT	155	6	+	Petroselinum crispum	part of a conserved DNA module involved in light responsiveness
ZmKNOX03.2	CAAT-box	CCAAT	159	5	-	Arabidopsis thaliana	common cis-acting element in promoter and enhancer regions
ZmKNOX03.2	DRE core	GCCGAC	172	6	-	Arabidopsis thaliana
ZmKNOX03.2	DRE core	GCCGAC	186	6	+	Arabidopsis thaliana
ZmKNOX03.2	TGACG-motif	TGACG	208	5	-	Hordeum vulgare	cis-acting regulatory element involved in the MeJA-responsiveness
ZmKNOX03.2	as-1	TGACG	208	5	-	Arabidopsis thaliana
ZmKNOX03.2	CGTCA-motif	CGTCA	208	5	+	Hordeum vulgare	cis-acting regulatory element involved in the MeJA-responsiveness
ZmKNOX03.2	DRE core	GCCGAC	254	6	-	Arabidopsis thaliana
ZmKNOX03.2	GT1-motif	GGTTAAT	275	7	-	Avena sativa	light responsive element
ZmKNOX03.2	GT1-motif	GGTTAA	276	6	-	Arabidopsis thaliana	light responsive element
ZmKNOX03.2	MYB	TAACCA	277	6	+	Arabidopsis thaliana
ZmKNOX03.2	MYB-like sequence	TAACCA	277	6	+	Arabidopsis thaliana
ZmKNOX03.2	TATA-box	TATA	283	4	+	Arabidopsis thaliana	core promoter element around -30 of transcription start
ZmKNOX03.2	GATA-motif	GATAGGG	305	7	-	Pisum sativum	part of a light responsive element
ZmKNOX03.2	DRE core	GCCGAC	341	6	-	Arabidopsis thaliana
ZmKNOX03.2	Box 4	ATTAAT	351	6	+	Petroselinum crispum	part of a conserved DNA module involved in light responsiveness
ZmKNOX03.2	CAAT-box	CCAAT	355	5	-	Arabidopsis thaliana	common cis-acting element in promoter and enhancer regions
ZmKNOX03.2	TATA-box	TATA	390	4	+	Arabidopsis thaliana	core promoter element around -30 of transcription start
ZmKNOX03.2	CAAT-box	CAAT	401	4	+	Nicotiana glutinosa
ZmKNOX03.2	Unnamed__1	CGTGG	439	5	+	Zea mays
ZmKNOX03.2	Unnamed__1	CGTGG	610	5	+	Zea mays
ZmKNOX03.2	Sp1	GGGCGG	614	6	+	Oryza sativa	light responsive element
ZmKNOX03.2	G-Box	CACGTT	631	6	-	Pisum sativum	cis-acting regulatory element involved in light responsiveness
ZmKNOX03.2	ABRE	ACGTG	632	5	+	Arabidopsis thaliana	cis-acting element involved in the abscisic acid responsiveness
ZmKNOX03.2	Unnamed__1	CGTGG	633	5	+	Zea mays
ZmKNOX03.2	A-box	CCGTCC	636	6	-	Petroselinum crispum	cis-acting regulatory element
ZmKNOX03.2	ATCT-motif	AATCTAATCC	659	9	-	Pisum sativum	part of a conserved DNA module involved in light responsiveness
ZmKNOX03.2	STRE	AGGGG	716	5	-	Arabidopsis thaliana
ZmKNOX03.2	STRE	AGGGG	724	5	+	Arabidopsis thaliana
ZmKNOX03.2	CAAT-box	CCAAT	744	5	-	Arabidopsis thaliana	common cis-acting element in promoter and enhancer regions
ZmKNOX03.2	CAAT-box	CAAT	762	4	-	Nicotiana glutinosa
ZmKNOX03.2	G-box	CACGTC	782	6	+	Zea mays	cis-acting regulatory element involved in light responsiveness
ZmKNOX03.2	ABRE	ACGTG	782	5	-	Arabidopsis thaliana	cis-acting element involved in the abscisic acid responsiveness
ZmKNOX03.2	TATA-box	TACAAAA	1011	7	+	Oryza sativa	core promoter element around -30 of transcription start
ZmKNOX03.2	CAAT-box	CAAAT	1036	5	-	Pisum sativum	common cis-acting element in promoter and enhancer regions
ZmKNOX03.2	CAAT-box	CAAT	1062	4	+	Nicotiana glutinosa
ZmKNOX03.2	TATA-box	taTATAAAg	1077	9	-	Lycopersicon esculentum	core promoter element around -30 of transcription start
ZmKNOX03.2	TATA-box	TATAAA	1078	6	-	Helianthus annuus	core promoter element around -30 of transcription start
ZmKNOX03.2	TATA-box	TATATAA	1079	7	-	Arabidopsis thaliana	core promoter element around -30 of transcription start
ZmKNOX03.2	TATA-box	TATATA	1080	6	-	Arabidopsis thaliana	core promoter element around -30 of transcription start
ZmKNOX03.2	TATA-box	ATATAT	1081	6	-	Brassica napus	core promoter element around -30 of transcription start
ZmKNOX03.2	TATA-box	TATATA	1082	6	-	Arabidopsis thaliana	core promoter element around -30 of transcription start
ZmKNOX03.2	TATA-box	ATATAT	1083	6	-	Brassica napus	core promoter element around -30 of transcription start
ZmKNOX03.2	TATA-box	TATATA	1084	6	-	Arabidopsis thaliana	core promoter element around -30 of transcription start
ZmKNOX03.2	TATA-box	ATATAA	1085	6	+	Brassica oleracea	core promoter element around -30 of transcription start
ZmKNOX03.2	TATA-box	TATA	1086	4	-	Arabidopsis thaliana	core promoter element around -30 of transcription start
ZmKNOX03.2	TGA-element	AACGAC	1115	6	-	Brassica oleracea	auxin-responsive element
ZmKNOX03.2	CAAT-box	CAAAT	1150	5	+	Pisum sativum	common cis-acting element in promoter and enhancer regions
ZmKNOX03.2	O2-site	GATGACATGG	1204	9	-	Zea mays	cis-acting regulatory element involved in zein metabolism regulation
ZmKNOX03.2	STRE	AGGGG	1238	5	-	Arabidopsis thaliana
ZmKNOX03.2	TATA-box	ATATAA	1274	6	+	Brassica oleracea	core promoter element around -30 of transcription start
ZmKNOX03.2	TATA-box	TATA	1275	4	-	Arabidopsis thaliana	core promoter element around -30 of transcription start
ZmKNOX03.2	TATA-box	TATAAAT	1279	7	-	Brassica juncea	core promoter element around -30 of transcription start
ZmKNOX03.2	TATA-box	TATAAA	1280	6	-	Helianthus annuus	core promoter element around -30 of transcription start
ZmKNOX03.2	TATA-box	TATAA	1281	5	-	Arabidopsis thaliana	core promoter element around -30 of transcription start
ZmKNOX03.2	TATA-box	TATA	1282	4	-	Arabidopsis thaliana	core promoter element around -30 of transcription start
ZmKNOX03.2	Unnamed__1	CGTGG	1286	5	-	Zea mays
ZmKNOX03.2	G-box	CACGTG	1287	6	-	Arabidopsis thaliana	cis-acting regulatory element involved in light responsiveness
ZmKNOX03.2	G-Box	CACGTG	1287	6	-	Pisum sativum	cis-acting regulatory element involved in light responsiveness
ZmKNOX03.2	ABRE	CACGTG	1287	6	-	Arabidopsis thaliana	cis-acting element involved in the abscisic acid responsiveness
ZmKNOX03.2	ABRE	ACGTG	1288	5	+	Arabidopsis thaliana	cis-acting element involved in the abscisic acid responsiveness
ZmKNOX03.2	MYC	CATGTG	1315	6	-	Arabidopsis thaliana
ZmKNOX03.2	TATA-box	TATAA	1353	5	-	Arabidopsis thaliana	core promoter element around -30 of transcription start
ZmKNOX03.2	TATA-box	TATA	1354	4	-	Arabidopsis thaliana	core promoter element around -30 of transcription start
ZmKNOX03.2	CAAT-box	CAAT	1408	4	-	Nicotiana glutinosa
ZmKNOX03.2	TATA-box	TATA	1470	4	-	Arabidopsis thaliana	core promoter element around -30 of transcription start
ZmKNOX03.2	TATA-box	TATAA	1480	5	-	Arabidopsis thaliana	core promoter element around -30 of transcription start
ZmKNOX03.2	TATA-box	TATA	1481	4	-	Arabidopsis thaliana	core promoter element around -30 of transcription start
ZmKNOX03.2	CAAT-box	CAAAT	1513	5	+	Pisum sativum	common cis-acting element in promoter and enhancer regions
ZmKNOX03.2	CAAT-box	CAAAT	1540	5	-	Pisum sativum	common cis-acting element in promoter and enhancer regions
ZmKNOX03.2	TATA-box	TATAAAA	1569	7	-	Pisum sativum	core promoter element around -30 of transcription start
ZmKNOX03.2	TATA-box	TATAAA	1570	6	-	Helianthus annuus	core promoter element around -30 of transcription start
ZmKNOX03.2	TATA-box	TATAA	1571	5	-	Arabidopsis thaliana	core promoter element around -30 of transcription start
ZmKNOX03.2	TATA-box	TATA	1572	4	-	Arabidopsis thaliana	core promoter element around -30 of transcription start
ZmKNOX03.2	CAAT-box	CAAAT	1610	5	+	Pisum sativum	common cis-acting element in promoter and enhancer regions
ZmKNOX03.2	WRE3	CCACCT	1615	6	+	Pisum sativum
ZmKNOX03.2	P-box	CCTTTTG	1625	7	+	Oryza sativa	gibberellin-responsive element
ZmKNOX03.2	CAAT-box	CAAAT	1632	5	-	Pisum sativum	common cis-acting element in promoter and enhancer regions
ZmKNOX03.2	W box	TTGACC	1634	6	+	Arabidopsis thaliana
ZmKNOX03.2	TATA-box	ccTATAAAaa	1638	9	+	Arabidopsis thaliana	core promoter element around -30 of transcription start
ZmKNOX03.2	CAAT-box	CCAAT	1707	5	-	Arabidopsis thaliana	common cis-acting element in promoter and enhancer regions
ZmKNOX03.2	TCCC-motif	TCTCCCT	1768	7	-	Spinacia oleracea	part of a light responsive element
ZmKNOX03.2	GATA-motif	AAGGATAAGG	1795	9	-	Solanum tuberosum	part of a light responsive element
ZmKNOX03.2	O2-site	GATGA(C/T)(A/G)TG(A/G)	1854	8	-	Zea mays	cis-acting regulatory element involved in zein metabolism regulation
ZmKNOX03.2	Sp1	GGGCGG	1913	6	+	Oryza sativa	light responsive element
ZmKNOX03.2	CAAT-box	CCAAT	1961	5	+	Arabidopsis thaliana	common cis-acting element in promoter and enhancer regions
ZmKNOX03.2	CAAT-box	CAAT	1962	4	+	Nicotiana glutinosa
ZmKNOX03.2	Unnamed__1	CGTGG	2010	5	-	Zea mays
ZmKNOX03.3	ARE	AAACCA	33	6	-	Zea mays	cis-acting regulatory element essential for the anaerobic induction
ZmKNOX03.3	TATA-box	TATA	47	4	+	Arabidopsis thaliana	core promoter element around -30 of transcription start
ZmKNOX03.3	GT1-motif	GGTTAAT	51	7	+	Avena sativa	light responsive element
ZmKNOX03.3	DRE core	GCCGAC	62	6	-	Arabidopsis thaliana
ZmKNOX03.3	W box	TTGACC	71	6	-	Arabidopsis thaliana
ZmKNOX03.3	CAAT-box	CAAT	92	4	+	Nicotiana glutinosa
ZmKNOX03.3	Box 4	ATTAAT	94	6	+	Petroselinum crispum	part of a conserved DNA module involved in light responsiveness
ZmKNOX03.3	G-box	CACGTC	101	6	+	Zea mays	cis-acting regulatory element involved in light responsiveness
ZmKNOX03.3	ABRE	ACGTG	101	5	-	Arabidopsis thaliana	cis-acting element involved in the abscisic acid responsiveness
ZmKNOX03.3	DRE core	GCCGAC	104	6	-	Arabidopsis thaliana
ZmKNOX03.3	DRE core	GCCGAC	122	6	-	Arabidopsis thaliana
ZmKNOX03.3	DRE core	GCCGAC	136	6	+	Arabidopsis thaliana
ZmKNOX03.3	Box 4	ATTAAT	146	6	+	Petroselinum crispum	part of a conserved DNA module involved in light responsiveness
ZmKNOX03.3	CAAT-box	CAAAT	150	5	-	Pisum sativum	common cis-acting element in promoter and enhancer regions
ZmKNOX03.3	DRE core	GCCGAC	163	6	-	Arabidopsis thaliana
ZmKNOX03.3	DRE core	GCCGAC	177	6	+	Arabidopsis thaliana
ZmKNOX03.3	Box 4	ATTAAT	205	6	+	Petroselinum crispum	part of a conserved DNA module involved in light responsiveness
ZmKNOX03.3	CAAT-box	CCAAT	209	5	-	Arabidopsis thaliana	common cis-acting element in promoter and enhancer regions
ZmKNOX03.3	DRE core	GCCGAC	222	6	-	Arabidopsis thaliana
ZmKNOX03.3	DRE core	GCCGAC	236	6	+	Arabidopsis thaliana
ZmKNOX03.3	CGTCA-motif	CGTCA	258	5	+	Hordeum vulgare	cis-acting regulatory element involved in the MeJA-responsiveness
ZmKNOX03.3	TGACG-motif	TGACG	258	5	-	Hordeum vulgare	cis-acting regulatory element involved in the MeJA-responsiveness
ZmKNOX03.3	as-1	TGACG	258	5	-	Arabidopsis thaliana
ZmKNOX03.3	DRE core	GCCGAC	304	6	-	Arabidopsis thaliana
ZmKNOX03.3	GT1-motif	GGTTAAT	325	7	-	Avena sativa	light responsive element
ZmKNOX03.3	GT1-motif	GGTTAA	326	6	-	Arabidopsis thaliana	light responsive element
ZmKNOX03.3	MYB-like sequence	TAACCA	327	6	+	Arabidopsis thaliana
ZmKNOX03.3	MYB	TAACCA	327	6	+	Arabidopsis thaliana
ZmKNOX03.3	TATA-box	TATA	333	4	+	Arabidopsis thaliana	core promoter element around -30 of transcription start
ZmKNOX03.3	GATA-motif	GATAGGG	355	7	-	Pisum sativum	part of a light responsive element
ZmKNOX03.3	DRE core	GCCGAC	391	6	-	Arabidopsis thaliana
ZmKNOX03.3	Box 4	ATTAAT	401	6	+	Petroselinum crispum	part of a conserved DNA module involved in light responsiveness
ZmKNOX03.3	CAAT-box	CCAAT	405	5	-	Arabidopsis thaliana	common cis-acting element in promoter and enhancer regions
ZmKNOX03.3	TATA-box	TATA	440	4	+	Arabidopsis thaliana	core promoter element around -30 of transcription start
ZmKNOX03.3	CAAT-box	CAAT	451	4	+	Nicotiana glutinosa
ZmKNOX03.3	Unnamed__1	CGTGG	489	5	+	Zea mays
ZmKNOX03.3	Unnamed__1	CGTGG	660	5	+	Zea mays
ZmKNOX03.3	Sp1	GGGCGG	664	6	+	Oryza sativa	light responsive element
ZmKNOX03.3	G-Box	CACGTT	681	6	-	Pisum sativum	cis-acting regulatory element involved in light responsiveness
ZmKNOX03.3	ABRE	ACGTG	682	5	+	Arabidopsis thaliana	cis-acting element involved in the abscisic acid responsiveness
ZmKNOX03.3	Unnamed__1	CGTGG	683	5	+	Zea mays
ZmKNOX03.3	A-box	CCGTCC	686	6	-	Petroselinum crispum	cis-acting regulatory element
ZmKNOX03.3	ATCT-motif	AATCTAATCC	709	9	-	Pisum sativum	part of a conserved DNA module involved in light responsiveness
ZmKNOX03.3	STRE	AGGGG	766	5	-	Arabidopsis thaliana
ZmKNOX03.3	STRE	AGGGG	774	5	+	Arabidopsis thaliana
ZmKNOX03.3	CAAT-box	CCAAT	794	5	-	Arabidopsis thaliana	common cis-acting element in promoter and enhancer regions
ZmKNOX03.3	CAAT-box	CAAT	812	4	-	Nicotiana glutinosa
ZmKNOX03.3	G-box	CACGTC	832	6	+	Zea mays	cis-acting regulatory element involved in light responsiveness
ZmKNOX03.3	ABRE	ACGTG	832	5	-	Arabidopsis thaliana	cis-acting element involved in the abscisic acid responsiveness
ZmKNOX03.3	TATA-box	TACAAAA	1061	7	+	Oryza sativa	core promoter element around -30 of transcription start
ZmKNOX03.3	CAAT-box	CAAAT	1086	5	-	Pisum sativum	common cis-acting element in promoter and enhancer regions
ZmKNOX03.3	CAAT-box	CAAT	1112	4	+	Nicotiana glutinosa
ZmKNOX03.3	TATA-box	taTATAAAg	1127	9	-	Lycopersicon esculentum	core promoter element around -30 of transcription start
ZmKNOX03.3	TATA-box	TATAAA	1128	6	-	Helianthus annuus	core promoter element around -30 of transcription start
ZmKNOX03.3	TATA-box	TATATAA	1129	7	-	Arabidopsis thaliana	core promoter element around -30 of transcription start
ZmKNOX03.3	TATA-box	TATATA	1130	6	-	Arabidopsis thaliana	core promoter element around -30 of transcription start
ZmKNOX03.3	TATA-box	ATATAT	1131	6	-	Brassica napus	core promoter element around -30 of transcription start
ZmKNOX03.3	TATA-box	TATATA	1132	6	-	Arabidopsis thaliana	core promoter element around -30 of transcription start
ZmKNOX03.3	TATA-box	ATATAT	1133	6	-	Brassica napus	core promoter element around -30 of transcription start
ZmKNOX03.3	TATA-box	TATATA	1134	6	-	Arabidopsis thaliana	core promoter element around -30 of transcription start
ZmKNOX03.3	TATA-box	ATATAA	1135	6	+	Brassica oleracea	core promoter element around -30 of transcription start
ZmKNOX03.3	TATA-box	TATA	1136	4	-	Arabidopsis thaliana	core promoter element around -30 of transcription start
ZmKNOX03.3	TGA-element	AACGAC	1165	6	-	Brassica oleracea	auxin-responsive element
ZmKNOX03.3	CAAT-box	CAAAT	1200	5	+	Pisum sativum	common cis-acting element in promoter and enhancer regions
ZmKNOX03.3	O2-site	GATGACATGG	1254	9	-	Zea mays	cis-acting regulatory element involved in zein metabolism regulation
ZmKNOX03.3	STRE	AGGGG	1288	5	-	Arabidopsis thaliana
ZmKNOX03.3	TATA-box	ATATAA	1324	6	+	Brassica oleracea	core promoter element around -30 of transcription start
ZmKNOX03.3	TATA-box	TATA	1325	4	-	Arabidopsis thaliana	core promoter element around -30 of transcription start
ZmKNOX03.3	TATA-box	TATAAAT	1329	7	-	Brassica juncea	core promoter element around -30 of transcription start
ZmKNOX03.3	TATA-box	TATAAA	1330	6	-	Helianthus annuus	core promoter element around -30 of transcription start
ZmKNOX03.3	TATA-box	TATAA	1331	5	-	Arabidopsis thaliana	core promoter element around -30 of transcription start
ZmKNOX03.3	TATA-box	TATA	1332	4	-	Arabidopsis thaliana	core promoter element around -30 of transcription start
ZmKNOX03.3	Unnamed__1	CGTGG	1336	5	-	Zea mays
ZmKNOX03.3	G-Box	CACGTG	1337	6	-	Pisum sativum	cis-acting regulatory element involved in light responsiveness
ZmKNOX03.3	G-box	CACGTG	1337	6	-	Arabidopsis thaliana	cis-acting regulatory element involved in light responsiveness
ZmKNOX03.3	ABRE	CACGTG	1337	6	-	Arabidopsis thaliana	cis-acting element involved in the abscisic acid responsiveness
ZmKNOX03.3	ABRE	ACGTG	1338	5	+	Arabidopsis thaliana	cis-acting element involved in the abscisic acid responsiveness
ZmKNOX03.3	MYC	CATGTG	1365	6	-	Arabidopsis thaliana
ZmKNOX03.3	TATA-box	TATAA	1403	5	-	Arabidopsis thaliana	core promoter element around -30 of transcription start
ZmKNOX03.3	TATA-box	TATA	1404	4	-	Arabidopsis thaliana	core promoter element around -30 of transcription start
ZmKNOX03.3	CAAT-box	CAAT	1458	4	-	Nicotiana glutinosa
ZmKNOX03.3	TATA-box	TATA	1520	4	-	Arabidopsis thaliana	core promoter element around -30 of transcription start
ZmKNOX03.3	TATA-box	TATAA	1530	5	-	Arabidopsis thaliana	core promoter element around -30 of transcription start
ZmKNOX03.3	TATA-box	TATA	1531	4	-	Arabidopsis thaliana	core promoter element around -30 of transcription start
ZmKNOX03.3	CAAT-box	CAAAT	1563	5	+	Pisum sativum	common cis-acting element in promoter and enhancer regions
ZmKNOX03.3	CAAT-box	CAAAT	1590	5	-	Pisum sativum	common cis-acting element in promoter and enhancer regions
ZmKNOX03.3	TATA-box	TATAAAA	1619	7	-	Pisum sativum	core promoter element around -30 of transcription start
ZmKNOX03.3	TATA-box	TATAAA	1620	6	-	Helianthus annuus	core promoter element around -30 of transcription start
ZmKNOX03.3	TATA-box	TATAA	1621	5	-	Arabidopsis thaliana	core promoter element around -30 of transcription start
ZmKNOX03.3	TATA-box	TATA	1622	4	-	Arabidopsis thaliana	core promoter element around -30 of transcription start
ZmKNOX03.3	CAAT-box	CAAAT	1660	5	+	Pisum sativum	common cis-acting element in promoter and enhancer regions
ZmKNOX03.3	WRE3	CCACCT	1665	6	+	Pisum sativum
ZmKNOX03.3	P-box	CCTTTTG	1675	7	+	Oryza sativa	gibberellin-responsive element
ZmKNOX03.3	CAAT-box	CAAAT	1682	5	-	Pisum sativum	common cis-acting element in promoter and enhancer regions
ZmKNOX03.3	W box	TTGACC	1684	6	+	Arabidopsis thaliana
ZmKNOX03.3	TATA-box	ccTATAAAaa	1688	9	+	Arabidopsis thaliana	core promoter element around -30 of transcription start
ZmKNOX03.3	CAAT-box	CCAAT	1757	5	-	Arabidopsis thaliana	common cis-acting element in promoter and enhancer regions
ZmKNOX03.3	TCCC-motif	TCTCCCT	1818	7	-	Spinacia oleracea	part of a light responsive element
ZmKNOX03.3	GATA-motif	AAGGATAAGG	1845	9	-	Solanum tuberosum	part of a light responsive element
ZmKNOX03.3	O2-site	GATGA(C/T)(A/G)TG(A/G)	1904	8	-	Zea mays	cis-acting regulatory element involved in zein metabolism regulation
ZmKNOX03.3	Sp1	GGGCGG	1963	6	+	Oryza sativa	light responsive element
ZmKNOX03.3	CAAT-box	CCAAT	2011	5	+	Arabidopsis thaliana	common cis-acting element in promoter and enhancer regions
ZmKNOX03.3	CAAT-box	CAAT	2012	4	+	Nicotiana glutinosa
ZmKNOX03.1	STRE	AGGGG	47	5	-	Arabidopsis thaliana
ZmKNOX03.1	STRE	AGGGG	55	5	+	Arabidopsis thaliana
ZmKNOX03.1	CAAT-box	CCAAT	75	5	-	Arabidopsis thaliana	common cis-acting element in promoter and enhancer regions
ZmKNOX03.1	CAAT-box	CAAT	93	4	-	Nicotiana glutinosa
ZmKNOX03.1	ABRE	ACGTG	113	5	-	Arabidopsis thaliana	cis-acting element involved in the abscisic acid responsiveness
ZmKNOX03.1	G-box	CACGTC	113	6	+	Zea mays	cis-acting regulatory element involved in light responsiveness
ZmKNOX03.1	TATA-box	TACAAAA	342	7	+	Oryza sativa	core promoter element around -30 of transcription start
ZmKNOX03.1	CAAT-box	CAAAT	367	5	-	Pisum sativum	common cis-acting element in promoter and enhancer regions
ZmKNOX03.1	CAAT-box	CAAT	393	4	+	Nicotiana glutinosa
ZmKNOX03.1	TATA-box	taTATAAAg	408	9	-	Lycopersicon esculentum	core promoter element around -30 of transcription start
ZmKNOX03.1	TATA-box	TATAAA	409	6	-	Helianthus annuus	core promoter element around -30 of transcription start
ZmKNOX03.1	TATA-box	TATATAA	410	7	-	Arabidopsis thaliana	core promoter element around -30 of transcription start
ZmKNOX03.1	TATA-box	TATATA	411	6	+	Arabidopsis thaliana	core promoter element around -30 of transcription start
ZmKNOX03.1	TATA-box	ATATAT	412	6	+	Brassica napus	core promoter element around -30 of transcription start
ZmKNOX03.1	TATA-box	TATATA	413	6	+	Arabidopsis thaliana	core promoter element around -30 of transcription start
ZmKNOX03.1	TATA-box	ATATAT	414	6	+	Brassica napus	core promoter element around -30 of transcription start
ZmKNOX03.1	TATA-box	TATATA	415	6	+	Arabidopsis thaliana	core promoter element around -30 of transcription start
ZmKNOX03.1	TATA-box	ATATAA	416	6	+	Brassica oleracea	core promoter element around -30 of transcription start
ZmKNOX03.1	TATA-box	TATA	417	4	+	Arabidopsis thaliana	core promoter element around -30 of transcription start
ZmKNOX03.1	TGA-element	AACGAC	446	6	-	Brassica oleracea	auxin-responsive element
ZmKNOX03.1	CAAT-box	CAAAT	481	5	+	Pisum sativum	common cis-acting element in promoter and enhancer regions
ZmKNOX03.1	O2-site	GATGACATGG	535	9	-	Zea mays	cis-acting regulatory element involved in zein metabolism regulation
ZmKNOX03.1	STRE	AGGGG	569	5	-	Arabidopsis thaliana
ZmKNOX03.1	TATA-box	ATATAA	605	6	+	Brassica oleracea	core promoter element around -30 of transcription start
ZmKNOX03.1	TATA-box	TATA	606	4	+	Arabidopsis thaliana	core promoter element around -30 of transcription start
ZmKNOX03.1	TATA-box	TATAAAT	610	7	-	Brassica juncea	core promoter element around -30 of transcription start
ZmKNOX03.1	TATA-box	TATAAA	611	6	-	Helianthus annuus	core promoter element around -30 of transcription start
ZmKNOX03.1	TATA-box	TATAA	612	5	-	Arabidopsis thaliana	core promoter element around -30 of transcription start
ZmKNOX03.1	TATA-box	TATA	613	4	+	Arabidopsis thaliana	core promoter element around -30 of transcription start
ZmKNOX03.1	Unnamed__1	CGTGG	617	5	-	Zea mays
ZmKNOX03.1	ABRE	CACGTG	618	6	+	Arabidopsis thaliana	cis-acting element involved in the abscisic acid responsiveness
ZmKNOX03.1	G-box	CACGTG	618	6	+	Arabidopsis thaliana	cis-acting regulatory element involved in light responsiveness
ZmKNOX03.1	G-Box	CACGTG	618	6	+	Pisum sativum	cis-acting regulatory element involved in light responsiveness
ZmKNOX03.1	ABRE	ACGTG	619	5	+	Arabidopsis thaliana	cis-acting element involved in the abscisic acid responsiveness
ZmKNOX03.1	MYC	CATGTG	646	6	-	Arabidopsis thaliana
ZmKNOX03.1	TATA-box	TATAA	684	5	-	Arabidopsis thaliana	core promoter element around -30 of transcription start
ZmKNOX03.1	TATA-box	TATA	685	4	+	Arabidopsis thaliana	core promoter element around -30 of transcription start
ZmKNOX03.1	CAAT-box	CAAT	739	4	-	Nicotiana glutinosa
ZmKNOX03.1	TATA-box	TATA	801	4	+	Arabidopsis thaliana	core promoter element around -30 of transcription start
ZmKNOX03.1	TATA-box	TATAA	811	5	-	Arabidopsis thaliana	core promoter element around -30 of transcription start
ZmKNOX03.1	TATA-box	TATA	812	4	+	Arabidopsis thaliana	core promoter element around -30 of transcription start
ZmKNOX03.1	CAAT-box	CAAAT	844	5	+	Pisum sativum	common cis-acting element in promoter and enhancer regions
ZmKNOX03.1	CAAT-box	CAAAT	871	5	-	Pisum sativum	common cis-acting element in promoter and enhancer regions
ZmKNOX03.1	TATA-box	TATAAAA	900	7	-	Pisum sativum	core promoter element around -30 of transcription start
ZmKNOX03.1	TATA-box	TATAAA	901	6	-	Helianthus annuus	core promoter element around -30 of transcription start
ZmKNOX03.1	TATA-box	TATAA	902	5	-	Arabidopsis thaliana	core promoter element around -30 of transcription start
ZmKNOX03.1	TATA-box	TATA	903	4	+	Arabidopsis thaliana	core promoter element around -30 of transcription start
ZmKNOX03.1	CAAT-box	CAAAT	941	5	+	Pisum sativum	common cis-acting element in promoter and enhancer regions
ZmKNOX03.1	WRE3	CCACCT	946	6	+	Pisum sativum
ZmKNOX03.1	P-box	CCTTTTG	956	7	+	Oryza sativa	gibberellin-responsive element
ZmKNOX03.1	CAAT-box	CAAAT	963	5	-	Pisum sativum	common cis-acting element in promoter and enhancer regions
ZmKNOX03.1	W box	TTGACC	965	6	+	Arabidopsis thaliana
ZmKNOX03.1	TATA-box	ccTATAAAaa	969	9	+	Arabidopsis thaliana	core promoter element around -30 of transcription start
ZmKNOX03.1	CAAT-box	CCAAT	1038	5	-	Arabidopsis thaliana	common cis-acting element in promoter and enhancer regions
ZmKNOX03.1	TCCC-motif	TCTCCCT	1099	7	-	Spinacia oleracea	part of a light responsive element
ZmKNOX03.1	GATA-motif	AAGGATAAGG	1126	9	-	Solanum tuberosum	part of a light responsive element
ZmKNOX03.1	O2-site	GATGA(C/T)(A/G)TG(A/G)	1185	8	-	Zea mays	cis-acting regulatory element involved in zein metabolism regulation
ZmKNOX03.1	Sp1	GGGCGG	1244	6	+	Oryza sativa	light responsive element
ZmKNOX03.1	CAAT-box	CCAAT	1292	5	+	Arabidopsis thaliana	common cis-acting element in promoter and enhancer regions
ZmKNOX03.1	CAAT-box	CAAT	1293	4	+	Nicotiana glutinosa
ZmKNOX03.1	Unnamed__1	CGTGG	1341	5	-	Zea mays
ZmKNOX03.1	Unnamed__1	CGTGG	1354	5	-	Zea mays
ZmKNOX03.1	Unnamed__1	CGTGG	1392	5	+	Zea mays
ZmKNOX03.1	STRE	AGGGG	1404	5	-	Arabidopsis thaliana
ZmKNOX03.1	CAT-box	GCCACT	1482	6	+	Arabidopsis thaliana	cis-acting regulatory element related to meristem expression
ZmKNOX03.1	ABRE	AACCCGG	1509	7	+	Arabidopsis thaliana	cis-acting element involved in the abscisic acid responsiveness
ZmKNOX03.1	CAAT-box	TGCCAAC	1526	7	+	Petunia hybrida	common cis-acting element in promoter and enhancer regions
ZmKNOX03.1	CCAAT-box	CAACGG	1529	6	+	Hordeum vulgare	MYBHv1 binding site
ZmKNOX03.1	MYB recognition site	CCGTTG	1529	6	-	Arabidopsis thaliana
ZmKNOX03.1	TGACG-motif	TGACG	1556	5	-	Hordeum vulgare	cis-acting regulatory element involved in the MeJA-responsiveness
ZmKNOX03.1	as-1	TGACG	1556	5	-	Arabidopsis thaliana
ZmKNOX03.1	CGTCA-motif	CGTCA	1556	5	+	Hordeum vulgare	cis-acting regulatory element involved in the MeJA-responsiveness
ZmKNOX03.1	TCCC-motif	TCTCCCT	1584	7	+	Spinacia oleracea	part of a light responsive element
ZmKNOX03.1	CAAT-box	CAAT	1708	4	+	Nicotiana glutinosa
ZmKNOX03.1	TATA-box	TATA	1820	4	-	Arabidopsis thaliana	core promoter element around -30 of transcription start
ZmKNOX03.1	MYC	CATGTG	1848	6	+	Arabidopsis thaliana
ZmKNOX03.1	Unnamed__1	CGTGG	1884	5	+	Zea mays
ZmKNOX03.1	WRE3	CCACCT	1897	6	-	Pisum sativum
ZmKNOX03.1	DRE core	GCCGAC	1919	6	-	Arabidopsis thaliana
ZmKNOX03.1	TGACG-motif	TGACG	1930	5	+	Hordeum vulgare	cis-acting regulatory element involved in the MeJA-responsiveness
ZmKNOX03.1	as-1	TGACG	1930	5	+	Arabidopsis thaliana
ZmKNOX03.1	CGTCA-motif	CGTCA	1930	5	-	Hordeum vulgare	cis-acting regulatory element involved in the MeJA-responsiveness
ZmKNOX03.1	WRE3	CCACCT	1948	6	-	Pisum sativum
ZmKNOX11.1	RY-element	CATGCATG	41	8	+	Helianthus annuus	cis-acting regulatory element involved in seed-specific regulation
ZmKNOX11.1	TATA-box	taTATAAAg	68	9	-	Lycopersicon esculentum	core promoter element around -30 of transcription start
ZmKNOX11.1	TATA-box	TATAAA	69	6	-	Helianthus annuus	core promoter element around -30 of transcription start
ZmKNOX11.1	TATA-box	TATATAA	70	7	-	Arabidopsis thaliana	core promoter element around -30 of transcription start
ZmKNOX11.1	TATA-box	TATATA	71	6	+	Arabidopsis thaliana	core promoter element around -30 of transcription start
ZmKNOX11.1	TATA-box	ATATAA	72	6	+	Brassica oleracea	core promoter element around -30 of transcription start
ZmKNOX11.1	TATA-box	TATA	73	4	+	Arabidopsis thaliana	core promoter element around -30 of transcription start
ZmKNOX11.1	CCAAT-box	CAACGG	78	6	+	Hordeum vulgare	MYBHv1 binding site
ZmKNOX11.1	MYB recognition site	CCGTTG	78	6	-	Arabidopsis thaliana
ZmKNOX11.1	CAAT-box	CAAT	110	4	-	Nicotiana glutinosa
ZmKNOX11.1	CAAT-box	CCAAT	154	5	-	Arabidopsis thaliana	common cis-acting element in promoter and enhancer regions
ZmKNOX11.1	AT1-motif	AATTATTTTTTATT	187	13	+	Solanum tuberosum	part of a light responsive module
ZmKNOX11.1	TATA-box	TATAA	228	5	-	Arabidopsis thaliana	core promoter element around -30 of transcription start
ZmKNOX11.1	TATA-box	TATA	229	4	+	Arabidopsis thaliana	core promoter element around -30 of transcription start
ZmKNOX11.1	TATA-box	TATA	249	4	+	Arabidopsis thaliana	core promoter element around -30 of transcription start
ZmKNOX11.1	TATA-box	TATA	256	4	+	Arabidopsis thaliana	core promoter element around -30 of transcription start
ZmKNOX11.1	CAAT-box	CAAT	270	4	+	Nicotiana glutinosa
ZmKNOX11.1	TATA-box	TATA	278	4	+	Arabidopsis thaliana	core promoter element around -30 of transcription start
ZmKNOX11.1	CAAT-box	CAAT	282	4	+	Nicotiana glutinosa
ZmKNOX11.1	CAAT-box	CAAAT	284	5	-	Pisum sativum	common cis-acting element in promoter and enhancer regions
ZmKNOX11.1	W box	TTGACC	294	6	-	Arabidopsis thaliana
ZmKNOX11.1	AE-box	AGAAACAA	306	8	+	Arabidopsis thaliana	part of a module for light response
ZmKNOX11.1	TATA-box	ATATAA	331	6	+	Brassica oleracea	core promoter element around -30 of transcription start
ZmKNOX11.1	TATA-box	TATA	332	4	+	Arabidopsis thaliana	core promoter element around -30 of transcription start
ZmKNOX11.1	MYC	CATGTG	338	6	-	Arabidopsis thaliana
ZmKNOX11.1	ARE	AAACCA	359	6	+	Zea mays	cis-acting regulatory element essential for the anaerobic induction
ZmKNOX11.1	TATA-box	ATTATA	391	6	+	Brassica napus	core promoter element around -30 of transcription start
ZmKNOX11.1	TATA-box	TATAA	392	5	-	Arabidopsis thaliana	core promoter element around -30 of transcription start
ZmKNOX11.1	TATA-box	TATA	393	4	+	Arabidopsis thaliana	core promoter element around -30 of transcription start
ZmKNOX11.1	CAAT-box	CAAT	411	4	-	Nicotiana glutinosa
ZmKNOX11.1	TATA-box	ATATAT	423	6	+	Brassica napus	core promoter element around -30 of transcription start
ZmKNOX11.1	TATA-box	TATA	424	4	+	Arabidopsis thaliana	core promoter element around -30 of transcription start
ZmKNOX11.1	AAGAA-motif	gGTAAAGAAA	456	9	+	Avena sativa
ZmKNOX11.1	CAAT-box	CAAAT	465	5	+	Pisum sativum	common cis-acting element in promoter and enhancer regions
ZmKNOX11.1	TATA-box	ATTATA	470	6	+	Brassica napus	core promoter element around -30 of transcription start
ZmKNOX11.1	TATA-box	TATAA	471	5	-	Arabidopsis thaliana	core promoter element around -30 of transcription start
ZmKNOX11.1	TATA-box	TATA	472	4	+	Arabidopsis thaliana	core promoter element around -30 of transcription start
ZmKNOX11.1	P-box	CCTTTTG	488	7	-	Oryza sativa	gibberellin-responsive element
ZmKNOX11.1	TATA-box	ATTATA	533	6	+	Brassica napus	core promoter element around -30 of transcription start
ZmKNOX11.1	TATA-box	TATAA	534	5	-	Arabidopsis thaliana	core promoter element around -30 of transcription start
ZmKNOX11.1	TATA-box	TATA	535	4	+	Arabidopsis thaliana	core promoter element around -30 of transcription start
ZmKNOX11.1	GT1-motif	GGTTAA	553	6	+	Arabidopsis thaliana	light responsive element
ZmKNOX11.1	TGA-element	AACGAC	557	6	+	Brassica oleracea	auxin-responsive element
ZmKNOX11.1	CAAT-box	CAAT	653	4	+	Nicotiana glutinosa
ZmKNOX11.1	TATA-box	ATATAA	661	6	+	Brassica oleracea	core promoter element around -30 of transcription start
ZmKNOX11.1	TATA-box	TATA	662	4	+	Arabidopsis thaliana	core promoter element around -30 of transcription start
ZmKNOX11.1	CAAT-box	CAAT	674	4	-	Nicotiana glutinosa
ZmKNOX11.1	TATA-box	TATAA	703	5	-	Arabidopsis thaliana	core promoter element around -30 of transcription start
ZmKNOX11.1	TATA-box	TATA	704	4	+	Arabidopsis thaliana	core promoter element around -30 of transcription start
ZmKNOX11.1	TATA-box	ccTATAAAaa	765	9	-	Arabidopsis thaliana	core promoter element around -30 of transcription start
ZmKNOX11.1	TATA-box	TATAAAA	766	7	-	Pisum sativum	core promoter element around -30 of transcription start
ZmKNOX11.1	TATA-box	TATAAA	767	6	-	Helianthus annuus	core promoter element around -30 of transcription start
ZmKNOX11.1	TATA-box	TATAA	768	5	-	Arabidopsis thaliana	core promoter element around -30 of transcription start
ZmKNOX11.1	TATA-box	TATA	769	4	+	Arabidopsis thaliana	core promoter element around -30 of transcription start
ZmKNOX11.1	MYB	CAACCA	801	6	-	Arabidopsis thaliana
ZmKNOX11.1	TGA-element	AACGAC	825	6	+	Brassica oleracea	auxin-responsive element
ZmKNOX11.1	CAAT-box	CCAAT	895	5	-	Arabidopsis thaliana	common cis-acting element in promoter and enhancer regions
ZmKNOX11.1	TATC-box	TATCCCA	902	7	-	Oryza sativa	cis-acting element involved in gibberellin-responsiveness
ZmKNOX11.1	ABRE	ACGTG	915	5	-	Arabidopsis thaliana	cis-acting element involved in the abscisic acid responsiveness
ZmKNOX11.1	G-Box	CACGTT	915	6	+	Pisum sativum	cis-acting regulatory element involved in light responsiveness
ZmKNOX11.1	G-box	TAAACGTG	915	8	-	Brassica oleracea	cis-acting regulatory element involved in light responsiveness
ZmKNOX11.1	TATA-box	TATAAA	919	6	-	Helianthus annuus	core promoter element around -30 of transcription start
ZmKNOX11.1	TATA-box	TATAA	920	5	-	Arabidopsis thaliana	core promoter element around -30 of transcription start
ZmKNOX11.1	TATA-box	TATA	921	4	+	Arabidopsis thaliana	core promoter element around -30 of transcription start
ZmKNOX11.1	CAAT-box	CAAT	958	4	+	Nicotiana glutinosa
ZmKNOX11.1	ARE	AAACCA	968	6	+	Zea mays	cis-acting regulatory element essential for the anaerobic induction
ZmKNOX11.1	TCA-element	CCATCTTTTT	1003	9	+	Nicotiana tabacum	cis-acting element involved in salicylic acid responsiveness
ZmKNOX11.1	ABRE4	CACGTA	1053	6	-	Zea mays
ZmKNOX11.1	G-box	TACGTG	1053	6	+	Arabidopsis thaliana	cis-acting regulatory element involved in light responsiveness
ZmKNOX11.1	ABRE3a	TACGTG	1053	6	+	Zea mays
ZmKNOX11.1	ABRE	ACGTG	1054	5	+	Arabidopsis thaliana	cis-acting element involved in the abscisic acid responsiveness
ZmKNOX11.1	TATA-box	TATA	1081	4	-	Arabidopsis thaliana	core promoter element around -30 of transcription start
ZmKNOX11.1	CGTCA-motif	CGTCA	1102	5	-	Hordeum vulgare	cis-acting regulatory element involved in the MeJA-responsiveness
ZmKNOX11.1	TGACG-motif	TGACG	1102	5	+	Hordeum vulgare	cis-acting regulatory element involved in the MeJA-responsiveness
ZmKNOX11.1	as-1	TGACG	1102	5	+	Arabidopsis thaliana
ZmKNOX11.1	TATA-box	TACATAAA	1143	8	-	Oryza sativa	core promoter element around -30 of transcription start
ZmKNOX11.1	ARE	AAACCA	1160	6	-	Zea mays	cis-acting regulatory element essential for the anaerobic induction
ZmKNOX11.1	ACE	CTAACGTATT	1171	9	+	Petroselinum crispum	cis-acting element involved in light responsiveness
ZmKNOX11.1	TATA-box	TATAAAA	1179	7	-	Pisum sativum	core promoter element around -30 of transcription start
ZmKNOX11.1	TATA-box	TATAAA	1180	6	-	Helianthus annuus	core promoter element around -30 of transcription start
ZmKNOX11.1	TATA-box	TATAA	1181	5	-	Arabidopsis thaliana	core promoter element around -30 of transcription start
ZmKNOX11.1	TATA-box	TATA	1182	4	-	Arabidopsis thaliana	core promoter element around -30 of transcription start
ZmKNOX11.1	LTR	CCGAAA	1254	6	+	Hordeum vulgare	cis-acting element involved in low-temperature responsiveness
ZmKNOX11.1	CAAT-box	CAAT	1260	4	+	Nicotiana glutinosa
ZmKNOX11.1	CGTCA-motif	CGTCA	1281	5	-	Hordeum vulgare	cis-acting regulatory element involved in the MeJA-responsiveness
ZmKNOX11.1	TGACG-motif	TGACG	1281	5	+	Hordeum vulgare	cis-acting regulatory element involved in the MeJA-responsiveness
ZmKNOX11.1	as-1	TGACG	1281	5	+	Arabidopsis thaliana
ZmKNOX11.1	TATA-box	ATATAT	1333	6	-	Brassica napus	core promoter element around -30 of transcription start
ZmKNOX11.1	TATA-box	TATATA	1334	6	-	Arabidopsis thaliana	core promoter element around -30 of transcription start
ZmKNOX11.1	TATA-box	ATATAA	1335	6	+	Brassica oleracea	core promoter element around -30 of transcription start
ZmKNOX11.1	TATA-box	TATA	1336	4	-	Arabidopsis thaliana	core promoter element around -30 of transcription start
ZmKNOX11.1	CAAT-box	CAAT	1350	4	+	Nicotiana glutinosa
ZmKNOX11.1	CAAT-box	CAAAT	1369	5	+	Pisum sativum	common cis-acting element in promoter and enhancer regions
ZmKNOX11.1	CAAT-box	CAAT	1388	4	+	Nicotiana glutinosa
ZmKNOX11.1	Myb	TAACTG	1429	6	-	Arabidopsis thaliana
ZmKNOX11.1	TATA-box	ATATAT	1444	6	-	Brassica napus	core promoter element around -30 of transcription start
ZmKNOX11.1	TATA-box	TATA	1445	4	-	Arabidopsis thaliana	core promoter element around -30 of transcription start
ZmKNOX11.1	TATA-box	TATAAAA	1449	7	-	Pisum sativum	core promoter element around -30 of transcription start
ZmKNOX11.1	TATA-box	TATAAA	1450	6	-	Helianthus annuus	core promoter element around -30 of transcription start
ZmKNOX11.1	TATA-box	TATAA	1451	5	-	Arabidopsis thaliana	core promoter element around -30 of transcription start
ZmKNOX11.1	TATA-box	TATA	1452	4	-	Arabidopsis thaliana	core promoter element around -30 of transcription start
ZmKNOX11.1	CAAT-box	CCAAT	1455	5	-	Arabidopsis thaliana	common cis-acting element in promoter and enhancer regions
ZmKNOX11.1	ARE	AAACCA	1457	6	-	Zea mays	cis-acting regulatory element essential for the anaerobic induction
ZmKNOX11.1	TATA-box	TATA	1465	4	-	Arabidopsis thaliana	core promoter element around -30 of transcription start
ZmKNOX11.1	CAAT-box	CAAT	1505	4	-	Nicotiana glutinosa
ZmKNOX11.1	P-box	CCTTTTG	1510	7	+	Oryza sativa	gibberellin-responsive element
ZmKNOX11.1	ARE	AAACCA	1515	6	-	Zea mays	cis-acting regulatory element essential for the anaerobic induction
ZmKNOX11.1	GT1-motif	GGTTAA	1519	6	-	Arabidopsis thaliana	light responsive element
ZmKNOX11.1	RY-element	CATGCATG	1529	8	-	Helianthus annuus	cis-acting regulatory element involved in seed-specific regulation
ZmKNOX11.1	ABRE	CGTACGTGCA	1565	9	+	Hordeum vulgare	cis-acting element involved in the abscisic acid responsiveness
ZmKNOX11.1	ABRE4	CACGTA	1567	6	-	Zea mays
ZmKNOX11.1	G-box	TACGTG	1567	6	+	Arabidopsis thaliana	cis-acting regulatory element involved in light responsiveness
ZmKNOX11.1	ABRE3a	TACGTG	1567	6	+	Zea mays
ZmKNOX11.1	ABRE	ACGTG	1568	5	+	Arabidopsis thaliana	cis-acting element involved in the abscisic acid responsiveness
ZmKNOX11.1	Unnamed__1	CGTGG	1569	5	+	Zea mays
ZmKNOX11.1	TATA-box	ATATAA	1574	6	+	Brassica oleracea	core promoter element around -30 of transcription start
ZmKNOX11.1	TATA-box	TATA	1575	4	-	Arabidopsis thaliana	core promoter element around -30 of transcription start
ZmKNOX11.1	CAAT-box	CAAAT	1642	5	-	Pisum sativum	common cis-acting element in promoter and enhancer regions
ZmKNOX11.1	CGTCA-motif	CGTCA	1645	5	-	Hordeum vulgare	cis-acting regulatory element involved in the MeJA-responsiveness
ZmKNOX11.1	TGACG-motif	TGACG	1645	5	+	Hordeum vulgare	cis-acting regulatory element involved in the MeJA-responsiveness
ZmKNOX11.1	as-1	TGACG	1645	5	+	Arabidopsis thaliana
ZmKNOX11.1	WRE3	CCACCT	1790	6	+	Pisum sativum
ZmKNOX11.1	STRE	AGGGG	1796	5	-	Arabidopsis thaliana
ZmKNOX11.1	STRE	AGGGG	1801	5	-	Arabidopsis thaliana
ZmKNOX11.1	Box 4	ATTAAT	1821	6	-	Petroselinum crispum	part of a conserved DNA module involved in light responsiveness
ZmKNOX11.1	GC-motif	CCCCCG	1842	6	+	Zea mays	enhancer-like element involved in anoxic specific inducibility
ZmKNOX11.1	TCCC-motif	TCTCCCT	1925	7	-	Spinacia oleracea	part of a light responsive element
ZmKNOX11.1	AuxRR-core	GGTCCAT	1979	7	+	Nicotiana tabacum	cis-acting regulatory element involved in auxin responsiveness
ZmKNOX13.1	CAAT-box	CAAT	75	4	+	Nicotiana glutinosa
ZmKNOX13.1	TATA-box	TACATAAA	90	8	-	Oryza sativa	core promoter element around -30 of transcription start
ZmKNOX13.1	CAAT-box	CAAT	117	4	-	Nicotiana glutinosa
ZmKNOX13.1	TATA-box	TATTTAAA	133	8	-	Arabidopsis thaliana	core promoter element around -30 of transcription start
ZmKNOX13.1	TATA-box	ATATAT	138	6	+	Brassica napus	core promoter element around -30 of transcription start
ZmKNOX13.1	TATA-box	TATA	139	4	+	Arabidopsis thaliana	core promoter element around -30 of transcription start
ZmKNOX13.1	STRE	AGGGG	150	5	+	Arabidopsis thaliana
ZmKNOX13.1	CGTCA-motif	CGTCA	172	5	+	Hordeum vulgare	cis-acting regulatory element involved in the MeJA-responsiveness
ZmKNOX13.1	as-1	TGACG	172	5	-	Arabidopsis thaliana
ZmKNOX13.1	TGACG-motif	TGACG	172	5	-	Hordeum vulgare	cis-acting regulatory element involved in the MeJA-responsiveness
ZmKNOX13.1	MYC	CATGTG	187	6	+	Arabidopsis thaliana
ZmKNOX13.1	AT-rich element	ATAGAAATCAA	198	10	-	Glycine max	binding site of AT-rich DNA binding protein (ATBP-1)
ZmKNOX13.1	circadian	CAAAGATATC	232	9	-	Lycopersicon esculentum	cis-acting regulatory element involved in circadian control
ZmKNOX13.1	circadian	CAAAGATATC	264	9	-	Lycopersicon esculentum	cis-acting regulatory element involved in circadian control
ZmKNOX13.1	CAAT-box	CAAT	278	4	-	Nicotiana glutinosa
ZmKNOX13.1	circadian	CAAAGATATC	296	9	-	Lycopersicon esculentum	cis-acting regulatory element involved in circadian control
ZmKNOX13.1	MRE	AACCTAA	351	7	+	Petroselinum crispum	MYB binding site involved in light responsiveness
ZmKNOX13.1	TATA-box	TATACA	375	6	-	Helianthus annuus	core promoter element around -30 of transcription start
ZmKNOX13.1	TATA-box	TATA	377	4	+	Arabidopsis thaliana	core promoter element around -30 of transcription start
ZmKNOX13.1	WRE3	CCACCT	422	6	-	Pisum sativum
ZmKNOX13.1	MYC	CATTTG	432	6	+	Arabidopsis thaliana
ZmKNOX13.1	CAAT-box	CAAAT	433	5	-	Pisum sativum	common cis-acting element in promoter and enhancer regions
ZmKNOX13.1	CAAT-box	TGCCAAC	437	7	-	Petunia hybrida	common cis-acting element in promoter and enhancer regions
ZmKNOX13.1	CAAT-box	CAAT	463	4	-	Nicotiana glutinosa
ZmKNOX13.1	TCA-element	CCATCTTTTT	486	9	-	Nicotiana tabacum	cis-acting element involved in salicylic acid responsiveness
ZmKNOX13.1	CAAT-box	TGCAAATCT	493	9	+	Brassica juncea	common cis-acting element in promoter and enhancer regions
ZmKNOX13.1	CAAT-box	CAAAT	495	5	+	Pisum sativum	common cis-acting element in promoter and enhancer regions
ZmKNOX13.1	circadian	CAAAGATATC	504	9	-	Lycopersicon esculentum	cis-acting regulatory element involved in circadian control
ZmKNOX13.1	CAAT-box	CAAT	522	4	-	Nicotiana glutinosa
ZmKNOX13.1	CAAT-box	CAAT	527	4	-	Nicotiana glutinosa
ZmKNOX13.1	TATA-box	TATAAAA	533	7	-	Pisum sativum	core promoter element around -30 of transcription start
ZmKNOX13.1	TATA-box	TATAAA	534	6	-	Helianthus annuus	core promoter element around -30 of transcription start
ZmKNOX13.1	TATA-box	TATAA	535	5	-	Arabidopsis thaliana	core promoter element around -30 of transcription start
ZmKNOX13.1	TATA-box	TATA	536	4	+	Arabidopsis thaliana	core promoter element around -30 of transcription start
ZmKNOX13.1	CAAT-box	CAAT	555	4	+	Nicotiana glutinosa
ZmKNOX13.1	MYB	CAACCA	595	6	+	Arabidopsis thaliana
ZmKNOX13.1	CAAT-box	CAAAT	605	5	+	Pisum sativum	common cis-acting element in promoter and enhancer regions
ZmKNOX13.1	MYB	CAACCA	630	6	-	Arabidopsis thaliana
ZmKNOX13.1	CAAT-box	CAAT	639	4	+	Nicotiana glutinosa
ZmKNOX13.1	ERE	ATTTTAAA	644	8	-	Nicotiana glutinos
ZmKNOX13.1	Unnamed__1	GAATTTAATTAA	665	11	+	Glycine max	60K protein binding site
ZmKNOX13.1	STRE	AGGGG	740	5	+	Arabidopsis thaliana
ZmKNOX13.1	CGTCA-motif	CGTCA	754	5	-	Hordeum vulgare	cis-acting regulatory element involved in the MeJA-responsiveness
ZmKNOX13.1	as-1	TGACG	754	5	+	Arabidopsis thaliana
ZmKNOX13.1	TGACG-motif	TGACG	754	5	+	Hordeum vulgare	cis-acting regulatory element involved in the MeJA-responsiveness
ZmKNOX13.1	Unnamed__1	CGTGG	775	5	+	Zea mays
ZmKNOX13.1	Unnamed__1	CGTGG	815	5	-	Zea mays
ZmKNOX13.1	TATA-box	TATA	895	4	+	Arabidopsis thaliana	core promoter element around -30 of transcription start
ZmKNOX13.1	ERE	ATTTCATA	1075	8	+	Nicotiana glutinos
ZmKNOX13.1	CAAT-box	CAAT	1088	4	-	Nicotiana glutinosa
ZmKNOX13.1	CAAT-box	CCAAT	1092	5	-	Arabidopsis thaliana	common cis-acting element in promoter and enhancer regions
ZmKNOX13.1	CAAT-box	CAAT	1099	4	+	Nicotiana glutinosa
ZmKNOX13.1	TATA-box	TATAAA	1130	6	-	Helianthus annuus	core promoter element around -30 of transcription start
ZmKNOX13.1	TATA-box	TATAA	1131	5	-	Arabidopsis thaliana	core promoter element around -30 of transcription start
ZmKNOX13.1	TATA-box	TATA	1132	4	-	Arabidopsis thaliana	core promoter element around -30 of transcription start
ZmKNOX13.1	TATA-box	ccTATAAAaa	1134	9	-	Arabidopsis thaliana	core promoter element around -30 of transcription start
ZmKNOX13.1	TATA-box	TATAAAT	1135	7	-	Brassica juncea	core promoter element around -30 of transcription start
ZmKNOX13.1	TATA-box	TATAAA	1136	6	-	Helianthus annuus	core promoter element around -30 of transcription start
ZmKNOX13.1	TATA-box	TATAA	1137	5	-	Arabidopsis thaliana	core promoter element around -30 of transcription start
ZmKNOX13.1	TATA-box	TATA	1138	4	-	Arabidopsis thaliana	core promoter element around -30 of transcription start
ZmKNOX13.1	STRE	AGGGG	1141	5	+	Arabidopsis thaliana
ZmKNOX13.1	A-box	CCGTCC	1273	6	+	Petroselinum crispum	cis-acting regulatory element
ZmKNOX13.1	MYC	CATGTG	1278	6	-	Arabidopsis thaliana
ZmKNOX13.1	MYB	TAACCA	1282	6	-	Arabidopsis thaliana
ZmKNOX13.1	MYB-like sequence	TAACCA	1282	6	-	Arabidopsis thaliana
ZmKNOX13.1	GT1-motif	GGTTAA	1283	6	+	Arabidopsis thaliana	light responsive element
ZmKNOX13.1	A-box	CCGTCC	1298	6	+	Petroselinum crispum	cis-acting regulatory element
ZmKNOX13.1	MYB	CAACAG	1325	6	+	Arabidopsis thaliana
ZmKNOX13.1	GARE-motif	TCTGTTG	1325	7	-	Brassica oleracea	gibberellin-responsive element
ZmKNOX13.1	Myb-binding site	CAACAG	1325	6	+	Nicotiana tabacum
ZmKNOX13.1	TATA-box	ATATAT	1362	6	-	Brassica napus	core promoter element around -30 of transcription start
ZmKNOX13.1	TATA-box	TATA	1363	4	-	Arabidopsis thaliana	core promoter element around -30 of transcription start
ZmKNOX13.1	CAAT-box	CAAAT	1411	5	+	Pisum sativum	common cis-acting element in promoter and enhancer regions
ZmKNOX13.1	TATA-box	TATTTAAA	1419	8	+	Arabidopsis thaliana	core promoter element around -30 of transcription start
ZmKNOX13.1	TATA-box	ATATAA	1428	6	+	Brassica oleracea	core promoter element around -30 of transcription start
ZmKNOX13.1	TATA-box	TATA	1429	4	-	Arabidopsis thaliana	core promoter element around -30 of transcription start
ZmKNOX13.1	ERE	ATTTTAAA	1435	8	+	Nicotiana glutinos
ZmKNOX13.1	TATA-box	TATTTAAA	1437	8	-	Arabidopsis thaliana	core promoter element around -30 of transcription start
ZmKNOX13.1	MYB	TAACCA	1490	6	-	Arabidopsis thaliana
ZmKNOX13.1	MYB-like sequence	TAACCA	1490	6	-	Arabidopsis thaliana
ZmKNOX13.1	GT1-motif	GGTTAA	1491	6	+	Arabidopsis thaliana	light responsive element
ZmKNOX13.1	TATA-box	ATATAT	1524	6	-	Brassica napus	core promoter element around -30 of transcription start
ZmKNOX13.1	TATA-box	TATA	1525	4	-	Arabidopsis thaliana	core promoter element around -30 of transcription start
ZmKNOX13.1	TATA-box	TATAAATA	1527	8	-	Daucus carota	core promoter element around -30 of transcription start
ZmKNOX13.1	TATA-box	TATAAAT	1528	7	-	Brassica juncea	core promoter element around -30 of transcription start
ZmKNOX13.1	TATA-box	TATAAA	1529	6	-	Helianthus annuus	core promoter element around -30 of transcription start
ZmKNOX13.1	TATA-box	TATAA	1530	5	-	Arabidopsis thaliana	core promoter element around -30 of transcription start
ZmKNOX13.1	TATA-box	TATA	1531	4	-	Arabidopsis thaliana	core promoter element around -30 of transcription start
ZmKNOX13.1	TATA-box	ATATAT	1540	6	-	Brassica napus	core promoter element around -30 of transcription start
ZmKNOX13.1	TATA-box	TATATA	1541	6	-	Arabidopsis thaliana	core promoter element around -30 of transcription start
ZmKNOX13.1	TATA-box	ATATAA	1542	6	+	Brassica oleracea	core promoter element around -30 of transcription start
ZmKNOX13.1	TATA-box	TATA	1543	4	-	Arabidopsis thaliana	core promoter element around -30 of transcription start
ZmKNOX13.1	TATA-box	taTATAAAtc	1564	9	-	Arabidopsis thaliana	core promoter element around -30 of transcription start
ZmKNOX13.1	TATA-box	ATATAT	1565	6	-	Brassica napus	core promoter element around -30 of transcription start
ZmKNOX13.1	TATA-box	TATATA	1566	6	-	Arabidopsis thaliana	core promoter element around -30 of transcription start
ZmKNOX13.1	TATA-box	ATATAT	1567	6	-	Brassica napus	core promoter element around -30 of transcription start
ZmKNOX13.1	TATA-box	TATATA	1568	6	-	Arabidopsis thaliana	core promoter element around -30 of transcription start
ZmKNOX13.1	TATA-box	ATATAA	1569	6	+	Brassica oleracea	core promoter element around -30 of transcription start
ZmKNOX13.1	TATA-box	TATA	1570	4	-	Arabidopsis thaliana	core promoter element around -30 of transcription start
ZmKNOX13.1	CAAT-box	CAAAT	1598	5	-	Pisum sativum	common cis-acting element in promoter and enhancer regions
ZmKNOX13.1	TGA-element	AACGAC	1602	6	-	Brassica oleracea	auxin-responsive element
ZmKNOX13.1	TATA-box	TATA	1627	4	-	Arabidopsis thaliana	core promoter element around -30 of transcription start
ZmKNOX13.1	MYC	CATGTG	1652	6	+	Arabidopsis thaliana
ZmKNOX13.1	CGTCA-motif	CGTCA	1662	5	-	Hordeum vulgare	cis-acting regulatory element involved in the MeJA-responsiveness
ZmKNOX13.1	as-1	TGACG	1662	5	+	Arabidopsis thaliana
ZmKNOX13.1	TGACG-motif	TGACG	1662	5	+	Hordeum vulgare	cis-acting regulatory element involved in the MeJA-responsiveness
ZmKNOX13.1	MYC	CATTTG	1694	6	+	Arabidopsis thaliana
ZmKNOX13.1	CAAT-box	CAAAT	1695	5	-	Pisum sativum	common cis-acting element in promoter and enhancer regions
ZmKNOX13.1	O2-site	GATGA(C/T)(A/G)TG(A/G)	1705	8	-	Zea mays	cis-acting regulatory element involved in zein metabolism regulation
ZmKNOX13.1	CAAT-box	CAAAT	1715	5	+	Pisum sativum	common cis-acting element in promoter and enhancer regions
ZmKNOX13.1	CAAT-box	CAAT	1738	4	+	Nicotiana glutinosa
ZmKNOX13.1	CAAT-box	CAAT	1754	4	-	Nicotiana glutinosa
ZmKNOX13.1	GCN4_motif	TGAGTCA	1756	7	+	Oryza sativa	cis-regulatory element involved in endosperm expression
ZmKNOX13.1	ABRE	CACGTG	1761	6	-	Arabidopsis thaliana	cis-acting element involved in the abscisic acid responsiveness
ZmKNOX13.1	G-Box	CACGTG	1761	6	-	Pisum sativum	cis-acting regulatory element involved in light responsiveness
ZmKNOX13.1	G-box	CACGTG	1761	6	-	Arabidopsis thaliana	cis-acting regulatory element involved in light responsiveness
ZmKNOX13.1	ABRE	ACGTG	1762	5	+	Arabidopsis thaliana	cis-acting element involved in the abscisic acid responsiveness
ZmKNOX13.1	A-box	CCGTCC	1794	6	+	Petroselinum crispum	cis-acting regulatory element
ZmKNOX13.1	STRE	AGGGG	1819	5	-	Arabidopsis thaliana
ZmKNOX13.1	CAT-box	GCCACT	1883	6	+	Arabidopsis thaliana	cis-acting regulatory element related to meristem expression
ZmKNOX13.1	STRE	AGGGG	1899	5	-	Arabidopsis thaliana
ZmKNOX13.1	Unnamed__1	CGTGG	1908	5	+	Zea mays
ZmKNOX13.1	CAAT-box	CCAAT	1995	5	-	Arabidopsis thaliana	common cis-acting element in promoter and enhancer regions
ZmKNOX13.1	Sp1	GGGCGG	1998	6	+	Oryza sativa	light responsive element
ZmKNOX14.1	MYC	CATGTG	51	6	+	Arabidopsis thaliana
ZmKNOX14.1	CAAT-box	CAAT	70	4	+	Nicotiana glutinosa
ZmKNOX14.1	CAAT-box	CAAT	76	4	+	Nicotiana glutinosa
ZmKNOX14.1	CAAT-box	CAAT	97	4	-	Nicotiana glutinosa
ZmKNOX14.1	Myb	TAACTG	103	6	+	Arabidopsis thaliana
ZmKNOX14.1	CAAT-box	CAAT	116	4	-	Nicotiana glutinosa
ZmKNOX14.1	TATA-box	TATA	147	4	+	Arabidopsis thaliana	core promoter element around -30 of transcription start
ZmKNOX14.1	MYC	CATGTG	152	6	-	Arabidopsis thaliana
ZmKNOX14.1	CAAT-box	CAAAT	161	5	+	Pisum sativum	common cis-acting element in promoter and enhancer regions
ZmKNOX14.1	CAAT-box	CAAAT	164	5	-	Pisum sativum	common cis-acting element in promoter and enhancer regions
ZmKNOX14.1	CAAT-box	CAAT	191	4	-	Nicotiana glutinosa
ZmKNOX14.1	CAAT-box	CCAAT	210	5	+	Arabidopsis thaliana	common cis-acting element in promoter and enhancer regions
ZmKNOX14.1	CAAT-box	CAAT	211	4	+	Nicotiana glutinosa
ZmKNOX14.1	CAAT-box	CAAT	215	4	+	Nicotiana glutinosa
ZmKNOX14.1	MBS	CAACTG	275	6	-	Arabidopsis thaliana	MYB binding site involved in drought-inducibility
ZmKNOX14.1	Myb	CAACTG	275	6	-	Arabidopsis thaliana
ZmKNOX14.1	CAAT-box	CAAAT	299	5	-	Pisum sativum	common cis-acting element in promoter and enhancer regions
ZmKNOX14.1	AuxRR-core	GGTCCAT	380	7	+	Nicotiana tabacum	cis-acting regulatory element involved in auxin responsiveness
ZmKNOX14.1	CAAT-box	CAAT	397	4	+	Nicotiana glutinosa
ZmKNOX14.1	TATC-box	TATCCCA	400	7	-	Oryza sativa	cis-acting element involved in gibberellin-responsiveness
ZmKNOX14.1	CAAT-box	CCAAT	466	5	-	Arabidopsis thaliana	common cis-acting element in promoter and enhancer regions
ZmKNOX14.1	TATA-box	TATACA	491	6	-	Helianthus annuus	core promoter element around -30 of transcription start
ZmKNOX14.1	TATA-box	TATA	493	4	+	Arabidopsis thaliana	core promoter element around -30 of transcription start
ZmKNOX14.1	TCA	TCATCTTCAT	498	9	+	Pisum sativum
ZmKNOX14.1	CAAT-box	CAAT	506	4	-	Nicotiana glutinosa
ZmKNOX14.1	Unnamed__1	CGTGG	510	5	-	Zea mays
ZmKNOX14.1	AE-box	AGAAACTT	542	8	-	Arabidopsis thaliana	part of a module for light response
ZmKNOX14.1	ARE	AAACCA	564	6	+	Zea mays	cis-acting regulatory element essential for the anaerobic induction
ZmKNOX14.1	Unnamed__1	CGTGG	567	5	-	Zea mays
ZmKNOX14.1	ABRE	CACGTG	568	6	+	Arabidopsis thaliana	cis-acting element involved in the abscisic acid responsiveness
ZmKNOX14.1	G-box	CACGTG	568	6	+	Arabidopsis thaliana	cis-acting regulatory element involved in light responsiveness
ZmKNOX14.1	G-Box	CACGTG	568	6	+	Pisum sativum	cis-acting regulatory element involved in light responsiveness
ZmKNOX14.1	ABRE	ACGTG	569	5	+	Arabidopsis thaliana	cis-acting element involved in the abscisic acid responsiveness
ZmKNOX14.1	TATA-box	TATA	668	4	+	Arabidopsis thaliana	core promoter element around -30 of transcription start
ZmKNOX14.1	MBS	CAACTG	708	6	+	Arabidopsis thaliana	MYB binding site involved in drought-inducibility
ZmKNOX14.1	Myb	CAACTG	708	6	+	Arabidopsis thaliana
ZmKNOX14.1	A-box	CCGTCC	753	6	-	Petroselinum crispum	cis-acting regulatory element
ZmKNOX14.1	GC-motif	CCCCCG	765	6	-	Zea mays	enhancer-like element involved in anoxic specific inducibility
ZmKNOX14.1	Sp1	GGGCGG	768	6	+	Oryza sativa	light responsive element
ZmKNOX14.1	A-box	CCGTCC	775	6	-	Petroselinum crispum	cis-acting regulatory element
ZmKNOX14.1	AuxRR-core	GGTCCAT	857	7	+	Nicotiana tabacum	cis-acting regulatory element involved in auxin responsiveness
ZmKNOX14.1	Sp1	GGGCGG	864	6	+	Oryza sativa	light responsive element
ZmKNOX14.1	A-box	CCGTCC	868	6	-	Petroselinum crispum	cis-acting regulatory element
ZmKNOX14.1	I-box	GTATAAGGCC	879	9	-	Larix laricina	part of a light responsive element
ZmKNOX14.1	CAAT-box	CCAAT	897	5	+	Arabidopsis thaliana	common cis-acting element in promoter and enhancer regions
ZmKNOX14.1	CAAT-box	CAAT	898	4	+	Nicotiana glutinosa
ZmKNOX14.1	CAAT-box	CCAAT	939	5	-	Arabidopsis thaliana	common cis-acting element in promoter and enhancer regions
ZmKNOX14.1	TATA-box	ATATAT	949	6	+	Brassica napus	core promoter element around -30 of transcription start
ZmKNOX14.1	TATA-box	TATA	950	4	+	Arabidopsis thaliana	core promoter element around -30 of transcription start
ZmKNOX14.1	W box	TTGACC	962	6	+	Arabidopsis thaliana
ZmKNOX14.1	CAAT-box	CCAAT	966	5	+	Arabidopsis thaliana	common cis-acting element in promoter and enhancer regions
ZmKNOX14.1	CAAT-box	CAAT	967	4	+	Nicotiana glutinosa
ZmKNOX14.1	TATA-box	TATA	992	4	+	Arabidopsis thaliana	core promoter element around -30 of transcription start
ZmKNOX14.1	CAAT-box	CAAT	1046	4	+	Nicotiana glutinosa
ZmKNOX14.1	CAAT-box	CAAAT	1067	5	+	Pisum sativum	common cis-acting element in promoter and enhancer regions
ZmKNOX14.1	MYC	CATGTG	1124	6	-	Arabidopsis thaliana
ZmKNOX14.1	MYC	CATGTG	1126	6	+	Arabidopsis thaliana
ZmKNOX14.1	MYC	CATTTG	1149	6	+	Arabidopsis thaliana
ZmKNOX14.1	CAAT-box	CAAAT	1150	5	-	Pisum sativum	common cis-acting element in promoter and enhancer regions
ZmKNOX14.1	CAAT-box	CCAAT	1206	5	+	Arabidopsis thaliana	common cis-acting element in promoter and enhancer regions
ZmKNOX14.1	CAAT-box	CAAT	1207	4	+	Nicotiana glutinosa
ZmKNOX14.1	ARE	AAACCA	1210	6	-	Zea mays	cis-acting regulatory element essential for the anaerobic induction
ZmKNOX14.1	TATA-box	TACAAAA	1213	7	-	Oryza sativa	core promoter element around -30 of transcription start
ZmKNOX14.1	CAAT-box	CAAT	1233	4	-	Nicotiana glutinosa
ZmKNOX14.1	CAAT-box	CCAAT	1247	5	+	Arabidopsis thaliana	common cis-acting element in promoter and enhancer regions
ZmKNOX14.1	CAAT-box	CAAT	1248	4	+	Nicotiana glutinosa
ZmKNOX14.1	TCCC-motif	TCTCCCT	1268	7	+	Spinacia oleracea	part of a light responsive element
ZmKNOX14.1	CAAT-box	TGCCAAC	1275	7	+	Petunia hybrida	common cis-acting element in promoter and enhancer regions
ZmKNOX14.1	Myc	TCTCTTA	1286	7	+	Arabidopsis thaliana
ZmKNOX14.1	TATA-box	TATA	1306	4	-	Arabidopsis thaliana	core promoter element around -30 of transcription start
ZmKNOX14.1	CAAT-box	CAAT	1311	4	+	Nicotiana glutinosa
ZmKNOX14.1	CAAT-box	CCAAT	1342	5	-	Arabidopsis thaliana	common cis-acting element in promoter and enhancer regions
ZmKNOX14.1	CAAT-box	CCAAT	1350	5	+	Arabidopsis thaliana	common cis-acting element in promoter and enhancer regions
ZmKNOX14.1	CAAT-box	CAAT	1351	4	+	Nicotiana glutinosa
ZmKNOX14.1	MYC	CATGTG	1376	6	-	Arabidopsis thaliana
ZmKNOX14.1	ABRE	ACGTG	1387	5	-	Arabidopsis thaliana	cis-acting element involved in the abscisic acid responsiveness
ZmKNOX14.1	G-Box	CACGTT	1387	6	+	Pisum sativum	cis-acting regulatory element involved in light responsiveness
ZmKNOX14.1	CAAT-box	CCAAT	1413	5	+	Arabidopsis thaliana	common cis-acting element in promoter and enhancer regions
ZmKNOX14.1	CAAT-box	CAAT	1414	4	+	Nicotiana glutinosa
ZmKNOX14.1	CAAT-box	CAAT	1451	4	+	Nicotiana glutinosa
ZmKNOX14.1	TATA-box	ATATAT	1464	6	-	Brassica napus	core promoter element around -30 of transcription start
ZmKNOX14.1	TATA-box	TATATA	1465	6	-	Arabidopsis thaliana	core promoter element around -30 of transcription start
ZmKNOX14.1	TATA-box	ATATAT	1466	6	-	Brassica napus	core promoter element around -30 of transcription start
ZmKNOX14.1	TATA-box	TATA	1467	4	-	Arabidopsis thaliana	core promoter element around -30 of transcription start
ZmKNOX14.1	AE-box	AGAAACAA	1504	8	-	Arabidopsis thaliana	part of a module for light response
ZmKNOX14.1	CAAT-box	CAAT	1545	4	-	Nicotiana glutinosa
ZmKNOX14.1	CAAT-box	CCAAT	1610	5	+	Arabidopsis thaliana	common cis-acting element in promoter and enhancer regions
ZmKNOX14.1	CAAT-box	CAAT	1611	4	+	Nicotiana glutinosa
ZmKNOX14.1	Box 4	ATTAAT	1613	6	-	Petroselinum crispum	part of a conserved DNA module involved in light responsiveness
ZmKNOX14.1	CAAT-box	CAAAT	1620	5	+	Pisum sativum	common cis-acting element in promoter and enhancer regions
ZmKNOX14.1	CAAT-box	CAAT	1623	4	-	Nicotiana glutinosa
ZmKNOX14.1	CAAT-box	CCAAT	1649	5	+	Arabidopsis thaliana	common cis-acting element in promoter and enhancer regions
ZmKNOX14.1	CAAT-box	CAAT	1650	4	+	Nicotiana glutinosa
ZmKNOX14.1	CAAT-box	CCAAT	1654	5	-	Arabidopsis thaliana	common cis-acting element in promoter and enhancer regions
ZmKNOX14.1	TATA-box	TATA	1662	4	-	Arabidopsis thaliana	core promoter element around -30 of transcription start
ZmKNOX14.1	CAAT-box	CAAAT	1669	5	+	Pisum sativum	common cis-acting element in promoter and enhancer regions
ZmKNOX14.1	Sp1	GGGCGG	1843	6	-	Oryza sativa	light responsive element
ZmKNOX14.1	STRE	AGGGG	1856	5	-	Arabidopsis thaliana
ZmKNOX14.1	G-box	CACGAC	1872	6	+	Zea mays	cis-acting regulatory element involved in light responsiveness
ZmKNOX14.1	G-box	CACGAC	1881	6	+	Zea mays	cis-acting regulatory element involved in light responsiveness
ZmKNOX14.1	STRE	AGGGG	1916	5	-	Arabidopsis thaliana
ZmKNOX14.1	TGACG-motif	TGACG	1930	5	-	Hordeum vulgare	cis-acting regulatory element involved in the MeJA-responsiveness
ZmKNOX14.1	as-1	TGACG	1930	5	-	Arabidopsis thaliana
ZmKNOX14.1	CGTCA-motif	CGTCA	1930	5	+	Hordeum vulgare	cis-acting regulatory element involved in the MeJA-responsiveness
ZmKNOX14.1	MYC	CATGTG	1968	6	-	Arabidopsis thaliana
ZmKNOX14.1	TATA-box	ATATAT	1991	6	-	Brassica napus	core promoter element around -30 of transcription start
ZmKNOX14.1	TATA-box	TATA	1992	4	-	Arabidopsis thaliana	core promoter element around -30 of transcription start
ZmKNOX02.2	CAAT-box	CCAAT	54	5	+	Arabidopsis thaliana	common cis-acting element in promoter and enhancer regions
ZmKNOX02.2	CAAT-box	CAAT	55	4	+	Nicotiana glutinosa
ZmKNOX02.2	CAAT-box	CCAAT	94	5	-	Arabidopsis thaliana	common cis-acting element in promoter and enhancer regions
ZmKNOX02.2	STRE	AGGGG	112	5	+	Arabidopsis thaliana
ZmKNOX02.2	Unnamed__1	CGTGG	152	5	-	Zea mays
ZmKNOX02.2	Sp1	GGGCGG	161	6	+	Oryza sativa	light responsive element
ZmKNOX02.2	P-box	CCTTTTG	198	7	-	Oryza sativa	gibberellin-responsive element
ZmKNOX02.2	DRE core	GCCGAC	227	6	+	Arabidopsis thaliana
ZmKNOX02.2	MYB	CAACCA	285	6	+	Arabidopsis thaliana
ZmKNOX02.2	TATA-box	TATA	324	4	+	Arabidopsis thaliana	core promoter element around -30 of transcription start
ZmKNOX02.2	TATA-box	ccTATAAAaa	328	10	-	Arabidopsis thaliana	core promoter element around -30 of transcription start
ZmKNOX02.2	TATA-box	TATAAAA	329	7	-	Pisum sativum	core promoter element around -30 of transcription start
ZmKNOX02.2	TATA-box	TATAAA	330	6	-	Helianthus annuus	core promoter element around -30 of transcription start
ZmKNOX02.2	TATA-box	TATAA	331	5	-	Arabidopsis thaliana	core promoter element around -30 of transcription start
ZmKNOX02.2	TATA-box	TATA	332	4	+	Arabidopsis thaliana	core promoter element around -30 of transcription start
ZmKNOX02.2	WRE3	CCACCT	335	6	-	Pisum sativum
ZmKNOX02.2	CGTCA-motif	CGTCA	373	5	-	Hordeum vulgare	cis-acting regulatory element involved in the MeJA-responsiveness
ZmKNOX02.2	TGACG-motif	TGACG	373	5	+	Hordeum vulgare	cis-acting regulatory element involved in the MeJA-responsiveness
ZmKNOX02.2	as-1	TGACG	373	5	+	Arabidopsis thaliana
ZmKNOX02.2	CAAT-box	CAAAT	401	5	+	Pisum sativum	common cis-acting element in promoter and enhancer regions
ZmKNOX02.2	MYC	CATGTG	416	6	+	Arabidopsis thaliana
ZmKNOX02.2	TC-rich repeats	GTTTTCTTAC	427	9	-	Nicotiana tabacum	cis-acting element involved in defense and stress responsiveness
ZmKNOX02.2	TC-rich repeats	GTTTTCTTAC	488	9	+	Nicotiana tabacum	cis-acting element involved in defense and stress responsiveness
ZmKNOX02.2	STRE	AGGGG	504	5	-	Arabidopsis thaliana
ZmKNOX02.2	MYC	CATTTG	517	6	-	Arabidopsis thaliana
ZmKNOX02.2	CAAT-box	CAAAT	517	5	+	Pisum sativum	common cis-acting element in promoter and enhancer regions
ZmKNOX02.2	CAAT-box	CAAT	525	4	-	Nicotiana glutinosa
ZmKNOX02.2	GC-motif	CCCCCG	530	6	+	Zea mays	enhancer-like element involved in anoxic specific inducibility
ZmKNOX02.2	ARE	AAACCA	543	6	+	Zea mays	cis-acting regulatory element essential for the anaerobic induction
ZmKNOX02.2	Unnamed__1	CGTGG	546	5	-	Zea mays
ZmKNOX02.2	G-box	CACGAC	547	6	+	Zea mays	cis-acting regulatory element involved in light responsiveness
ZmKNOX02.2	CAAT-box	CAAT	590	4	+	Nicotiana glutinosa
ZmKNOX02.2	MYB	CAACCA	618	6	+	Arabidopsis thaliana
ZmKNOX02.2	TCT-motif	TCTTAC	637	6	+	Arabidopsis thaliana	part of a light responsive element
ZmKNOX02.2	CAAT-box	CAAT	650	4	-	Nicotiana glutinosa
ZmKNOX02.2	DRE core	GCCGAC	709	6	-	Arabidopsis thaliana
ZmKNOX02.2	W box	TTGACC	723	6	-	Arabidopsis thaliana
ZmKNOX02.2	MYC	CATGTG	733	6	+	Arabidopsis thaliana
ZmKNOX02.2	TGA-element	AACGAC	758	6	-	Brassica oleracea	auxin-responsive element
ZmKNOX02.2	TATA-box	TACAAAA	785	7	-	Oryza sativa	core promoter element around -30 of transcription start
ZmKNOX02.2	TATA-box	ATTATA	797	6	+	Brassica napus	core promoter element around -30 of transcription start
ZmKNOX02.2	TATA-box	TATAA	798	5	-	Arabidopsis thaliana	core promoter element around -30 of transcription start
ZmKNOX02.2	TATA-box	TATA	799	4	+	Arabidopsis thaliana	core promoter element around -30 of transcription start
ZmKNOX02.2	TATA-box	TATAAAA	803	7	-	Pisum sativum	core promoter element around -30 of transcription start
ZmKNOX02.2	TATA-box	TATAAA	804	6	-	Helianthus annuus	core promoter element around -30 of transcription start
ZmKNOX02.2	TATA-box	TATAA	805	5	-	Arabidopsis thaliana	core promoter element around -30 of transcription start
ZmKNOX02.2	TATA-box	TATA	806	4	+	Arabidopsis thaliana	core promoter element around -30 of transcription start
ZmKNOX02.2	AT-rich element	ATAGAAATCAA	825	10	-	Glycine max	binding site of AT-rich DNA binding protein (ATBP-1)
ZmKNOX02.2	TATA-box	taTATAAAtc	827	9	-	Arabidopsis thaliana	core promoter element around -30 of transcription start
ZmKNOX02.2	TATA-box	TATA	833	4	+	Arabidopsis thaliana	core promoter element around -30 of transcription start
ZmKNOX02.2	CAAT-box	CAAT	838	4	-	Nicotiana glutinosa
ZmKNOX02.2	GCN4_motif	TGAGTCA	840	7	+	Oryza sativa	cis-regulatory element involved in endosperm expression
ZmKNOX02.2	CAAT-box	CAAAT	860	5	-	Pisum sativum	common cis-acting element in promoter and enhancer regions
ZmKNOX02.2	TATA-box	ATTATA	865	6	+	Brassica napus	core promoter element around -30 of transcription start
ZmKNOX02.2	TATA-box	TATAA	866	5	-	Arabidopsis thaliana	core promoter element around -30 of transcription start
ZmKNOX02.2	TATA-box	TATA	867	4	+	Arabidopsis thaliana	core promoter element around -30 of transcription start
ZmKNOX02.2	TATA-box	ATATAA	875	6	+	Brassica oleracea	core promoter element around -30 of transcription start
ZmKNOX02.2	TATA-box	TATA	876	4	+	Arabidopsis thaliana	core promoter element around -30 of transcription start
ZmKNOX02.2	CAAT-box	CAAAT	892	5	-	Pisum sativum	common cis-acting element in promoter and enhancer regions
ZmKNOX02.2	CAAT-box	CAAAT	904	5	-	Pisum sativum	common cis-acting element in promoter and enhancer regions
ZmKNOX02.2	TATA-box	ATATAA	910	6	+	Brassica oleracea	core promoter element around -30 of transcription start
ZmKNOX02.2	TATA-box	TATA	911	4	+	Arabidopsis thaliana	core promoter element around -30 of transcription start
ZmKNOX02.2	MYC	CATGTG	930	6	+	Arabidopsis thaliana
ZmKNOX02.2	CAAT-box	CAAT	949	4	-	Nicotiana glutinosa
ZmKNOX02.2	GATA-motif	GATAGGA	960	7	-	Arabidopsis thaliana	part of a light responsive element
ZmKNOX02.2	CAAT-box	CCAAT	985	5	+	Arabidopsis thaliana	common cis-acting element in promoter and enhancer regions
ZmKNOX02.2	CAAT-box	CAAT	986	4	+	Nicotiana glutinosa
ZmKNOX02.2	CAAT-box	CAAT	1002	4	+	Nicotiana glutinosa
ZmKNOX02.2	CAAT-box	CAAAT	1010	5	-	Pisum sativum	common cis-acting element in promoter and enhancer regions
ZmKNOX02.2	TATA-box	TATATA	1019	6	-	Arabidopsis thaliana	core promoter element around -30 of transcription start
ZmKNOX02.2	TATA-box	ATATAT	1020	6	-	Brassica napus	core promoter element around -30 of transcription start
ZmKNOX02.2	TATA-box	TATA	1021	4	-	Arabidopsis thaliana	core promoter element around -30 of transcription start
ZmKNOX02.2	CAAT-box	CAAT	1028	4	-	Nicotiana glutinosa
ZmKNOX02.2	circadian	CAAAGATATC	1037	9	-	Lycopersicon esculentum	cis-acting regulatory element involved in circadian control
ZmKNOX02.2	MYB	CAACCA	1045	6	-	Arabidopsis thaliana
ZmKNOX02.2	CAAT-box	CCAAT	1056	5	+	Arabidopsis thaliana	common cis-acting element in promoter and enhancer regions
ZmKNOX02.2	CAAT-box	CAAT	1057	4	+	Nicotiana glutinosa
ZmKNOX02.2	ARE	AAACCA	1060	6	-	Zea mays	cis-acting regulatory element essential for the anaerobic induction
ZmKNOX02.2	CAAT-box	CAAT	1078	4	-	Nicotiana glutinosa
ZmKNOX02.2	CAAT-box	CAAAT	1085	5	-	Pisum sativum	common cis-acting element in promoter and enhancer regions
ZmKNOX02.2	CAAT-box	CAAT	1118	4	-	Nicotiana glutinosa
ZmKNOX02.2	TATA-box	ATATAT	1124	6	-	Brassica napus	core promoter element around -30 of transcription start
ZmKNOX02.2	TATA-box	TATATA	1125	6	-	Arabidopsis thaliana	core promoter element around -30 of transcription start
ZmKNOX02.2	TATA-box	ATATAA	1126	6	+	Brassica oleracea	core promoter element around -30 of transcription start
ZmKNOX02.2	TATA-box	TATA	1127	4	-	Arabidopsis thaliana	core promoter element around -30 of transcription start
ZmKNOX02.2	TATA-box	TATATAA	1145	7	-	Arabidopsis thaliana	core promoter element around -30 of transcription start
ZmKNOX02.2	TATA-box	TATATA	1146	6	-	Arabidopsis thaliana	core promoter element around -30 of transcription start
ZmKNOX02.2	TATA-box	ATATAT	1147	6	-	Brassica napus	core promoter element around -30 of transcription start
ZmKNOX02.2	TATA-box	TATATA	1148	6	-	Arabidopsis thaliana	core promoter element around -30 of transcription start
ZmKNOX02.2	TATA-box	ATATAT	1149	6	-	Brassica napus	core promoter element around -30 of transcription start
ZmKNOX02.2	TATA-box	TATA	1150	4	-	Arabidopsis thaliana	core promoter element around -30 of transcription start
ZmKNOX02.2	GA-motif	ATAGATAA	1154	8	-	Arabidopsis thaliana	part of a light responsive element
ZmKNOX02.2	CAAT-box	CAAT	1179	4	-	Nicotiana glutinosa
ZmKNOX02.2	TATA-box	ATATAT	1216	6	-	Brassica napus	core promoter element around -30 of transcription start
ZmKNOX02.2	TATA-box	TATATA	1217	6	-	Arabidopsis thaliana	core promoter element around -30 of transcription start
ZmKNOX02.2	TATA-box	ATATAA	1218	6	+	Brassica oleracea	core promoter element around -30 of transcription start
ZmKNOX02.2	TATA-box	TATA	1219	4	-	Arabidopsis thaliana	core promoter element around -30 of transcription start
ZmKNOX02.2	TATA-box	TATA	1224	4	-	Arabidopsis thaliana	core promoter element around -30 of transcription start
ZmKNOX02.2	DRE core	GCCGAC	1239	6	-	Arabidopsis thaliana
ZmKNOX02.2	CGTCA-motif	CGTCA	1274	5	-	Hordeum vulgare	cis-acting regulatory element involved in the MeJA-responsiveness
ZmKNOX02.2	TGACG-motif	TGACG	1274	5	+	Hordeum vulgare	cis-acting regulatory element involved in the MeJA-responsiveness
ZmKNOX02.2	as-1	TGACG	1274	5	+	Arabidopsis thaliana
ZmKNOX02.2	TATA-box	TATA	1292	4	-	Arabidopsis thaliana	core promoter element around -30 of transcription start
ZmKNOX02.2	Myb-binding site	CAACAG	1297	6	-	Nicotiana tabacum
ZmKNOX02.2	MYB	CAACAG	1297	6	-	Arabidopsis thaliana
ZmKNOX02.2	CAAT-box	CAAT	1341	4	+	Nicotiana glutinosa
ZmKNOX02.2	CAT-box	GCCACT	1359	6	-	Arabidopsis thaliana	cis-acting regulatory element related to meristem expression
ZmKNOX02.2	TATA-box	TATATA	1390	6	-	Arabidopsis thaliana	core promoter element around -30 of transcription start
ZmKNOX02.2	TATA-box	ATATAT	1391	6	-	Brassica napus	core promoter element around -30 of transcription start
ZmKNOX02.2	TATA-box	TATATA	1392	6	-	Arabidopsis thaliana	core promoter element around -30 of transcription start
ZmKNOX02.2	TATA-box	TATA	1394	4	-	Arabidopsis thaliana	core promoter element around -30 of transcription start
ZmKNOX02.2	CAAT-box	CAAT	1415	4	-	Nicotiana glutinosa
ZmKNOX02.2	DRE core	GCCGAC	1456	6	+	Arabidopsis thaliana
ZmKNOX02.2	CAAT-box	CCAAT	1483	5	+	Arabidopsis thaliana	common cis-acting element in promoter and enhancer regions
ZmKNOX02.2	CAAT-box	CAAT	1484	4	+	Nicotiana glutinosa
ZmKNOX02.2	MYB recognition site	CCGTTG	1490	6	+	Arabidopsis thaliana
ZmKNOX02.2	CCAAT-box	CAACGG	1490	6	-	Hordeum vulgare	MYBHv1 binding site
ZmKNOX02.2	LTR	CCGAAA	1514	6	-	Hordeum vulgare	cis-acting element involved in low-temperature responsiveness
ZmKNOX02.2	LTR	CCGAAA	1594	6	-	Hordeum vulgare	cis-acting element involved in low-temperature responsiveness
ZmKNOX02.2	TCT-motif	TCTTAC	1666	6	-	Arabidopsis thaliana	part of a light responsive element
ZmKNOX02.2	CAAT-box	CAAT	1681	4	+	Nicotiana glutinosa
ZmKNOX02.2	TATA-box	TACATAAA	1738	8	+	Oryza sativa	core promoter element around -30 of transcription start
ZmKNOX02.2	CAAT-box	CAAT	1757	4	+	Nicotiana glutinosa
ZmKNOX02.2	A-box	CCGTCC	1820	6	-	Petroselinum crispum	cis-acting regulatory element
ZmKNOX02.2	ACA-motif	ATCGACAGCCATT	1830	12	+	Zea mays	part of gapA in (gapA-CMA1) involved with light responsiveness
ZmKNOX02.2	CAAT-box	CAAT	1858	4	+	Nicotiana glutinosa
ZmKNOX02.2	Myb-binding site	CAACAG	1867	6	+	Nicotiana tabacum
ZmKNOX02.2	MYB	CAACAG	1867	6	+	Arabidopsis thaliana
ZmKNOX02.2	STRE	AGGGG	1883	5	-	Arabidopsis thaliana
ZmKNOX02.2	CAAT-box	CCAAT	1897	5	-	Arabidopsis thaliana	common cis-acting element in promoter and enhancer regions
ZmKNOX02.2	ARE	AAACCA	1965	6	+	Zea mays	cis-acting regulatory element essential for the anaerobic induction
ZmKNOX02.2	MYB recognition site	CCGTTG	1971	6	-	Arabidopsis thaliana
ZmKNOX02.2	CCAAT-box	CAACGG	1971	6	+	Hordeum vulgare	MYBHv1 binding site
ZmKNOX02.2	ARE	AAACCA	1987	6	+	Zea mays	cis-acting regulatory element essential for the anaerobic induction
ZmKNOX02.2	CAAT-box	CCAAT	1990	5	+	Arabidopsis thaliana	common cis-acting element in promoter and enhancer regions
ZmKNOX02.2	CAAT-box	CAAT	1991	4	+	Nicotiana glutinosa
ZmKNOX02.1	MYB	CAACCA	32	6	+	Arabidopsis thaliana
ZmKNOX02.1	TCT-motif	TCTTAC	51	6	+	Arabidopsis thaliana	part of a light responsive element
ZmKNOX02.1	CAAT-box	CAAT	64	4	-	Nicotiana glutinosa
ZmKNOX02.1	DRE core	GCCGAC	123	6	-	Arabidopsis thaliana
ZmKNOX02.1	W box	TTGACC	137	6	-	Arabidopsis thaliana
ZmKNOX02.1	MYC	CATGTG	147	6	+	Arabidopsis thaliana
ZmKNOX02.1	TGA-element	AACGAC	172	6	-	Brassica oleracea	auxin-responsive element
ZmKNOX02.1	TATA-box	TACAAAA	199	7	-	Oryza sativa	core promoter element around -30 of transcription start
ZmKNOX02.1	TATA-box	ATTATA	211	6	+	Brassica napus	core promoter element around -30 of transcription start
ZmKNOX02.1	TATA-box	TATAA	212	5	-	Arabidopsis thaliana	core promoter element around -30 of transcription start
ZmKNOX02.1	TATA-box	TATA	213	4	+	Arabidopsis thaliana	core promoter element around -30 of transcription start
ZmKNOX02.1	TATA-box	TATAAAA	217	7	-	Pisum sativum	core promoter element around -30 of transcription start
ZmKNOX02.1	TATA-box	TATAAA	218	6	-	Helianthus annuus	core promoter element around -30 of transcription start
ZmKNOX02.1	TATA-box	TATAA	219	5	-	Arabidopsis thaliana	core promoter element around -30 of transcription start
ZmKNOX02.1	TATA-box	TATA	220	4	+	Arabidopsis thaliana	core promoter element around -30 of transcription start
ZmKNOX02.1	AT-rich element	ATAGAAATCAA	239	10	-	Glycine max	binding site of AT-rich DNA binding protein (ATBP-1)
ZmKNOX02.1	TATA-box	taTATAAAtc	241	9	-	Arabidopsis thaliana	core promoter element around -30 of transcription start
ZmKNOX02.1	TATA-box	TATA	247	4	+	Arabidopsis thaliana	core promoter element around -30 of transcription start
ZmKNOX02.1	CAAT-box	CAAT	252	4	-	Nicotiana glutinosa
ZmKNOX02.1	GCN4_motif	TGAGTCA	254	7	+	Oryza sativa	cis-regulatory element involved in endosperm expression
ZmKNOX02.1	CAAT-box	CAAAT	274	5	-	Pisum sativum	common cis-acting element in promoter and enhancer regions
ZmKNOX02.1	TATA-box	ATTATA	279	6	+	Brassica napus	core promoter element around -30 of transcription start
ZmKNOX02.1	TATA-box	TATAA	280	5	-	Arabidopsis thaliana	core promoter element around -30 of transcription start
ZmKNOX02.1	TATA-box	TATA	281	4	+	Arabidopsis thaliana	core promoter element around -30 of transcription start
ZmKNOX02.1	TATA-box	ATATAA	289	6	+	Brassica oleracea	core promoter element around -30 of transcription start
ZmKNOX02.1	TATA-box	TATA	290	4	+	Arabidopsis thaliana	core promoter element around -30 of transcription start
ZmKNOX02.1	CAAT-box	CAAAT	306	5	-	Pisum sativum	common cis-acting element in promoter and enhancer regions
ZmKNOX02.1	CAAT-box	CAAAT	318	5	-	Pisum sativum	common cis-acting element in promoter and enhancer regions
ZmKNOX02.1	TATA-box	ATATAA	324	6	+	Brassica oleracea	core promoter element around -30 of transcription start
ZmKNOX02.1	TATA-box	TATA	325	4	+	Arabidopsis thaliana	core promoter element around -30 of transcription start
ZmKNOX02.1	MYC	CATGTG	344	6	+	Arabidopsis thaliana
ZmKNOX02.1	CAAT-box	CAAT	363	4	-	Nicotiana glutinosa
ZmKNOX02.1	GATA-motif	GATAGGA	374	7	-	Arabidopsis thaliana	part of a light responsive element
ZmKNOX02.1	CAAT-box	CCAAT	399	5	+	Arabidopsis thaliana	common cis-acting element in promoter and enhancer regions
ZmKNOX02.1	CAAT-box	CAAT	400	4	+	Nicotiana glutinosa
ZmKNOX02.1	CAAT-box	CAAT	416	4	+	Nicotiana glutinosa
ZmKNOX02.1	CAAT-box	CAAAT	424	5	-	Pisum sativum	common cis-acting element in promoter and enhancer regions
ZmKNOX02.1	TATA-box	TATATA	433	6	+	Arabidopsis thaliana	core promoter element around -30 of transcription start
ZmKNOX02.1	TATA-box	ATATAT	434	6	+	Brassica napus	core promoter element around -30 of transcription start
ZmKNOX02.1	TATA-box	TATA	435	4	+	Arabidopsis thaliana	core promoter element around -30 of transcription start
ZmKNOX02.1	CAAT-box	CAAT	442	4	-	Nicotiana glutinosa
ZmKNOX02.1	circadian	CAAAGATATC	451	9	-	Lycopersicon esculentum	cis-acting regulatory element involved in circadian control
ZmKNOX02.1	MYB	CAACCA	459	6	-	Arabidopsis thaliana
ZmKNOX02.1	CAAT-box	CCAAT	470	5	+	Arabidopsis thaliana	common cis-acting element in promoter and enhancer regions
ZmKNOX02.1	CAAT-box	CAAT	471	4	+	Nicotiana glutinosa
ZmKNOX02.1	ARE	AAACCA	474	6	-	Zea mays	cis-acting regulatory element essential for the anaerobic induction
ZmKNOX02.1	CAAT-box	CAAT	492	4	-	Nicotiana glutinosa
ZmKNOX02.1	CAAT-box	CAAAT	499	5	-	Pisum sativum	common cis-acting element in promoter and enhancer regions
ZmKNOX02.1	CAAT-box	CAAT	532	4	-	Nicotiana glutinosa
ZmKNOX02.1	TATA-box	ATATAT	538	6	+	Brassica napus	core promoter element around -30 of transcription start
ZmKNOX02.1	TATA-box	TATATA	539	6	+	Arabidopsis thaliana	core promoter element around -30 of transcription start
ZmKNOX02.1	TATA-box	ATATAA	540	6	+	Brassica oleracea	core promoter element around -30 of transcription start
ZmKNOX02.1	TATA-box	TATA	541	4	+	Arabidopsis thaliana	core promoter element around -30 of transcription start
ZmKNOX02.1	TATA-box	TATATAA	559	7	-	Arabidopsis thaliana	core promoter element around -30 of transcription start
ZmKNOX02.1	TATA-box	TATATA	560	6	+	Arabidopsis thaliana	core promoter element around -30 of transcription start
ZmKNOX02.1	TATA-box	ATATAT	561	6	+	Brassica napus	core promoter element around -30 of transcription start
ZmKNOX02.1	TATA-box	TATATA	562	6	+	Arabidopsis thaliana	core promoter element around -30 of transcription start
ZmKNOX02.1	TATA-box	ATATAT	563	6	+	Brassica napus	core promoter element around -30 of transcription start
ZmKNOX02.1	TATA-box	TATA	564	4	+	Arabidopsis thaliana	core promoter element around -30 of transcription start
ZmKNOX02.1	GA-motif	ATAGATAA	568	8	-	Arabidopsis thaliana	part of a light responsive element
ZmKNOX02.1	CAAT-box	CAAT	593	4	-	Nicotiana glutinosa
ZmKNOX02.1	TATA-box	ATATAT	630	6	+	Brassica napus	core promoter element around -30 of transcription start
ZmKNOX02.1	TATA-box	TATATA	631	6	+	Arabidopsis thaliana	core promoter element around -30 of transcription start
ZmKNOX02.1	TATA-box	ATATAA	632	6	+	Brassica oleracea	core promoter element around -30 of transcription start
ZmKNOX02.1	TATA-box	TATA	633	4	+	Arabidopsis thaliana	core promoter element around -30 of transcription start
ZmKNOX02.1	TATA-box	TATA	638	4	+	Arabidopsis thaliana	core promoter element around -30 of transcription start
ZmKNOX02.1	DRE core	GCCGAC	653	6	-	Arabidopsis thaliana
ZmKNOX02.1	CGTCA-motif	CGTCA	688	5	-	Hordeum vulgare	cis-acting regulatory element involved in the MeJA-responsiveness
ZmKNOX02.1	as-1	TGACG	688	5	+	Arabidopsis thaliana
ZmKNOX02.1	TGACG-motif	TGACG	688	5	+	Hordeum vulgare	cis-acting regulatory element involved in the MeJA-responsiveness
ZmKNOX02.1	TATA-box	TATA	706	4	+	Arabidopsis thaliana	core promoter element around -30 of transcription start
ZmKNOX02.1	MYB	CAACAG	711	6	-	Arabidopsis thaliana
ZmKNOX02.1	Myb-binding site	CAACAG	711	6	-	Nicotiana tabacum
ZmKNOX02.1	CAAT-box	CAAT	755	4	+	Nicotiana glutinosa
ZmKNOX02.1	CAT-box	GCCACT	773	6	-	Arabidopsis thaliana	cis-acting regulatory element related to meristem expression
ZmKNOX02.1	TATA-box	TATATA	804	6	+	Arabidopsis thaliana	core promoter element around -30 of transcription start
ZmKNOX02.1	TATA-box	ATATAT	805	6	+	Brassica napus	core promoter element around -30 of transcription start
ZmKNOX02.1	TATA-box	TATATA	806	6	+	Arabidopsis thaliana	core promoter element around -30 of transcription start
ZmKNOX02.1	TATA-box	TATA	808	4	+	Arabidopsis thaliana	core promoter element around -30 of transcription start
ZmKNOX02.1	CAAT-box	CAAT	829	4	-	Nicotiana glutinosa
ZmKNOX02.1	DRE core	GCCGAC	870	6	+	Arabidopsis thaliana
ZmKNOX02.1	CAAT-box	CCAAT	897	5	+	Arabidopsis thaliana	common cis-acting element in promoter and enhancer regions
ZmKNOX02.1	CAAT-box	CAAT	898	4	+	Nicotiana glutinosa
ZmKNOX02.1	CCAAT-box	CAACGG	904	6	-	Hordeum vulgare	MYBHv1 binding site
ZmKNOX02.1	MYB recognition site	CCGTTG	904	6	+	Arabidopsis thaliana
ZmKNOX02.1	LTR	CCGAAA	928	6	-	Hordeum vulgare	cis-acting element involved in low-temperature responsiveness
ZmKNOX02.1	LTR	CCGAAA	1008	6	-	Hordeum vulgare	cis-acting element involved in low-temperature responsiveness
ZmKNOX02.1	TCT-motif	TCTTAC	1080	6	-	Arabidopsis thaliana	part of a light responsive element
ZmKNOX02.1	CAAT-box	CAAT	1095	4	+	Nicotiana glutinosa
ZmKNOX02.1	TATA-box	TACATAAA	1152	8	+	Oryza sativa	core promoter element around -30 of transcription start
ZmKNOX02.1	CAAT-box	CAAT	1171	4	+	Nicotiana glutinosa
ZmKNOX02.1	A-box	CCGTCC	1234	6	-	Petroselinum crispum	cis-acting regulatory element
ZmKNOX02.1	ACA-motif	ATCGACAGCCATT	1244	12	+	Zea mays	part of gapA in (gapA-CMA1) involved with light responsiveness
ZmKNOX02.1	CAAT-box	CAAT	1272	4	+	Nicotiana glutinosa
ZmKNOX02.1	MYB	CAACAG	1281	6	+	Arabidopsis thaliana
ZmKNOX02.1	Myb-binding site	CAACAG	1281	6	+	Nicotiana tabacum
ZmKNOX02.1	STRE	AGGGG	1297	5	-	Arabidopsis thaliana
ZmKNOX02.1	CAAT-box	CCAAT	1311	5	-	Arabidopsis thaliana	common cis-acting element in promoter and enhancer regions
ZmKNOX02.1	ARE	AAACCA	1379	6	+	Zea mays	cis-acting regulatory element essential for the anaerobic induction
ZmKNOX02.1	CCAAT-box	CAACGG	1385	6	+	Hordeum vulgare	MYBHv1 binding site
ZmKNOX02.1	MYB recognition site	CCGTTG	1385	6	-	Arabidopsis thaliana
ZmKNOX02.1	ARE	AAACCA	1401	6	+	Zea mays	cis-acting regulatory element essential for the anaerobic induction
ZmKNOX02.1	CAAT-box	CCAAT	1404	5	+	Arabidopsis thaliana	common cis-acting element in promoter and enhancer regions
ZmKNOX02.1	CAAT-box	CAAT	1405	4	+	Nicotiana glutinosa
ZmKNOX02.1	CAAT-box	CAAT	1455	4	+	Nicotiana glutinosa
ZmKNOX02.1	CAAT-box	CAAAT	1459	5	+	Pisum sativum	common cis-acting element in promoter and enhancer regions
ZmKNOX02.1	WRE3	CCACCT	1478	6	-	Pisum sativum
ZmKNOX02.1	MYB	CAACCA	1481	6	-	Arabidopsis thaliana
ZmKNOX02.1	CAAT-box	TGCCAAC	1483	7	-	Petunia hybrida	common cis-acting element in promoter and enhancer regions
ZmKNOX02.1	TCT-motif	TCTTAC	1513	6	+	Arabidopsis thaliana	part of a light responsive element
ZmKNOX02.1	Unnamed__1	CGTGG	1539	5	-	Zea mays
ZmKNOX02.1	G-box	CACGAC	1540	6	+	Zea mays	cis-acting regulatory element involved in light responsiveness
ZmKNOX02.1	Unnamed__1	CGTGG	1581	5	-	Zea mays
ZmKNOX02.1	ABRE	ACGTG	1582	5	-	Arabidopsis thaliana	cis-acting element involved in the abscisic acid responsiveness
ZmKNOX02.1	G-box	CACGTC	1582	6	+	Zea mays	cis-acting regulatory element involved in light responsiveness
ZmKNOX02.1	MYB	CAACAG	1660	6	+	Arabidopsis thaliana
ZmKNOX02.1	Myb-binding site	CAACAG	1660	6	+	Nicotiana tabacum
ZmKNOX02.1	GATA-motif	GATAGGG	1667	7	+	Pisum sativum	part of a light responsive element
ZmKNOX02.1	STRE	AGGGG	1670	5	+	Arabidopsis thaliana
ZmKNOX02.1	CAAT-box	CAAT	1743	4	-	Nicotiana glutinosa
ZmKNOX02.1	CAAT-box	CAAT	1782	4	+	Nicotiana glutinosa
ZmKNOX02.1	ARE	AAACCA	1818	6	-	Zea mays	cis-acting regulatory element essential for the anaerobic induction
ZmKNOX02.1	AT-rich element	ATAGAAATCAA	1825	10	-	Glycine max	binding site of AT-rich DNA binding protein (ATBP-1)
ZmKNOX02.1	A-box	CCGTCC	1843	6	+	Petroselinum crispum	cis-acting regulatory element
ZmKNOX02.1	CAAT-box	CCAAT	1860	5	+	Arabidopsis thaliana	common cis-acting element in promoter and enhancer regions
ZmKNOX02.1	CAAT-box	CAAT	1861	4	+	Nicotiana glutinosa
ZmKNOX02.1	AE-box	AGAAACAA	1893	8	-	Arabidopsis thaliana	part of a module for light response
ZmKNOX02.1	CAAT-box	CAAT	1923	4	-	Nicotiana glutinosa
ZmKNOX02.1	DRE core	GCCGAC	1930	6	-	Arabidopsis thaliana
ZmKNOX02.1	CGTCA-motif	CGTCA	1952	5	-	Hordeum vulgare	cis-acting regulatory element involved in the MeJA-responsiveness
ZmKNOX02.1	as-1	TGACG	1952	5	+	Arabidopsis thaliana
ZmKNOX02.1	TGACG-motif	TGACG	1952	5	+	Hordeum vulgare	cis-acting regulatory element involved in the MeJA-responsiveness
ZmKNOX02.1	MYB	CAACCA	1989	6	+	Arabidopsis thaliana
ZmBELL03.1	CAAT-box	CCAAT	19	5	-	Arabidopsis thaliana	common cis-acting element in promoter and enhancer regions
ZmBELL03.1	TATA-box	TATAAA	57	6	-	Helianthus annuus	core promoter element around -30 of transcription start
ZmBELL03.1	TATA-box	TATAA	58	5	-	Arabidopsis thaliana	core promoter element around -30 of transcription start
ZmBELL03.1	TATA-box	TATA	59	4	+	Arabidopsis thaliana	core promoter element around -30 of transcription start
ZmBELL03.1	CAAT-box	CAAT	90	4	+	Nicotiana glutinosa
ZmBELL03.1	STRE	AGGGG	158	5	-	Arabidopsis thaliana
ZmBELL03.1	TATA-box	TATA	188	4	+	Arabidopsis thaliana	core promoter element around -30 of transcription start
ZmBELL03.1	WRE3	CCACCT	191	6	-	Pisum sativum
ZmBELL03.1	MYB	CAACCA	225	6	+	Arabidopsis thaliana
ZmBELL03.1	WRE3	CCACCT	228	6	+	Pisum sativum
ZmBELL03.1	CGTCA-motif	CGTCA	336	5	-	Hordeum vulgare	cis-acting regulatory element involved in the MeJA-responsiveness
ZmBELL03.1	as-1	TGACG	336	5	+	Arabidopsis thaliana
ZmBELL03.1	TGACG-motif	TGACG	336	5	+	Hordeum vulgare	cis-acting regulatory element involved in the MeJA-responsiveness
ZmBELL03.1	GC-motif	CCCCCG	339	6	-	Zea mays	enhancer-like element involved in anoxic specific inducibility
ZmBELL03.1	Myb	TAACTG	424	6	-	Arabidopsis thaliana
ZmBELL03.1	CAAT-box	CAAT	431	4	+	Nicotiana glutinosa
ZmBELL03.1	Myb	CAACTG	438	6	+	Arabidopsis thaliana
ZmBELL03.1	MBS	CAACTG	438	6	+	Arabidopsis thaliana	MYB binding site involved in drought-inducibility
ZmBELL03.1	AuxRR-core	GGTCCAT	457	7	-	Nicotiana tabacum	cis-acting regulatory element involved in auxin responsiveness
ZmBELL03.1	CAAT-box	CAAT	504	4	+	Nicotiana glutinosa
ZmBELL03.1	STRE	AGGGG	510	5	-	Arabidopsis thaliana
ZmBELL03.1	CAAT-box	CAAT	603	4	-	Nicotiana glutinosa
ZmBELL03.1	CAAT-box	CAAAT	645	5	-	Pisum sativum	common cis-acting element in promoter and enhancer regions
ZmBELL03.1	CAAT-box	CAAAT	650	5	-	Pisum sativum	common cis-acting element in promoter and enhancer regions
ZmBELL03.1	AE-box	AGAAACAA	684	8	-	Arabidopsis thaliana	part of a module for light response
ZmBELL03.1	TATA-box	ccTATAAAaa	699	9	+	Arabidopsis thaliana	core promoter element around -30 of transcription start
ZmBELL03.1	TATA-box	TATA	701	4	+	Arabidopsis thaliana	core promoter element around -30 of transcription start
ZmBELL03.1	CAAT-box	CCAAT	725	5	-	Arabidopsis thaliana	common cis-acting element in promoter and enhancer regions
ZmBELL03.1	GC-motif	CCCCCG	744	6	-	Zea mays	enhancer-like element involved in anoxic specific inducibility
ZmBELL03.1	CAAT-box	CAAT	767	4	+	Nicotiana glutinosa
ZmBELL03.1	CAAT-box	CAAT	781	4	-	Nicotiana glutinosa
ZmBELL03.1	TATA-box	TATAA	790	5	-	Arabidopsis thaliana	core promoter element around -30 of transcription start
ZmBELL03.1	TATA-box	TATA	791	4	+	Arabidopsis thaliana	core promoter element around -30 of transcription start
[truncated: 3,320 more rows]

## Sheet: types and number
cis-elements	ZmKNOX05.1	ZmKNOX11.1	ZmKNOX04.1	ZmKNOX03.1	ZmKNOX03.3	ZmKNOX03.2	ZmKNOX08.1	ZmKNOX02.1	ZmKNOX02.2	ZmKNOX06.1	ZmKNOX10.1	ZmKNOX12.1	ZmKNOX01.1	ZmKNOX01.2	ZmKNOX14.1	ZmKNOX13.1	ZmKNOX07.2	ZmKNOX07.1	ZmKNOX09.2	ZmKNOX09.1	ZmBELL11.1	ZmBELL11.2	ZmBELL11.3	ZmBELL15.2	ZmBELL15.1	ZmBELL13.1	ZmBELL14.1	ZmBELL08.1	ZmBELL01.2	ZmBELL01.1	ZmBELL03.1	ZmBELL12.2	ZmBELL12.1	ZmBELL07.1	ZmBELL07.2	ZmBELL09.3	ZmBELL09.4	ZmBELL09.5	ZmBELL09.6	ZmBELL09.7	ZmBELL09.1	ZmBELL09.2	ZmBELL06.1	ZmBELL05.2	ZmBELL05.1	ZmBELL10.1	ZmBELL04.1	ZmBELL02.1	ZmBELL02.5
MYB	6	2	10	0	1	1	7	7	5	7	4	8	2	2	3	5	8	6	6	6	2	2	2	9	9	6	1	7	2	2	5	8	5	3	6	3	3	3	3	3	3	3	4	8	8	8	8	3	2
MYB-like sequence	2	1	4	1	1	1	5	5	4	5	1	3	2	2	0	3	3	5	5	5	3	3	3	3	3	6	2	2	0	0	2	6	5	1	2	2	2	2	2	2	2	2	7	1	1	1	5	2	1
DRE core	1	0	2	1	10	9	0	4	4	0	2	1	2	2	0	0	2	0	0	0	1	1	1	1	1	0	1	2	1	1	3	2	0	6	2	1	1	1	1	1	1	1	1	0	0	0	1	3	0
CCAAT-box	0	1	0	1	0	0	1	2	2	1	0	0	1	1	0	0	0	1	3	3	1	1	1	0	0	1	1	1	0	0	1	0	2	0	0	0	0	0	0	0	0	0	3	0	0	0	0	0	0
MBS	2	0	2	0	0	0	1	0	0	1	1	1	1	1	2	0	1	1	1	1	0	0	0	0	0	0	0	0	0	0	2	0	0	0	0	0	0	0	0	0	0	0	0	0	0	1	2	0	0
MRE	1	0	0	0	0	0	1	0	0	1	0	0	0	0	0	1	0	0	0	0	0	0	0	0	0	0	0	0	0	0	0	0	0	0	0	0	0	0	0	0	0	0	1	0	0	0	0	0	0
STRE	6	2	0	4	3	3	7	2	3	5	7	6	8	5	2	5	3	1	2	2	3	3	3	4	5	4	3	8	10	10	3	3	2	6	10	5	5	5	5	5	5	5	5	0	0	3	6	6	2
LTR	1	1	0	0	0	0	1	2	2	0	0	0	0	0	0	0	0	0	0	0	0	0	0	0	0	1	0	1	2	2	1	1	15	0	2	0	0	0	0	0	0	0	1	1	1	0	0	1	3
TCA	0	0	0	0	0	0	0	0	0	0	2	1	2	0	1	0	0	0	0	0	1	1	1	0	0	1	3	1	0	0	0	1	0	1	1	1	1	1	1	1	1	1	0	0	0	0	1	1	1
ARE	4	5	1	0	1	0	2	4	4	0	2	5	2	2	2	0	3	4	5	5	2	2	2	1	2	2	1	2	1	1	0	2	5	0	1	3	3	3	3	3	3	3	3	2	2	2	2	3	3
GC-motif	0	1	2	0	0	0	0	0	1	1	1	0	1	1	1	0	3	0	1	1	0	0	0	2	2	0	2	2	2	2	4	1	0	5	1	1	1	1	1	1	1	1	1	0	0	0	1	0	0
WRE3	0	1	0	3	1	1	2	1	1	2	2	1	1	0	0	1	1	1	1	1	0	0	0	0	0	0	2	1	0	0	3	3	1	4	1	2	2	2	2	2	2	2	0	2	2	3	1	2	1
WUN-motif	1	1	0	1	2	2	2	1	1	1	0	0	0	0	1	0	0	0	2	2	0	0	0	1	1	2	0	1	1	1	0	0	3	0	2	0	0	0	0	0	0	0	0	1	1	0	1	1	0
TC-rich repeats	0	0	0	0	0	0	1	0	2	0	0	1	0	0	0	0	1	2	1	1	1	1	1	0	0	0	1	1	0	0	0	0	0	0	0	0	0	0	0	0	0	0	0	0	0	2	0	0	0
ABRE	10	8	4	4	5	5	4	1	0	3	9	4	3	5	3	2	2	0	7	7	7	7	7	2	1	1	0	6	9	9	10	10	3	11	0	2	2	2	2	2	2	2	10	1	1	0	3	5	7
AAGAA-motif	0	1	0	0	0	0	0	0	0	2	3	1	2	2	0	0	2	2	1	1	0	0	0	4	4	3	1	2	0	0	0	2	2	2	2	0	0	0	0	0	0	0	0	1	1	2	3	2	2
MYC	3	1	4	2	1	1	5	2	4	2	4	1	1	1	8	5	1	5	1	1	1	1	1	4	4	1	3	1	0	0	0	4	1	4	1	3	3	3	3	3	3	3	3	2	2	2	0	1	2
JERE	0	0	0	0	0	0	0	0	0	0	1	0	0	0	0	0	0	0	0	0	0	0	0	0	0	0	0	0	0	0	0	0	2	0	0	0	0	0	0	0	0	0	0	0	0	0	0	0	0
CGTCA-motif	4	3	2	2	1	1	3	2	2	1	0	1	2	3	1	3	3	3	1	1	3	3	3	1	1	2	1	1	1	1	3	0	2	2	0	0	0	0	0	0	0	0	2	2	2	2	0	3	2
as-1	4	3	2	2	1	1	3	2	2	1	0	1	2	3	1	3	3	3	1	1	3	3	3	1	1	2	1	1	1	1	3	0	2	2	0	0	0	0	0	0	0	0	2	2	2	2	0	3	2
TGACG-motif	4	3	2	2	1	1	3	2	2	1	0	1	2	3	1	3	3	3	1	1	3	3	3	1	1	2	1	1	1	1	3	0	2	2	0	0	0	0	0	0	0	0	2	2	2	2	0	3	2
TGA-element	1	2	1	1	1	1	0	1	1	0	1	3	0	0	0	1	1	1	0	0	1	1	1	0	0	0	0	2	0	0	0	3	1	1	2	1	1	1	1	1	1	1	0	0	0	1	0	2	0
AuxRR-core	0	1	0	0	0	0	0	0	0	0	0	1	0	1	2	0	0	0	0	0	0	0	0	0	0	0	1	0	0	0	2	0	0	0	0	0	0	0	0	0	0	0	0	0	0	0	0	0	1
P-box	0	2	0	1	1	1	0	0	1	0	1	0	0	0	0	0	1	0	0	0	1	1	1	0	0	2	0	0	0	0	0	0	0	0	0	1	1	1	1	1	1	1	0	1	1	3	0	0	2
GARE-motif	0	0	0	0	0	0	0	0	0	1	0	0	0	0	0	1	0	0	0	0	0	0	0	1	1	1	0	0	0	0	0	0	1	0	0	0	0	0	0	0	0	0	0	0	0	0	1	0	0
TATC-box	0	1	1	0	0	0	0	0	0	0	0	0	0	0	1	0	0	0	0	0	0	0	0	0	0	0	2	0	0	0	0	0	0	0	0	0	0	0	0	0	0	0	0	0	0	0	0	0	0
TCA-element	0	1	1	0	0	0	1	0	0	0	1	0	0	0	0	1	0	0	0	0	1	1	1	1	1	0	0	1	0	0	0	0	0	0	3	0	0	0	0	0	0	0	0	0	0	0	0	0	0
ERE	1	0	1	0	0	0	1	0	0	0	0	1	0	0	0	3	0	0	1	1	0	0	0	0	0	0	2	0	0	0	0	0	0	0	0	0	0	0	0	0	0	0	0	0	0	0	0	0	0
G-box	5	4	6	3	5	5	2	2	1	1	7	3	4	2	5	2	4	0	7	7	6	6	6	1	1	3	1	6	5	5	4	4	1	4	1	3	3	3	3	3	3	3	10	0	0	0	2	3	5
Box 4	2	1	2	0	4	4	1	0	0	3	0	0	0	0	1	0	0	2	3	3	2	2	2	1	1	0	1	0	2	2	0	5	1	2	0	2	2	2	2	2	2	2	0	0	0	1	0	0	0
GT1-motif	1	2	2	0	3	2	2	0	0	0	0	3	0	0	0	2	0	1	0	0	1	1	1	0	0	1	1	0	0	0	0	0	0	0	1	2	2	2	2	2	2	2	2	0	0	0	1	0	0
Sp1	2	0	0	1	2	2	1	0	1	0	0	0	3	2	3	1	0	2	0	0	0	0	0	1	1	1	1	5	1	1	1	1	0	3	2	0	0	0	0	0	0	0	0	0	0	0	0	1	0
GATA-motif	0	0	2	1	2	2	0	2	1	0	1	4	0	0	0	0	1	1	0	0	1	1	1	0	0	1	0	0	0	0	0	0	0	0	0	1	1	1	1	1	1	1	0	3	3	1	0	0	0
TCCC-motif	2	1	0	2	1	1	0	0	0	1	1	1	0	0	1	0	1	0	0	0	0	0	0	1	1	1	0	0	0	0	0	0	0	0	1	2	2	2	2	2	2	2	0	0	0	0	0	0	1
TCT-motif	1	0	1	0	0	0	0	3	2	0	0	0	1	1	0	0	0	1	0	0	0	0	0	0	0	2	0	0	0	0	0	0	0	0	0	1	1	1	1	1	1	1	1	1	1	2	1	0	0
AE-box	0	1	0	0	0	0	0	1	0	0	0	0	0	0	2	0	0	1	0	0	0	0	0	1	1	0	0	0	0	0	1	1	0	0	1	0	0	0	0	0	0	0	1	0	0	1	3	0	0
I-box	0	0	0	0	0	0	1	0	0	0	0	2	0	1	1	0	3	4	0	0	0	0	0	0	0	1	1	1	0	0	0	0	0	0	0	0	0	0	0	0	0	0	0	0	0	0	0	0	0
chs-CMA2a	0	0	0	0	0	0	0	0	0	0	0	0	0	0	0	0	0	0	0	0	0	0	0	0	0	0	1	0	0	0	0	0	0	0	0	1	1	1	1	1	1	1	0	0	0	0	0	0	0
ACE	1	1	0	0	0	0	0	0	0	0	0	0	0	0	0	0	0	0	0	0	0	0	0	1	1	0	0	0	1	1	0	0	0	1	0	0	0	0	0	0	0	0	0	0	0	0	0	0	0
LAMP-element	0	0	0	0	0	0	0	0	0	0	1	1	0	0	0	0	0	0	1	1	0	0	0	0	0	0	1	0	0	0	0	1	0	0	0	0	0	0	0	0	0	0	0	0	0	0	0	0	0
GA-motif	0	0	0	0	0	0	1	1	1	0	0	0	0	0	0	0	0	0	0	0	0	0	0	0	0	1	0	0	0	0	0	0	0	0	0	0	0	0	0	0	0	0	0	0	0	0	0	0	0
AT1-motif	0	1	1	0	1	1	0	0	0	0	0	0	0	1	0	0	1	0	0	0	0	0	0	0	0	0	0	0	0	0	0	0	0	0	0	0	0	0	0	0	0	0	0	0	0	0	0	0	0
ACA-motif	0	0	0	0	0	0	0	1	1	0	0	0	0	0	0	0	0	0	0	0	0	0	0	0	0	0	0	0	0	0	0	0	0	0	0	0	0	0	0	0	0	0	0	0	0	0	0	0	0
AAAC-motif	0	0	0	0	0	0	0	0	0	0	0	0	0	0	0	0	0	0	1	1	0	0	0	0	0	0	0	0	0	0	0	0	0	0	0	0	0	0	0	0	0	0	0	0	0	0	0	0	0
sbp-CMA1c	0	0	0	0	0	0	0	0	0	0	0	0	0	0	0	0	1	1	0	0	0	0	0	0	0	0	0	0	0	0	0	0	0	0	0	0	0	0	0	0	0	0	0	0	0	0	0	0	0
CAG-motif	0	0	0	0	0	0	0	0	0	0	1	0	0	0	0	0	0	0	0	0	0	0	0	0	0	0	0	0	0	0	0	0	0	0	1	0	0	0	0	0	0	0	0	0	0	0	0	0	0
Pc-CMA2c	0	0	0	0	0	0	0	0	0	0	0	0	1	1	0	0	0	0	0	0	0	0	0	0	0	0	0	0	0	0	0	0	0	0	0	0	0	0	0	0	0	0	0	0	0	0	0	0	0
3-AF1 binding site	0	0	0	0	0	0	0	0	0	0	0	0	0	0	0	0	0	0	0	0	0	0	0	0	0	0	0	0	0	0	0	0	0	0	0	0	0	0	0	0	0	0	0	1	1	0	0	0	0
C-box	0	0	0	0	0	0	0	0	0	0	0	0	0	0	0	0	0	0	0	0	0	0	0	0	0	0	1	0	0	0	0	0	0	0	0	0	0	0	0	0	0	0	0	0	0	0	0	0	0
L-box	0	0	0	0	0	0	0	0	0	0	0	0	0	0	0	0	0	0	0	0	0	0	0	0	0	0	1	0	0	0	0	0	0	0	0	0	0	0	0	0	0	0	0	0	0	0	0	0	0
Gap-box	0	0	0	0	0	0	0	0	0	0	0	0	0	0	0	0	0	0	0	0	0	0	0	0	0	0	0	0	0	0	0	0	0	0	1	0	0	0	0	0	0	0	0	0	0	0	0	0	0
CAT-box	0	0	0	1	0	0	0	1	1	1	0	0	1	0	0	1	0	1	1	1	2	2	2	2	2	0	0	2	2	2	0	0	1	0	1	1	1	1	1	1	1	1	1	1	1	1	1	1	1
NON	0	0	0	0	0	0	0	0	0	0	0	0	0	0	0	0	0	0	0	0	0	0	0	0	0	0	0	0	1	1	0	0	0	0	0	0	0	0	0	0	0	0	0	0	0	0	0	0	0
RY-element	1	2	0	0	0	0	0	0	0	0	0	0	3	0	0	0	0	0	0	0	0	0	0	2	2	0	0	0	1	1	0	1	0	4	0	1	1	1	1	1	1	1	0	0	0	0	0	0	0
plant_AP-2-like	0	0	1	0	0	0	0	0	0	0	0	0	0	0	0	0	0	0	0	0	0	0	0	0	0	0	0	0	0	0	0	0	0	0	0	0	0	0	0	0	0	0	0	0	0	0	0	1	0
GCN4_motif	0	0	0	0	0	0	0	1	1	0	1	0	0	0	0	1	0	0	1	1	0	0	0	0	0	0	0	0	0	0	0	0	0	0	0	0	0	0	0	0	0	0	0	0	0	0	0	0	0
HD-Zip 1	0	0	0	0	0	0	0	0	0	0	0	0	0	0	0	0	0	0	0	0	0	0	0	0	0	0	0	0	0	0	0	0	0	0	0	0	0	0	0	0	0	0	0	1	1	1	0	0	0
motif I	0	0	0	0	0	0	0	0	0	0	0	0	0	0	0	0	0	0	0	0	0	0	0	0	0	0	0	0	0	0	1	0	0	0	0	0	0	0	0	0	0	0	0	0	0	0	0	0	0
O2-site	1	0	1	2	2	2	0	0	0	0	1	0	1	1	0	1	1	0	0	0	1	1	1	0	0	0	1	0	0	0	0	0	0	0	1	0	0	0	0	0	0	0	0	0	0	1	0	1	0
MBSI	0	0	0	0	0	0	0	0	0	0	0	0	0	0	0	0	0	1	0	0	0	0	0	0	0	0	0	0	0	0	0	0	0	0	0	0	0	0	0	0	0	0	0	0	0	0	1	0	0
circadian	1	0	0	0	0	0	0	1	1	0	0	0	0	0	0	4	0	0	0	0	0	0	0	0	0	0	0	0	1	1	0	0	0	0	1	0	0	0	0	0	0	0	0	0	0	0	0	0	0
MSA-like	1	0	0	0	0	0	0	0	0	0	0	0	0	0	0	0	0	0	3	3	0	0	0	0	0	0	0	0	0	0	0	0	0	0	1	0	0	0	0	0	0	0	0	0	0	0	0	0	0
TATA-box	73	55	51	28	30	29	79	41	47	33	21	21	26	30	16	44	23	37	48	48	11	11	11	9	9	47	30	9	17	17	11	40	29	8	22	24	24	24	24	24	24	24	21	18	18	12	18	7	27
CAAT-box	26	18	17	15	18	18	26	35	34	32	24	30	13	17	44	23	17	30	34	34	26	26	26	19	19	18	14	13	16	16	18	24	37	15	13	22	22	22	22	22	22	22	25	20	20	28	17	20	33
Unnamed__1	2	1	1	5	4	5	4	2	2	3	2	2	7	3	2	4	4	0	6	6	3	3	3	1	0	2	2	9	3	3	4	5	2	4	2	1	1	1	1	1	1	1	9	1	1	1	5	4	0
A-box	0	0	1	0	1	1	4	2	1	1	2	0	1	1	3	3	1	0	1	1	0	0	0	1	1	0	1	4	3	3	0	0	0	1	2	0	0	0	0	0	0	0	1	0	0	0	0	1	1
AT-rich element	0	0	1	0	0	0	0	2	1	1	0	1	0	0	0	1	0	0	0	0	0	0	0	0	0	0	0	0	0	0	0	0	0	0	1	1	1	1	1	1	1	1	0	0	0	0	0	0	0
Y-box	0	0	0	0	0	0	0	0	0	0	0	0	0	0	0	0	0	0	0	0	0	0	0	0	0	0	0	0	0	0	1	0	0	0	0	0	0	0	0	0	0	0	0	0	0	1	0	0	0
[truncated: 4 more columns]

## Sheet: Classification summary
Stress responsiveness	cis-elements	total
defense and stress	TC-rich repeats	16
mechanical wounding	WUN-motif	33
	WRE3	64
anaerobic	GC-motif	46
	ARE	122
high or low temperature	TCA	30
	LTR	48
	STRE	216
drought	MRE	5
	MBS	21
	CCAAT-box	29
	DRE core	75
	MYB-like sequence	134
	MYB	233
Phytohomone responsiveness	cis-elements	total
ethylene	ERE	11
GA	TCA-element	14
	TATC-box	5
	GARE-motif	7
	P-box	33
auxin	AuxRR-core	12
	TGA-element	38
JA or MeJA	TGACG-motif	82
	as-1	82
	CGTCA-motif	82
	JERE	3
	MYC	118
ABA	AAGAA-motif	56
	ABRE	231
Light responsiveness	cis-elements	total
	AT1-motif	6
	GA-motif	4
	LAMP-element	6
	ACE	7
	chs-CMA2a	8
	I-box	15
	AE-box	15
	TCT-motif	25
	TCCC-motif	34
	GATA-motif	35
	Sp1	39
	GT1-motif	41
	Box 4	62
	G-box	185
Plant growth and development	cis-elements	total
cell cycle regulation	MSA-like	8
circadian control	circadian	10
metabolism regulation	MBSI	2
	O2-site	20
tissue specific expression	motif I	1
	HD-Zip 1	3
	GCN4_motif	6
	plant_AP-2-like	2
	RY-element	24
	NON	2
	CAT-box	44
