# Supplementary material for: Genome-wide identification and expression profile analysis of TALE superfamily genes under hormone and abiotic stress in maize (Zea may L.)
Source: Front Plant Sci. 2025 Feb 21;16:1489177. doi: 10.3389/fpls.2025.1489177 (PMC11885238; doi:10.3389/fpls.2025.1489177)
Supplement: Supplementary file 11 [file Table6.xls]

## Sheet: Table S6
Supplementary Table 6 The FPKM of ZmTALEs in different tissues.

## Sheet: FPKM
																														low expression	The percentage of low expression (%)	medium expression（3 < FPKM < 15）	The percentage of medium expression (%)	high expression（ FPKM > 15）	The percentage of high expression (%)
	ZmBELL01	ZmBELL02	ZmBELL03	ZmBELL04	ZmBELL05	ZmBELL06	ZmBELL07	ZmBELL08	ZmBELL09	ZmBELL10	ZmBELL11	ZmBELL12	ZmBELL13	ZmBELL14	ZmBELL15	ZmKNOX01	ZmKNOX02	ZmKNOX03	ZmKNOX04	ZmKNOX05	ZmKNOX06	ZmKNOX07	ZmKNOX08	ZmKNOX09	ZmKNOX10	ZmKNOX11	ZmKNOX12	ZmKNOX13	ZmKNOX14	TALE_sum	TALE_%	TALE_sum	TALE_%	TALE_sum	TALE_%
Female Spikelet Collected on day as silk	2.73358	1.32598	0	2.05554	6.52973	0.675123	0.55658	39.9478	6.58124	2.20896	2.89842	0	14.6303	4.39829	9.51053	1.19298	1.57973	48.1176	5.15559	7.07434	28.7987	30.0883	0.953936	14.9586	6.78834	18.8648	6.35315	6.90706	1.11233	13	44.8276	11	37.931	5	17.2414
Silk	0.182513	22.496	0.048807	3.55844	43.7292	0	8.05014	21.7988	10.1047	7.32981	2.02033	0.767609	0.399482	0.158103	0.669622	3.96234	8.3269	1.84655	4.92598	0.410081	0.344489	31.3852	0	10.0861	0.109053	0.771511	0.267881	19.9907	2.80913	16	55.1724	8	27.5862	5	17.2414
Ear Primordium 2-4 mm	0.106769	0.0743179	0	0.795135	8.55848	3.60894	0.0790882	28.434	0.0986562	3.73749	17.8353	0.0197819	22.8688	5.53008	12.2602	0.179277	0.0114134	184.104	21.3573	40.7543	48.9829	17.9309	0	13.8947	10.3632	148.122	27.2031	12.7681	0.220699	11	37.931	8	27.5862	10	34.4828
Ear Primordium 6-8 mm	0.848655	0.114177	0.239564	1.88762	10.9346	2.03709	0.15809	31.3162	0.196527	3.67979	18.5337	0.035004	18.8912	4.51447	11.8313	0.284206	0.0732023	116.159	29.5627	42.5716	35.5383	17.8522	0.134433	13.0448	10.1583	123.333	27.6262	12.543	0.425632	12	41.3793	7	24.1379	10	34.4828
Endosperm 12 DAP	0.650362	0.101592	0.0173618	0.203593	1.6741	0.0133262	0.105489	0.195813	0.428437	1.48233	0.342745	0.0087852	0.0406432	0.0740824	0.0290637	0.321122	0.0630118	0.12091	0.0265029	0.0264352	0.0965533	13.5219	0	4.00999	0.121971	0.0400105	0.553321	6.64392	0.226599	26	89.6552	3	10.3448	0	0
Endosperm Crown 27 DAP	1.05764	0.0217508	0	0.245592	0.857188	0	0.0296086	0.779769	0.948135	0.244921	2.60866	0	0.0127253	0.0400936	0.0469141	0.365726	0.123509	0	0.0202926	0.049736	8.59868	9.30507	0.0936464	2.53865	0.124781	0.0148507	0.31453	27.9697	0.19952	26	89.6552	2	6.89655	1	3.44828
Pericarp/Aleurone 27 DAP	4.95955	5.97548	0.59875	5.20782	14.4562	0	5.05307	2.18824	14.3388	4.61659	3.04169	5.00242	0.900825	0.188629	0.175546	6.90109	7.35926	0.0249835	1.88612	0	0.620604	11.6594	0.0807534	7.02752	0.187854	0.0175343	0.196388	25.1616	29.6305	14	48.2759	13	44.8276	2	6.89655
Embryo 20 DAP	0.071426	1.01786	0	0.331928	2.09339	0.681774	0.245157	1.52008	0.0194388	3.29336	23.1127	0	3.77973	0.396522	0.552682	1.40006	1.61236	12.8019	0.303848	17.0966	8.03228	7.55949	0.209411	6.18761	8.42451	21.1161	9.19804	18.9026	0.140502	17	58.6207	8	27.5862	4	13.7931
Embryo 38 DAP	0.0272825	2.93791	0.0099918	1.99234	2.87447	0.0915053	0.0905906	4.14972	0.263519	3.66726	1.6989	0.0507658	6.14426	1.57531	1.18955	2.4159	0.237353	3.76437	2.84105	10.3117	13.6526	9.28951	0	6.20214	6.26238	3.64248	6.3093	16.7271	0.0487177	17	58.6207	11	37.931	1	3.44828
Germinatin Kernels 2 DAI	0.0218684	15.5625	0.00682057	12.6758	15.4731	0.575585	0.541682	10.9462	11.4736	22.9542	6.55565	0.0124886	8.59983	4.64635	3.32542	4.2788	0.277508	5.39346	0.925084	23.6908	27.6724	8.02093	0	6.70307	18.6016	23.509	13.481	23.1884	1.39807	9	31.0345	12	41.3793	8	27.5862
6-7 internode	0	1.82802	0.0101966	5.46704	4.35111	0.92626	3.98613	31.4238	3.10437	3.04901	1.06546	0.146237	12.7419	9.42605	3.65055	0.621929	12.3987	158.079	24.5588	29.6501	45.4834	18.1595	8.72007	9.79161	17.3737	109.287	16.4833	13.9013	0.961066	8	27.5862	12	41.3793	9	31.0345
7-8 internode	0.00981823	0.847536	0	2.76338	2.41936	0.728059	1.65426	40.5401	1.65881	1.58501	1.39945	0.0109195	20.3885	11.4418	4.09743	0.332225	3.66457	249.683	20.6602	43.0286	50.2556	24.0342	2.71025	11.3865	17.7583	148.42	19.1725	14.7554	0.588676	14	48.2759	5	17.2414	10	34.4828
Leaf Zone 1 (Symmetrical)	0	0.260558	0	2.29995	6.8619	3.96891	3.96564	18.2347	0.0978331	3.90427	50.8953	0	5.60952	2.01223	15.7294	0.144947	22.2308	8.18719	0.713657	2.93717	4.70927	15.5223	0.657684	10.083	1.25896	8.3249	2.00398	16.3575	0.173461	14	48.2759	9	31.0345	6	20.6897
Leaf Zone 2 (Stomatal)	0	0.835986	0	0.775821	11.4938	4.17687	20.8949	15.323	0.33485	4.89947	63.3792	0	0.91676	2.52268	14.2186	0.152133	23.3006	0.213962	0.118899	0.0182827	0.103693	12.4518	0.665143	9.0903	0.0335472	0.0676907	0.0432343	21.9875	0.132972	18	62.069	6	20.6897	5	17.2414
Leaf Zone 3 (Growth)	0	4.07113	0.0239804	1.98198	6.86389	0.530705	26.4492	13.6194	0.841481	4.88327	9.81377	0	0.44336	3.29912	24.578	0.471801	14.1486	0.0278344	0.0471747	0	0.0472842	13.2617	1.61762	10.8984	0.0147373	0	0.0228789	12.3768	0.225771	17	58.6207	10	34.4828	2	6.89655
Mature Leaf 8	75.011	17.764	10.7645	27.0679	63.4437	0.0311977	49.0618	6.27885	57.7253	16.2709	0.883569	41.903	0.127424	2.47411	0.906489	3.28622	2.72277	0.160021	0.168332	0.129275	0.23674	14.6618	0	17.5714	0	0.119551	0.0592393	110.057	5.559	14	48.2759	5	17.2414	10	34.4828
Vegetative Meristem 16-19 Day	0.0291678	0.785112	0	4.38352	2.9097	7.61028	0.459779	60.1375	0.598127	2.56052	19.1485	0	22.2878	7.53794	14.0351	0.31245	3.23592	138.185	14.2618	27.6712	47.4667	28.1054	0.110672	15.1655	11.3019	64.8889	15.8464	21.177	0.589804	11	37.931	7	24.1379	11	37.931
B73 Mature Pollen	0	0.034777	0.0114292	0.022195	0.0203731	0	0.013697	0.0259947	0.0181477	0.060382	0	0	0.0484134	0.0281158	0	0.0401067	0.0692643	0	0.010287	0.305387	0.19309	0.303144	0.616004	0.403468	0.0665038	0.0673113	0.0205678	0.0211248	0.034854	29	100	0	0	0	0
Root - Meristem Zone 5 Days	0	0.084918	0	0.101175	0.361348	0.0652796	0.214692	3.45632	0.130528	0.392066	0.0385167	0	1.48586	2.08471	0.836425	0.0845221	0	1.34469	0	0.503664	5.1613	11.1097	0	5.67472	11.811	0.0661835	10.1656	2.79927	0.0315115	23	79.3103	6	20.6897	0	0
Root - Elongation Zone 5 Days	0.0281265	2.79835	0.122384	2.85974	2.40044	0.127574	0.147006	11.3905	2.52869	1.7369	0.23744	0	1.01509	5.28246	7.8928	1.33614	0	0.151022	0	3.10271	11.7569	7.84715	0	3.16239	15.8619	0.169654	14.3994	2.37446	3.78681	19	65.5172	9	31.0345	1	3.44828
Root - Cortex 5 Days	16.5479	73.5757	18.0548	34.5685	19.3493	0.0416803	12.6887	99.1708	32.5692	11.6754	0.239454	0.0861727	11.3648	17.1561	3.18481	52.2517	0	0.294758	0.422623	24.0535	46.4536	28.6163	0	9.6564	46.7214	86.8103	32.1246	17.7335	108.828	7	24.1379	5	17.2414	17	58.6207
Primary Root 5 Days	2.62726	27.4269	5.02242	15.105	16.1329	0.0172124	3.24016	31.8	18.0697	10.7064	0.203119	0.0194744	4.73427	7.95358	5.62474	8.09297	0	0.88575	0.012325	3.76585	16.6207	15.7366	0	8.12057	16.6887	21.9393	15.6914	8.82096	19.549	8	27.5862	10	34.4828	11	37.931
Secondary Root 7-8 Days	2.87689	30.2067	2.38091	17.9525	18.3347	0.0825024	3.29568	21.6783	14.6546	10.2954	0.172914	0.0181978	3.86167	13.4028	3.28658	7.46453	0	0.0126905	0.080568	3.77666	17.7523	16.9736	0	8.71196	16.3832	17.0224	11.929	7.97679	17.7105	9	31.0345	11	37.931	9	31.0345
	ZmBELL01	ZmBELL02	ZmBELL03	ZmBELL04	ZmBELL05	ZmBELL06	ZmBELL07	ZmBELL08	ZmBELL09	ZmBELL10	ZmBELL11	ZmBELL12	ZmBELL13	ZmBELL14	ZmBELL15	ZmKNOX01	ZmKNOX02	ZmKNOX03	ZmKNOX04	ZmKNOX05	ZmKNOX06	ZmKNOX07	ZmKNOX08	ZmKNOX09	ZmKNOX10	ZmKNOX11	ZmKNOX12	ZmKNOX13	ZmKNOX14	TALE_sum	TALE_%	BELL_sum	BELL_%	KNOW_sum	KNOW_%
low expression（FPKM < 3）	19	15	19	14	9	18	13	5	14	8	13	20	10	11	9	16	14	12	15	10	7	1	21	2	9	10	9	3	17	343	67.2549	197	70.1068	146	63.7555
medium expression（3 < FPKM < 15）	1	2	2	5	8	4	6	6	5	12	3	1	8	10	11	5	6	4	3	4	6	11	1	18	7	2	6	8	2	167	32.7451	84	29.8932	83	36.2445
high expression（ FPKM > 15）	2	5	1	3	5	0	3	11	3	2	6	1	4	1	2	1	2	6	4	8	9	10	0	2	6	10	7	11	3	128	25.098	49	17.4377	79	34.4978
The percentage of low expression (%)	82.6087	65.2174	82.6087	60.8696	39.1304	78.2609	56.5217	21.7391	60.8696	34.7826	56.5217	86.9565	43.4783	47.8261	39.1304	69.5652	60.8696	52.1739	65.2174	43.4783	30.4348	4.34783	91.3043	8.69565	39.1304	43.4783	39.1304	13.0435	73.913		67.2549		70.1068		63.7555
The percentage of medium expression (%)	4.34783	8.69565	8.69565	21.7391	34.7826	17.3913	26.087	26.087	21.7391	52.1739	13.0435	4.34783	34.7826	43.4783	47.8261	21.7391	26.087	17.3913	13.0435	17.3913	26.087	47.8261	4.34783	78.2609	30.4348	8.69565	26.087	34.7826	8.69565		32.7451		29.8932		36.2445
The percentage of high expression (%)	8.69565	21.7391	4.34783	13.0435	21.7391	0	13.0435	47.8261	13.0435	8.69565	26.087	4.34783	17.3913	4.34783	8.69565	4.34783	8.69565	26.087	17.3913	34.7826	39.1304	43.4783	0	8.69565	26.087	43.4783	30.4348	47.8261	13.0435		25.098		17.4377		34.4978
