# Supplementary material for: Genome-wide identification and expression profile analysis of TALE superfamily genes under hormone and abiotic stress in maize (Zea may L.)
Source: Front Plant Sci. 2025 Feb 21;16:1489177. doi: 10.3389/fpls.2025.1489177 (PMC11885238; doi:10.3389/fpls.2025.1489177)
Supplement: Supplementary file 12 [file Table7.xls]

## Sheet: Table S7
Supplementary Table 7 Expression patterns of ZmTALEs under ABA hormone, salt, drought, and heat stresses.

## Sheet: ABA
Table S14 The expression patterns of ZmTALEs under ABA hormone treatment.
gene name	time	mean	SEM	N
ZmBELL02	0	1	0.07753	3
	1	1.55866	0.17517	3
	3	0.44705	0.01697	3
	6	0.73566	0.07637	3
	9	1.88816	0.29253	3
	12	1.3802	0.07164	3
	24	0.42807	0.01431	3
ZmBELL03	0	1	0.07554	3
	1	1.56825	0.21101	3
	3	0.50493	0.01339	3
	6	0.7182	0.08167	3
	9	3.13026	0.32424	3
	12	2.16414	0.12769	3
	24	0.45732	0.01868	3
ZmBELL06	0	1	0.09434	3
	1	1.43669	0.4635	3
	3	0.6498	0.03168	3
	6	0.96709	0.1059	3
	9	2.8063	0.29949	3
	12	0.93236	0.05942	3
	24	0.2208	0.00557	3
ZmBELL07	0	1	0.13849	3
	1	1.5864	0.17386	3
	3	0.26937	0.0065	3
	6	0.52529	0.06097	3
	9	1.57189	0.17486	3
	12	1.37978	0.12437	3
	24	0.22944	0.01919	3
ZmBELL09	0	1	0.08212	3
	1	1.01401	0.11918	3
	3	0.32248	0.02727	3
	6	1.40276	0.14973	3
	9	4.88408	0.60379	3
	12	3.9963	0.65266	3
	24	0.47045	0.03108	3
ZmBELL11	0	1	0.08892	3
	1	0.68357	0.11284	3
	3	0.243	0.03606	3
	6	1.03799	0.10278	3
	9	1.98921	0.505	3
	12	1.46138	0.05727	3
	24	0.20026	0.01262	3
ZmKNOX01	0	1	0.07945	3
	1	1.20432	0.13192	3
	3	0.63479	0.00876	3
	6	1.01331	0.09813	3
	9	1.7278	0.20378	3
	12	0.84147	0.10366	3
	24	0.55984	0.03122	3
ZmKNOX03	0	1	0.20053	3
	1	1.16202	0.33289	3
	3	1.5352	0.24844	3
	6	5.4993	0.6598	3
	9	4.27084	0.63244	3
	12	2.62841	0.8901	3
	24	0.01069	0.00046	3
ZmKNOX05	0	1	0.10474	3
	1	223.152	74.6678	3
	3	315.329	28.6083	3
	6	941.168	95.9361	3
	9	452.319	94.3411	3
	12	59.9619	32.9474	3
	24	0	0	3
ZmKNOX09	0	1	0.11251	3
	1	1.47415	0.15774	3
	3	0.90514	0.02194	3
	6	1.66731	0.16745	3
	9	3.37774	0.5208	3
	12	2.23628	0.36079	3
	24	0.69118	0.02014	3
ZmKNOX11	0	1	0	3
	1	0	0	3
	3	0	0.03752	3
	6	0	0.06879	3
	9	0	0.02351	3
	12	0	0.00746	3
	24	0	0	3
ZmKNOX13	0	1	0.47108	3
	1	2.21896	0.99776	3
	3	1.66275	0.66583	3
	6	4.35542	1.85539	3
	9	7.05586	3.9776	3
	12	5.32778	1.99012	3
	24	1.77928	1.0451	3
ZmKNOX14	0	1	0.10978	3
	1	1.00417	0.10798	3
	3	0.47649	0.01444	3
	6	0.90022	0.11102	3
	9	1.73561	0.20152	3
	12	0.88197	0.07394	3
	24	0.55151	0.03409	3

## Sheet: NaCl
gene name	time	mean	SEM	N
ZmBELL02	0	1	0.12673	3
	1	0.73694	0.08081	3
	3	1.68827	0.22055	3
	6	0.84256	0.09204	3
	12	0.57826	0.05738	3
	24	0.42983	0.05406	3
ZmBELL03	0	1	0.14798	3
	1	0.80301	0.10415	3
	3	1.13218	0.20164	3
	6	1.06882	0.13945	3
	12	0.97732	0.09519	3
	24	0.45608	0.0496	3
ZmBELL06	0	1	0.12558	3
	1	0.62851	0.06995	3
	3	1.07857	0.15399	3
	6	0.57189	0.09667	3
	12	0.41215	0.04031	3
	24	0.28329	0.03284	3
ZmBELL07	0	1	0.13272	3
	1	0.4416	0.06254	3
	3	0.89524	0.11819	3
	6	0.52816	0.05916	3
	12	0.58212	0.0559	3
	24	0.15309	0.01834	3
ZmBELL09	0	1	0.1286	3
	1	0.72203	0.07821	3
	3	1.21462	0.17878	3
	6	0.92672	0.10533	3
	12	0.56038	0.05334	3
	24	0.26804	0.02878	3
ZmBELL11	0	1	0.12997	3
	1	0.62924	0.07014	3
	3	0.72309	0.09678	3
	6	0.57599	0.06353	3
	12	0.35946	0.03929	3
	24	0.57053	0.06043	3
ZmKNOX01	0	1	0.12568	3
	1	0.80541	0.09005	3
	3	0.62127	0.0975	3
	6	0.59202	0.06668	3
	12	0.49802	0.04869	3
	24	0.26125	0.0293	3
ZmKNOX03	0	1	0.12562	3
	1	0.19201	0.02095	3
	3	1.39555	0.18171	3
	6	0.75708	0.09487	3
	12	0.19029	0.01839	3
	24	0.21775	0.02467	3
ZmKNOX05	0	1	0.14905	3
	1	0.55787	0.06343	3
	3	2.0809	0.2917	3
	6	1.10058	0.13254	3
	12	0.30693	0.03362	3
	24	0.39495	0.04498	3
ZmKNOX09	0	1	0.13612	3
	1	0.85446	0.09279	3
	3	0.99386	0.12828	3
	6	0.80953	0.08912	3
	12	0.50117	0.04792	3
	24	0.47985	0.05186	3
ZmKNOX11	0	1	0.15112	3
	1	0.33207	0.03969	3
	3	0.64743	0.08336	3
	6	0.4049	0.06021	3
	12	0.13774	0.02008	3
	24	0.11271	0.012	3
ZmKNOX13	0	1	0.34286	3
	1	2.56892	1.3793	3
	3	1.97492	0.9178	3
	6	2.62127	0.86222	3
	12	2.73147	0.94724	3
	24	3.02924	0.94672	3
ZmKNOX14	0	1	0.13679	3
	1	1.50737	0.16956	3
	3	0.96735	0.12264	3
	6	0.67979	0.08051	3
	12	0.41873	0.047	3
	24	0.48397	0.05844	3

## Sheet: drought
gene name	time	mean	SEM	N
ZmBELL02	0	1	0.10518	3
	1	0.08856	0.00726	3
	3	0.33324	0.03092	3
	6	0.08202	0.0043	3
	12	0.02552	0.00158	3
	24	0.01317	0.00073	3
ZmBELL03	0	1	0.15045	3
	1	0.02108	0.00126	3
	3	0.04678	0.01074	3
	6	0.00863	0.00187	3
	12	0.01147	0.00085	3
	24	0.00477	0.00068	3
ZmBELL06	0	1	0.06621	3
	1	0.02673	0.00225	3
	3	0.07699	0.01474	3
	6	0.01079	0.00113	3
	12	0.00197	0.00044	3
	24	0.00088	0.00024	3
ZmBELL07	0	1	0.04927	3
	1	0.01436	0.00122	3
	3	0.06358	0.01	3
	6	0.02033	0.00249	3
	12	0.0114	0.00021	3
	24	0.0068	0.00031	3
ZmBELL09	0	1	0.04082	3
	1	0.09066	0.00903	3
	3	0.31281	0.02363	3
	6	0.15233	0.00984	3
	12	0.07381	0.00356	3
	24	0.03561	0.00102	3
ZmBELL11	0	1	0.03429	3
	1	0.03449	0.00189	3
	3	0.07113	0.0077	3
	6	0.01622	0.0016	3
	12	0.00837	0.00095	3
	24	0.00323	0.00025	3
ZmKNOX01	0	1	0.08096	3
	1	0.07073	0.00469	3
	3	0.14944	0.00744	3
	6	0.05786	0.00437	3
	12	0.05157	0.0014	3
	24	0.01293	0.00074	3
ZmKNOX03	0	1	0.07163	3
	1	0.03972	0.00258	3
	3	0.06506	0.01438	3
	6	0.04526	0.00532	3
	12	0.01219	0.00104	3
	24	0.00398	0.00041	3
ZmKNOX05	0	1	0.06671	3
	1	0.07497	0.00746	3
	3	0.40231	0.03133	3
	6	0.21537	0.01633	3
	12	0.12348	0.00978	3
	24	0.11938	0.0038	3
ZmKNOX09	0	1	0.0639	3
	1	0.08524	0.00519	3
	3	0.20912	0.01086	3
	6	0.10746	0.00617	3
	12	0.05761	0.00248	3
	24	0.03998	0.00166	3
ZmKNOX11	0	1	0.12752	3
	1	0.04756	0.00385	3
	3	0.16637	0.01375	3
	6	0.10658	0.01512	3
	12	0.05425	0.00149	3
	24	0.03878	0.00317	3
ZmKNOX13	0	1	0.10547	3
	1	0.07894	0.01131	3
	3	0.15123	0.02601	3
	6	0.11954	0.01365	3
	12	0.07891	0.00675	3
	24	0.03997	0.00249	3
ZmKNOX14	0	1	0.0877	3
	1	0.18774	0.01906	3
	3	0.19699	0.01646	3
	6	0.06241	0.00465	3
	12	0.05501	0.0022	3
	24	0.02854	0.00119	3

## Sheet: heat
gene name	time	mean	SEM	N
ZmBELL02	0	1	0.0897	3
	4	0.13656	0.02184	3
	8	0.10225	0.00734	3
ZmBELL03	0	1	0.08832	3
	4	0.18542	0.03041	3
	8	0.21424	0.0202	3
ZmBELL06	0	1	0.72767	3
	4	0.15386	0.04032	3
	8	0.23065	0.02261	3
ZmBELL07	0	1	0.11543	3
	4	0.22779	0.03989	3
	8	0.24507	0.01502	3
ZmBELL09	0	1	0.09001	3
	4	0.09061	0.03105	3
	8	0.10737	0.00623	3
ZmBELL11	0	1	0.11689	3
	4	0.05898	0.01119	3
	8	0.02527	0.01081	3
ZmKNOX01	0	1	0.08631	3
	4	0.07428	0.01237	3
	8	0.21564	0.01281	3
ZmKNOX03	0	0	0	3
	4	0	0	3
	8	0	0	3
ZmKNOX05		1	0.51798	3
		0.47285	0.19512	3
		0.29791	0.11241	3
ZmKNOX09	0	1	0.06976	3
	4	0.15107	0.02309	3
	8	0.12209	0.00711	3
ZmKNOX11	0	1	0.72121	3
	4	0.03912	0.06033	3
	8	0.34647	0.15386	3
ZmKNOX13	0	1	0.16026	3
	4	0.2886	0.05012	3
	8	0.57825	0.06214	3
ZmKNOX14	0	1	0.08606	3
	4	0.08382	0.02247	3
	8	0.30018	0.02226	3
