# Supplementary material for: Genome-wide identification and expression profile analysis of TALE superfamily genes under hormone and abiotic stress in maize (Zea may L.)
Source: Front Plant Sci. 2025 Feb 21;16:1489177. doi: 10.3389/fpls.2025.1489177 (PMC11885238; doi:10.3389/fpls.2025.1489177)
Supplement: Supplementary Table 8 — The CDS and protein sequence of ZmKNOX05.1 and novel transcript ZmKNOX05.2, respectively. [file Table8.xls]

## Sheet: Table S8
Supplementary Table 8 The CDS and protein sequence of ZmKNOX05.1 and novel transcript ZmKNOX05.2, respectively.

## Sheet: CDS  and protein sequence
gene name	CDS sequence	protein sequence
>ZmKNOX05.1	ATGGATCAGAACTTCGGGAACCTCGGGACCGGAGCCGGGAGCAGCGGCGGGTGCGGGGGCTCCAACTCCAACTCCAAGGCGGTGGCGGCGGTGTCGTCCTCGTCCTTCCTGCAGCTGCCGCTGTCGACGGCGGCGGCGGCGTCCCCCGCGTACTACGGCGCGCCGCTCGCGCTCCTGCACCACGGCACCACCGCGGGCCCGTCGTCGTCGCAGCAGCAGCAGCACCAGTCGCCGTACGCCAAGCACGGCGCCGAGATGTCGGCGGCGGAGGCCGACGCCATAAAGGCCAAGATCGTGGCGCACCCGCAGTACTCGGCGCTCCTCGCCGCCTACCTCGACTGCCAGAAAGTGGGCGCGCCGCCGGACCTGCTGGAGAGGCTGACGGCCATGGCGGCGAAG…	MDQNFGNLGTGAGSSGGCGGSNSNSKAVAAVSSSSFLQLPLSTAAAASPAYYGAPLALLHHGTTAGPSSSQQQQHQSPYAKHGAEMSAAEADAIKAKIVAHPQYSALLAAYLDCQKVGAPPDLLERLTAMAAKLDARPPGRHGPRDPELDQFMEAYCNMLVKYREELTRPIDEAMEFLKRVEAQLDSIAGGGSSSSARLSLADGKSSEGAGSSEDDDMDPSGRENEPPEIDPRAEDKELKYQLLKKYSGYLSSLRQEFSKKKKKGKLPKEARQKLLHWWELHYKWPYPSETEKIALAEATGLDQKQINNWFINQRKRHWKPSEDMPFVMMEGFHPQTAAALYLDGGAFMADGMTTYRLGS*
>ZmKNOX05.2	ATGGATCAGAACTTCGGGAACCTCGGGACCGGAGCCGGGAGCAGCGGCGGGTGCGGGGGCTCCAACTCCAACTCCAAGGCGGTGGCGGCGGTGTCGTCCTCGTCCTTCCTGCAGCAGCAGCAGCACCAGTCGCCGTACGCCAAGCACGGCGCCGAGATGTCGGCGGCGGAGGCCGACGCCATAAAGGCCAAGATCGTGGCGCACCCGCAGTACTCGGCGCTCCTCGCCGCCTACCTCGACTGCCAGAAAGTGGGCGCGCCGCCGGACCTGCTGGAGAGGCTGACGGCCATGGCGGCGAAGCTGGACGCGCGCCCGCCGGGCCGCCACGGGCCGCGCGACCCGGAGCTGGACCAGTTCATGGAGGCGTACTGCAACATGCTCGTCAAGTACCGGGAGGAG…	MDQNFGNLGTGAGSSGGCGGSNSNSKAVAAVSSSSFLQQQQHQSPYAKHGAEMSAAEADAIKAKIVAHPQYSALLAAYLDCQKVGAPPDLLERLTAMAAKLDARPPGRHGPRDPELDQFMEAYCNMLVKYREELTRPIDEAMEFLKRVEAQLDSIAGGGSSSSARLSLADGKSSEGAGSSEDDDMDPSGRENEPPEIDPRAEDKELKYQLLKKYSGYLSSLRQEFSKKKKKGKLPKEARQKLLHWWELHYKWPYPSETEKIALAEATGLDQKQINNWFINQRKRHWKPSEDMPFVMMEGFHPQTAAALYLDGGAFMADGMTTYRLGS*
